# Supplementary material for: Interplay of the nasal microbiome and epigenome among adolescents
Source: Clin Epigenetics. 2026 Feb 27;18:93. doi: 10.1186/s13148-026-02093-1 (PMC13202811; doi:10.1186/s13148-026-02093-1)
Supplement: Supplementary file 2 — Supplementary Material 2. [file 13148_2026_2093_MOESM2_ESM.xlsx]

## Sheet: Table S2
Table S2: Effect estimates and p-values for all cluster contrasts of each differentially methylated position (pBonferroni < 0.05) for at least one microbiome cluster contrast. Results from robust linear models adjusted for sine and cosine of season to control for annual and biannual trends, age at sample collection, race and ethnicity, BMI z-score, maternal education, 10 ReFACTor components, and …
Cpg	Chr	Pos	Gene	Mean % methylation (a)	Contrast	Difference in % methylation (b)	p	pBonferroni
cg16728516	chr1	1342558	MRPL20	1.05644	Cluster 1 vs. 2	-0.02	0.248334	1
					Cluster 1 vs. 3	0	0.872408	1
					Cluster 1 vs. 4	-0.02	0.463928	1
					Cluster 1 vs. 5	0.01	0.738853	1
					Cluster 1 vs. 6	-0.2	2.20247e-10	0.002
					Cluster 2 vs. 3	0.02	0.374504	1
					Cluster 2 vs. 4	0	0.857286	1
					Cluster 2 vs. 5	0.03	0.256941	1
					Cluster 2 vs. 6	-0.18	1.46228e-08	0.157
					Cluster 3 vs. 4	-0.01	0.57523	1
					Cluster 3 vs. 5	0.01	0.671175	1
					Cluster 3 vs. 6	-0.2	1.40435e-09	0.015
					Cluster 4 vs. 5	0.03	0.394168	1
					Cluster 4 vs. 6	-0.19	4.28273e-08	0.459
					Cluster 5 vs. 6	-0.21	2.78238e-09	0.03
cg01074955	chr1	5948555	NPHP4	92.4215	Cluster 1 vs. 2	1	2.46014e-08	0.264
					Cluster 1 vs. 3	-0.21	0.246671	1
					Cluster 1 vs. 4	-0.08	0.736021	1
					Cluster 1 vs. 5	-0.01	0.968292	1
					Cluster 1 vs. 6	0.42	0.209436	1
					Cluster 2 vs. 3	-1.39	2.93855e-09	0.032
					Cluster 2 vs. 4	-1.23	8.64493e-06	1
					Cluster 2 vs. 5	-1.15	5.33962e-05	1
					Cluster 2 vs. 6	-0.66	0.0761067	1
					Cluster 3 vs. 4	0.13	0.601235	1
					Cluster 3 vs. 5	0.2	0.443522	1
					Cluster 3 vs. 6	0.62	0.0728437	1
					Cluster 4 vs. 5	0.07	0.816545	1
					Cluster 4 vs. 6	0.5	0.170096	1
					Cluster 5 vs. 6	0.43	0.248352	1
cg15700020	chr1	15944322	DDI2	3.28774	Cluster 1 vs. 2	0.19	0.112941	1
					Cluster 1 vs. 3	0.04	0.711568	1
					Cluster 1 vs. 4	0.09	0.527879	1
					Cluster 1 vs. 5	-0.03	0.842053	1
					Cluster 1 vs. 6	-1.06	5.60994e-09	0.06
					Cluster 2 vs. 3	-0.14	0.273832	1
					Cluster 2 vs. 4	-0.09	0.554157	1
					Cluster 2 vs. 5	-0.21	0.188353	1
					Cluster 2 vs. 6	-1.18	9.15507e-11	0.001
					Cluster 3 vs. 4	0.05	0.751831	1
					Cluster 3 vs. 5	-0.07	0.657244	1
					Cluster 3 vs. 6	-1.09	6.52145e-09	0.07
					Cluster 4 vs. 5	-0.12	0.507839	1
					Cluster 4 vs. 6	-1.12	7.33469e-09	0.079
					Cluster 5 vs. 6	-1.04	2.71514e-07	1
cg24592462	chr1	42801081	FOXJ3	1.11379	Cluster 1 vs. 2	0.01	0.710357	1
					Cluster 1 vs. 3	0.04	0.0726293	1
					Cluster 1 vs. 4	0.02	0.486739	1
					Cluster 1 vs. 5	0.04	0.21777	1
					Cluster 1 vs. 6	-0.25	3.84328e-09	0.041
					Cluster 2 vs. 3	0.03	0.221358	1
					Cluster 2 vs. 4	0.01	0.715953	1
					Cluster 2 vs. 5	0.03	0.373638	1
					Cluster 2 vs. 6	-0.25	2.38118e-09	0.026
					Cluster 3 vs. 4	-0.02	0.51344	1
					Cluster 3 vs. 5	0	0.928813	1
					Cluster 3 vs. 6	-0.28	6.88203e-11	0.001
					Cluster 4 vs. 5	0.02	0.632402	1
					Cluster 4 vs. 6	-0.26	4.15345e-09	0.045
					Cluster 5 vs. 6	-0.28	1.29912e-09	0.014
cg00820581	chr1	174969299	CACYBP	4.7141	Cluster 1 vs. 2	-0.09	0.579467	1
					Cluster 1 vs. 3	-0.06	0.675515	1
					Cluster 1 vs. 4	-0.3	0.120122	1
					Cluster 1 vs. 5	-0.11	0.58727	1
					Cluster 1 vs. 6	-1.51	2.4438e-09	0.026
					Cluster 2 vs. 3	0.02	0.895457	1
					Cluster 2 vs. 4	-0.22	0.308425	1
					Cluster 2 vs. 5	-0.03	0.909339	1
					Cluster 2 vs. 6	-1.44	2.53282e-08	0.272
					Cluster 3 vs. 4	-0.24	0.256968	1
					Cluster 3 vs. 5	-0.05	0.826009	1
					Cluster 3 vs. 6	-1.46	2.6465e-08	0.284
					Cluster 4 vs. 5	0.2	0.439606	1
					Cluster 4 vs. 6	-1.29	3.69821e-06	1
					Cluster 5 vs. 6	-1.43	4.0862e-07	1
cg07850967	chr2	54785550	SPTBN1	1.73093	Cluster 1 vs. 2	-0.05	0.143568	1
					Cluster 1 vs. 3	-0.04	0.237621	1
					Cluster 1 vs. 4	-0.03	0.479945	1
					Cluster 1 vs. 5	-0.09	0.0275061	1
					Cluster 1 vs. 6	-0.4	1.01322e-13	1.08672e-06
					Cluster 2 vs. 3	0.01	0.778905	1
					Cluster 2 vs. 4	0.02	0.666956	1
					Cluster 2 vs. 5	-0.05	0.305574	1
					Cluster 2 vs. 6	-0.37	3.50394e-11	0.00037581
					Cluster 3 vs. 4	0.01	0.842189	1
					Cluster 3 vs. 5	-0.05	0.209176	1
					Cluster 3 vs. 6	-0.37	2.84639e-11	0.000305285
					Cluster 4 vs. 5	-0.06	0.200494	1
					Cluster 4 vs. 6	-0.38	6.45497e-11	0.001
					Cluster 5 vs. 6	-0.33	4.6662e-08	0.5
cg23699748	chr2	109743314		91.2473	Cluster 1 vs. 2	1.9	7.72949e-11	0.001
					Cluster 1 vs. 3	-0.48	0.131991	1
					Cluster 1 vs. 4	-0.34	0.395671	1
					Cluster 1 vs. 5	-0.3	0.488719	1
					Cluster 1 vs. 6	0.38	0.513753	1
					Cluster 2 vs. 3	-3	2.0989e-12	2.25114e-05
					Cluster 2 vs. 4	-2.83	2.08381e-08	0.223
					Cluster 2 vs. 5	-2.77	1.07483e-07	1
					Cluster 2 vs. 6	-1.93	0.00393164	1
					Cluster 3 vs. 4	0.13	0.763888	1
					Cluster 3 vs. 5	0.17	0.694123	1
					Cluster 3 vs. 6	0.81	0.165033	1
					Cluster 4 vs. 5	0.05	0.926892	1
					Cluster 4 vs. 6	0.7	0.257583	1
					Cluster 5 vs. 6	0.65	0.303104	1
cg18104979	chr2	234077733	INPP5D	95.7517	Cluster 1 vs. 2	1.14	1.38226e-17	1.48252e-10
					Cluster 1 vs. 3	-0.22	0.135052	1
					Cluster 1 vs. 4	-0.23	0.223595	1
					Cluster 1 vs. 5	-0.04	0.819667	1
					Cluster 1 vs. 6	0.12	0.651746	1
					Cluster 2 vs. 3	-1.89	1.31907e-18	1.41475e-11
					Cluster 2 vs. 4	-1.9	9.98901e-14	1.07136e-06
					Cluster 2 vs. 5	-1.64	1.48287e-10	0.002
					Cluster 2 vs. 6	-1.41	2.2611e-05	1
					Cluster 3 vs. 4	-0.01	0.962898	1
					Cluster 3 vs. 5	0.17	0.409433	1
					Cluster 3 vs. 6	0.33	0.234304	1
					Cluster 4 vs. 5	0.18	0.441826	1
					Cluster 4 vs. 6	0.34	0.240355	1
					Cluster 5 vs. 6	0.17	0.581035	1
cg19565299	chr2	242707237	D2HGDH	95.796	Cluster 1 vs. 2	0.51	1.77122e-09	0.019
					Cluster 1 vs. 3	-0.11	0.213347	1
					Cluster 1 vs. 4	-0.05	0.654693	1
					Cluster 1 vs. 5	-0.04	0.755638	1
					Cluster 1 vs. 6	0.22	0.17772	1
					Cluster 2 vs. 3	-0.7	1.56016e-10	0.002
					Cluster 2 vs. 4	-0.64	1.07424e-06	1
					Cluster 2 vs. 5	-0.62	3.96742e-06	1
					Cluster 2 vs. 6	-0.34	0.0527324	1
					Cluster 3 vs. 4	0.06	0.62856	1
					Cluster 3 vs. 5	0.07	0.566718	1
					Cluster 3 vs. 6	0.32	0.0540342	1
					Cluster 4 vs. 5	0.01	0.92568	1
					Cluster 4 vs. 6	0.26	0.126999	1
					Cluster 5 vs. 6	0.25	0.158193	1
cg01025283	chr3	138327728	FAIM	2.22267	Cluster 1 vs. 2	0.09	0.266759	1
					Cluster 1 vs. 3	-0.11	0.159214	1
					Cluster 1 vs. 4	-0.05	0.632666	1
					Cluster 1 vs. 5	-0.06	0.57214	1
					Cluster 1 vs. 6	-0.71	3.40776e-08	0.365
					Cluster 2 vs. 3	-0.2	0.0278099	1
					Cluster 2 vs. 4	-0.14	0.208352	1
					Cluster 2 vs. 5	-0.15	0.187425	1
					Cluster 2 vs. 6	-0.77	2.57454e-09	0.028
					Cluster 3 vs. 4	0.07	0.567267	1
					Cluster 3 vs. 5	0.05	0.655012	1
					Cluster 3 vs. 6	-0.63	3.26345e-06	1
					Cluster 4 vs. 5	-0.01	0.925612	1
					Cluster 4 vs. 6	-0.67	1.26963e-06	1
					Cluster 5 vs. 6	-0.67	3.43493e-06	1
cg19423735	chr4	184366198	CDKN2AIP	1.43424	Cluster 1 vs. 2	0.05	0.306294	1
					Cluster 1 vs. 3	0.05	0.282065	1
					Cluster 1 vs. 4	-0.03	0.655629	1
					Cluster 1 vs. 5	0.04	0.572705	1
					Cluster 1 vs. 6	-0.42	2.20494e-08	0.236
					Cluster 2 vs. 3	0	0.983519	1
					Cluster 2 vs. 4	-0.07	0.245023	1
					Cluster 2 vs. 5	-0.01	0.841897	1
					Cluster 2 vs. 6	-0.46	1.89087e-09	0.02
					Cluster 3 vs. 4	-0.07	0.235979	1
					Cluster 3 vs. 5	-0.01	0.828369	1
					Cluster 3 vs. 6	-0.46	3.53838e-09	0.038
					Cluster 4 vs. 5	0.06	0.412429	1
					Cluster 4 vs. 6	-0.41	7.82794e-07	1
					Cluster 5 vs. 6	-0.45	6.39513e-08	0.686
cg05483076	chr5	74347539		25.7615	Cluster 1 vs. 2	0.31	0.663055	1
					Cluster 1 vs. 3	0.17	0.803435	1
					Cluster 1 vs. 4	-2.04	0.0163273	1
					Cluster 1 vs. 5	-1.07	0.237195	1
					Cluster 1 vs. 6	7.64	1.21121e-07	1
					Cluster 2 vs. 3	-0.14	0.862444	1
					Cluster 2 vs. 4	-2.33	0.0114484	1
					Cluster 2 vs. 5	-1.37	0.156588	1
					Cluster 2 vs. 6	7.29	6.40417e-07	1
					Cluster 3 vs. 4	-2.2	0.0167979	1
					Cluster 3 vs. 5	-1.24	0.199365	1
					Cluster 3 vs. 6	7.45	6.03895e-07	1
					Cluster 4 vs. 5	1.03	0.360781	1
					Cluster 4 vs. 6	10.15	2.7163e-10	0.003
					Cluster 5 vs. 6	8.93	3.82284e-08	0.41
cg06431905	chr5	148931119	CSNK1A1	1.0345	Cluster 1 vs. 2	0.03	0.137558	1
					Cluster 1 vs. 3	0.08	7.27898e-05	1
					Cluster 1 vs. 4	0.01	0.668378	1
					Cluster 1 vs. 5	0.02	0.488023	1
					Cluster 1 vs. 6	-0.14	2.45667e-05	1
					Cluster 2 vs. 3	0.05	0.0329463	1
					Cluster 2 vs. 4	-0.02	0.482064	1
					Cluster 2 vs. 5	-0.01	0.681474	1
					Cluster 2 vs. 6	-0.17	1.01339e-06	1
					Cluster 3 vs. 4	-0.06	0.0130686	1
					Cluster 3 vs. 5	-0.06	0.0332849	1
					Cluster 3 vs. 6	-0.21	2.17013e-09	0.023
					Cluster 4 vs. 5	0.01	0.810905	1
					Cluster 4 vs. 6	-0.15	3.0232e-05	1
					Cluster 5 vs. 6	-0.16	2.26389e-05	1
cg16424683	chr5	177541051	N4BP3	2.26867	Cluster 1 vs. 2	0.1	0.213832	1
					Cluster 1 vs. 3	0.13	0.11018	1
					Cluster 1 vs. 4	-0.18	0.0606352	1
					Cluster 1 vs. 5	0.06	0.564685	1
					Cluster 1 vs. 6	-0.74	2.39472e-09	0.026
					Cluster 2 vs. 3	0.03	0.780128	1
					Cluster 2 vs. 4	-0.27	0.00851997	1
					Cluster 2 vs. 5	-0.04	0.730001	1
					Cluster 2 vs. 6	-0.8	1.01889e-10	0.001
					Cluster 3 vs. 4	-0.29	0.0040951	1
					Cluster 3 vs. 5	-0.06	0.568001	1
					Cluster 3 vs. 6	-0.82	7.64921e-11	0.001
					Cluster 4 vs. 5	0.26	0.0505187	1
					Cluster 4 vs. 6	-0.61	8.92722e-06	1
					Cluster 5 vs. 6	-0.78	9.08158e-09	0.097
cg12221475	chr6	1390622	FOXF2	2.27445	Cluster 1 vs. 2	0.16	0.0258241	1
					Cluster 1 vs. 3	-0.06	0.396656	1
					Cluster 1 vs. 4	-0.11	0.188821	1
					Cluster 1 vs. 5	0.1	0.284755	1
					Cluster 1 vs. 6	-0.55	9.15347e-07	1
					Cluster 2 vs. 3	-0.2	0.00666357	1
					Cluster 2 vs. 4	-0.25	0.00449801	1
					Cluster 2 vs. 5	-0.06	0.555573	1
					Cluster 2 vs. 6	-0.66	3.01439e-09	0.032
					Cluster 3 vs. 4	-0.05	0.54667	1
					Cluster 3 vs. 5	0.16	0.111149	1
					Cluster 3 vs. 6	-0.51	1.48929e-05	1
					Cluster 4 vs. 5	0.22	0.0547221	1
					Cluster 4 vs. 6	-0.47	0.000160637	1
					Cluster 5 vs. 6	-0.62	3.58625e-07	1
cg08197824	chr7	12479882		94.8895	Cluster 1 vs. 2	0.84	1.25359e-07	1
					Cluster 1 vs. 3	-0.3	0.0734978	1
					Cluster 1 vs. 4	0.12	0.55827	1
					Cluster 1 vs. 5	-0.02	0.919993	1
					Cluster 1 vs. 6	0.04	0.908531	1
					Cluster 2 vs. 3	-1.36	5.76495e-10	0.006
					Cluster 2 vs. 4	-0.85	0.000632364	1
					Cluster 2 vs. 5	-1.02	9.81721e-05	1
					Cluster 2 vs. 6	-0.95	0.00630904	1
					Cluster 3 vs. 4	0.4	0.0682545	1
					Cluster 3 vs. 5	0.26	0.25088	1
					Cluster 3 vs. 6	0.32	0.308242	1
					Cluster 4 vs. 5	-0.15	0.586714	1
					Cluster 4 vs. 6	-0.09	0.795704	1
					Cluster 5 vs. 6	0.06	0.866896	1
cg19084794	chr8	96086565		66.5983	Cluster 1 vs. 2	1.99	0.0691618	1
					Cluster 1 vs. 3	2.76	0.00918998	1
					Cluster 1 vs. 4	3.5	0.0096352	1
					Cluster 1 vs. 5	0.85	0.561182	1
					Cluster 1 vs. 6	12.45	1.85741e-11	0.000199213
					Cluster 2 vs. 3	0.8	0.520541	1
					Cluster 2 vs. 4	1.56	0.292054	1
					Cluster 2 vs. 5	-1.18	0.454021	1
					Cluster 2 vs. 6	10.93	1.21114e-08	0.13
					Cluster 3 vs. 4	0.78	0.602839	1
					Cluster 3 vs. 5	-2	0.207302	1
					Cluster 3 vs. 6	10.3	1.42776e-07	1
					Cluster 4 vs. 5	-2.81	0.119163	1
					Cluster 4 vs. 6	9.67	2.29511e-06	1
					Cluster 5 vs. 6	11.82	1.02214e-08	0.11
cg05629953	chr8	133493136	KCNQ3	1.7678	Cluster 1 vs. 2	0.01	0.786615	1
					Cluster 1 vs. 3	0.06	0.0799104	1
					Cluster 1 vs. 4	-0.01	0.79342	1
					Cluster 1 vs. 5	0	0.979535	1
					Cluster 1 vs. 6	-0.34	8.07928e-09	0.087
					Cluster 2 vs. 3	0.05	0.201889	1
					Cluster 2 vs. 4	-0.02	0.660447	1
					Cluster 2 vs. 5	-0.01	0.866302	1
					Cluster 2 vs. 6	-0.35	7.06509e-09	0.076
					Cluster 3 vs. 4	-0.07	0.132849	1
					Cluster 3 vs. 5	-0.06	0.233868	1
					Cluster 3 vs. 6	-0.39	1.66939e-10	0.002
					Cluster 4 vs. 5	0.01	0.820485	1
					Cluster 4 vs. 6	-0.33	1.928e-07	1
					Cluster 5 vs. 6	-0.34	1.7203e-07	1
cg22676654	chr8	133787679	PHF20L1	1.62969	Cluster 1 vs. 2	-0.01	0.740185	1
					Cluster 1 vs. 3	0.04	0.261016	1
					Cluster 1 vs. 4	-0.09	0.0498084	1
					Cluster 1 vs. 5	-0.12	0.0146568	1
					Cluster 1 vs. 6	-0.36	8.52223e-09	0.091
					Cluster 2 vs. 3	0.05	0.206265	1
					Cluster 2 vs. 4	-0.08	0.119988	1
					Cluster 2 vs. 5	-0.11	0.040057	1
					Cluster 2 vs. 6	-0.35	3.74771e-08	0.402
					Cluster 3 vs. 4	-0.13	0.009003	1
					Cluster 3 vs. 5	-0.15	0.00219179	1
					Cluster 3 vs. 6	-0.39	1.18441e-09	0.013
					Cluster 4 vs. 5	-0.03	0.622654	1
					Cluster 4 vs. 6	-0.29	2.70427e-05	1
					Cluster 5 vs. 6	-0.27	0.000194622	1
cg05579187	chr9	20015670		32.6617	Cluster 1 vs. 2	0.49	0.203627	1
					Cluster 1 vs. 3	0.11	0.77778	1
					Cluster 1 vs. 4	0.95	0.0521581	1
					Cluster 1 vs. 5	0.15	0.768874	1
					Cluster 1 vs. 6	4.55	3.00592e-09	0.032
					Cluster 2 vs. 3	-0.38	0.374879	1
					Cluster 2 vs. 4	0.45	0.390422	1
					Cluster 2 vs. 5	-0.34	0.530669	1
					Cluster 2 vs. 6	4.03	1.94278e-07	1
					Cluster 3 vs. 4	0.84	0.112081	1
					Cluster 3 vs. 5	0.04	0.93588	1
					Cluster 3 vs. 6	4.44	2.20315e-08	0.236
					Cluster 4 vs. 5	-0.79	0.198032	1
					Cluster 4 vs. 6	3.55	1.25812e-05	1
					Cluster 5 vs. 6	4.39	2.06846e-07	1
cg20659435	chr10	77156218		16.7577	Cluster 1 vs. 2	0.62	0.206415	1
					Cluster 1 vs. 3	-0.41	0.374699	1
					Cluster 1 vs. 4	-0.66	0.267661	1
					Cluster 1 vs. 5	1.04	0.115382	1
					Cluster 1 vs. 6	-4.42	3.8048e-08	0.408
					Cluster 2 vs. 3	-1	0.0584355	1
					Cluster 2 vs. 4	-1.24	0.0509474	1
					Cluster 2 vs. 5	0.4	0.561897	1
					Cluster 2 vs. 6	-4.88	1.75325e-09	0.019
					Cluster 3 vs. 4	-0.25	0.700288	1
					Cluster 3 vs. 5	1.48	0.0364625	1
					Cluster 3 vs. 6	-4.1	1.02684e-06	1
					Cluster 4 vs. 5	1.75	0.029484	1
					Cluster 4 vs. 6	-3.91	8.52654e-06	1
					Cluster 5 vs. 6	-5.16	3.30359e-09	0.035
cg04892170	chr10	128076910	ADAM12	5.72397	Cluster 1 vs. 2	0.34	0.184262	1
					Cluster 1 vs. 3	0.21	0.385835	1
					Cluster 1 vs. 4	0.28	0.387151	1
					Cluster 1 vs. 5	0.1	0.765851	1
					Cluster 1 vs. 6	-2.1	1.54261e-08	0.165
					Cluster 2 vs. 3	-0.12	0.665492	1
					Cluster 2 vs. 4	-0.06	0.852682	1
					Cluster 2 vs. 5	-0.23	0.504809	1
					Cluster 2 vs. 6	-2.29	5.55163e-10	0.006
					Cluster 3 vs. 4	0.06	0.862033	1
					Cluster 3 vs. 5	-0.11	0.74714	1
					Cluster 3 vs. 6	-2.22	4.37355e-09	0.047
					Cluster 4 vs. 5	-0.17	0.664773	1
					Cluster 4 vs. 6	-2.26	8.4185e-09	0.09
					Cluster 5 vs. 6	-2.16	1.17736e-07	1
cg18238734	chr12	26986119	ITPR2	2.30406	Cluster 1 vs. 2	0.01	0.865949	1
					Cluster 1 vs. 3	0.09	0.251169	1
					Cluster 1 vs. 4	-0.03	0.745143	1
					Cluster 1 vs. 5	-0.12	0.246189	1
					Cluster 1 vs. 6	-0.69	2.21974e-08	0.238
					Cluster 2 vs. 3	0.08	0.399562	1
					Cluster 2 vs. 4	-0.04	0.672417	1
					Cluster 2 vs. 5	-0.13	0.227647	1
					Cluster 2 vs. 6	-0.7	2.52176e-08	0.27
					Cluster 3 vs. 4	-0.12	0.260264	1
					Cluster 3 vs. 5	-0.2	0.0597654	1
					Cluster 3 vs. 6	-0.75	2.82518e-09	0.03
					Cluster 4 vs. 5	-0.09	0.478261	1
					Cluster 4 vs. 6	-0.67	5.53779e-07	1
					Cluster 5 vs. 6	-0.61	1.35884e-05	1
cg15620146	chr12	49318784	FKBP11	2.59438	Cluster 1 vs. 2	0.16	0.119682	1
					Cluster 1 vs. 3	0.07	0.499992	1
					Cluster 1 vs. 4	-0.08	0.499136	1
					Cluster 1 vs. 5	0.15	0.270085	1
					Cluster 1 vs. 6	-0.96	1.2611e-12	1.35257e-05
					Cluster 2 vs. 3	-0.09	0.42481	1
					Cluster 2 vs. 4	-0.22	0.0770942	1
					Cluster 2 vs. 5	-0.01	0.947514	1
					Cluster 2 vs. 6	-1.04	1.3068e-14	1.40159e-07
					Cluster 3 vs. 4	-0.14	0.268119	1
					Cluster 3 vs. 5	0.08	0.568548	1
					Cluster 3 vs. 6	-1	7.73581e-13	8.29692e-06
					Cluster 4 vs. 5	0.24	0.147849	1
					Cluster 4 vs. 6	-0.92	4.90317e-10	0.005
					Cluster 5 vs. 6	-1.03	1.54893e-12	1.66128e-05
cg18567954	chr12	113496168	DTX1	88.5965	Cluster 1 vs. 2	1.21	3.12181e-06	1
					Cluster 1 vs. 3	-0.58	0.0312775	1
					Cluster 1 vs. 4	0.3	0.358978	1
					Cluster 1 vs. 5	-0.34	0.337195	1
					Cluster 1 vs. 6	-0.09	0.862106	1
					Cluster 2 vs. 3	-1.97	2.83357e-09	0.03
					Cluster 2 vs. 4	-1	0.00819458	1
					Cluster 2 vs. 5	-1.72	2.44054e-05	1
					Cluster 2 vs. 6	-1.43	0.0077905	1
					Cluster 3 vs. 4	0.84	0.0170472	1
					Cluster 3 vs. 5	0.22	0.551833	1
					Cluster 3 vs. 6	0.47	0.356933	1
					Cluster 4 vs. 5	-0.66	0.128916	1
					Cluster 4 vs. 6	-0.4	0.464556	1
					Cluster 5 vs. 6	0.25	0.647874	1
cg13474619	chr12	131356588	RAN	1.90777	Cluster 1 vs. 2	0.16	0.00935372	1
					Cluster 1 vs. 3	0.08	0.14176	1
					Cluster 1 vs. 4	0.09	0.231104	1
					Cluster 1 vs. 5	0.07	0.398302	1
					Cluster 1 vs. 6	-0.54	6.33704e-09	0.068
					Cluster 2 vs. 3	-0.07	0.291691	1
					Cluster 2 vs. 4	-0.06	0.407836	1
					Cluster 2 vs. 5	-0.09	0.284334	1
					Cluster 2 vs. 6	-0.64	3.43415e-12	3.68325e-05
					Cluster 3 vs. 4	0	0.962344	1
					Cluster 3 vs. 5	-0.02	0.819893	1
					Cluster 3 vs. 6	-0.59	3.03914e-10	0.003
					Cluster 4 vs. 5	-0.02	0.80906	1
					Cluster 4 vs. 6	-0.59	1.11552e-09	0.012
					Cluster 5 vs. 6	-0.58	8.5168e-09	0.091
cg11510557	chr12	132312857	MMP17	1.65001	Cluster 1 vs. 2	0.07	0.0773046	1
					Cluster 1 vs. 3	0.05	0.215803	1
					Cluster 1 vs. 4	0.02	0.675284	1
					Cluster 1 vs. 5	-0.02	0.738007	1
					Cluster 1 vs. 6	-0.36	1.85272e-08	0.199
					Cluster 2 vs. 3	-0.02	0.61608	1
					Cluster 2 vs. 4	-0.05	0.359069	1
					Cluster 2 vs. 5	-0.08	0.116814	1
					Cluster 2 vs. 6	-0.41	1.5602e-10	0.002
					Cluster 3 vs. 4	-0.03	0.612914	1
					Cluster 3 vs. 5	-0.06	0.240417	1
					Cluster 3 vs. 6	-0.4	1.86704e-09	0.02
					Cluster 4 vs. 5	-0.04	0.543493	1
					Cluster 4 vs. 6	-0.38	4.47826e-08	0.48
					Cluster 5 vs. 6	-0.35	9.7108e-07	1
cg16797691	chr13	95363755	SOX21	0.973344	Cluster 1 vs. 2	0.03	0.318677	1
					Cluster 1 vs. 3	0.06	0.0967866	1
					Cluster 1 vs. 4	0	0.956075	1
					Cluster 1 vs. 5	-0.05	0.199302	1
					Cluster 1 vs. 6	-0.28	9.47608e-08	1
					Cluster 2 vs. 3	0.02	0.584952	1
					Cluster 2 vs. 4	-0.03	0.492399	1
					Cluster 2 vs. 5	-0.08	0.0564818	1
					Cluster 2 vs. 6	-0.3	9.39855e-09	0.101
					Cluster 3 vs. 4	-0.05	0.25282	1
					Cluster 3 vs. 5	-0.1	0.0185339	1
					Cluster 3 vs. 6	-0.32	2.9792e-09	0.032
					Cluster 4 vs. 5	-0.06	0.266789	1
					Cluster 4 vs. 6	-0.28	5.9884e-07	1
					Cluster 5 vs. 6	-0.24	5.07479e-05	1
cg04229722	chr13	107190457		94.6373	Cluster 1 vs. 2	1.05	6.55739e-12	7.03302e-05
					Cluster 1 vs. 3	-0.15	0.361435	1
					Cluster 1 vs. 4	0.15	0.467873	1
					Cluster 1 vs. 5	0.16	0.461323	1
					Cluster 1 vs. 6	-0.17	0.580489	1
					Cluster 2 vs. 3	-1.49	5.85077e-12	6.27516e-05
					Cluster 2 vs. 4	-1.12	6.72045e-06	1
					Cluster 2 vs. 5	-1.11	1.74769e-05	1
					Cluster 2 vs. 6	-1.52	2.3409e-05	1
					Cluster 3 vs. 4	0.29	0.185631	1
					Cluster 3 vs. 5	0.3	0.185835	1
					Cluster 3 vs. 6	-0.02	0.942138	1
					Cluster 4 vs. 5	0.01	0.965793	1
					Cluster 4 vs. 6	-0.33	0.335764	1
					Cluster 5 vs. 6	-0.34	0.333021	1
cg15346917	chr14	103801136	EIF5	2.36318	Cluster 1 vs. 2	-0.09	0.124684	1
					Cluster 1 vs. 3	0.13	0.0335004	1
					Cluster 1 vs. 4	0.02	0.80375	1
					Cluster 1 vs. 5	-0.06	0.467207	1
					Cluster 1 vs. 6	-0.53	2.70504e-07	1
					Cluster 2 vs. 3	0.24	0.00141284	1
					Cluster 2 vs. 4	0.12	0.174207	1
					Cluster 2 vs. 5	0.04	0.679889	1
					Cluster 2 vs. 6	-0.46	1.90821e-05	1
					Cluster 3 vs. 4	-0.11	0.192231	1
					Cluster 3 vs. 5	-0.18	0.0307895	1
					Cluster 3 vs. 6	-0.63	2.3396e-09	0.025
					Cluster 4 vs. 5	-0.08	0.423731	1
					Cluster 4 vs. 6	-0.55	8.50944e-07	1
					Cluster 5 vs. 6	-0.49	2.58766e-05	1
cg19145592	chr15	25511348	SNORD115-46	95.0905	Cluster 1 vs. 2	1.08	6.30054e-14	6.75754e-07
					Cluster 1 vs. 3	-0.13	0.394902	1
					Cluster 1 vs. 4	0.1	0.606418	1
					Cluster 1 vs. 5	-0.13	0.538848	1
					Cluster 1 vs. 6	0.17	0.560917	1
					Cluster 2 vs. 3	-1.59	1.27413e-13	1.36655e-06
					Cluster 2 vs. 4	-1.28	2.0412e-07	1
					Cluster 2 vs. 5	-1.58	2.16107e-09	0.023
					Cluster 2 vs. 6	-1.2	0.00040047	1
					Cluster 3 vs. 4	0.23	0.277897	1
					Cluster 3 vs. 5	0	0.98947	1
					Cluster 3 vs. 6	0.29	0.321409	1
					Cluster 4 vs. 5	-0.23	0.359559	1
					Cluster 4 vs. 6	0.07	0.828435	1
					Cluster 5 vs. 6	0.29	0.359737	1
cg12665973	chr15	42867875	STARD9	1.56208	Cluster 1 vs. 2	-0.01	0.851974	1
					Cluster 1 vs. 3	0.16	0.00119772	1
					Cluster 1 vs. 4	0.03	0.615523	1
					Cluster 1 vs. 5	0.07	0.308551	1
					Cluster 1 vs. 6	-0.38	1.54049e-06	1
					Cluster 2 vs. 3	0.17	0.00308521	1
					Cluster 2 vs. 4	0.04	0.550123	1
					Cluster 2 vs. 5	0.08	0.278368	1
					Cluster 2 vs. 6	-0.37	4.07694e-06	1
					Cluster 3 vs. 4	-0.12	0.0602633	1
					Cluster 3 vs. 5	-0.09	0.19114	1
					Cluster 3 vs. 6	-0.49	6.08871e-10	0.007
					Cluster 4 vs. 5	0.04	0.651634	1
					Cluster 4 vs. 6	-0.4	1.934e-06	1
					Cluster 5 vs. 6	-0.43	7.0592e-07	1
cg23456396	chr16	2473004	ABCA17P	77.7322	Cluster 1 vs. 2	2.67	7.91372e-10	0.008
					Cluster 1 vs. 3	-0.1	0.809358	1
					Cluster 1 vs. 4	0.41	0.452111	1
					Cluster 1 vs. 5	0.62	0.286333	1
					Cluster 1 vs. 6	2.53	0.00147569	1
					Cluster 2 vs. 3	-3.04	1.16539e-08	0.125
					Cluster 2 vs. 4	-2.48	8.74127e-05	1
					Cluster 2 vs. 5	-2.25	0.000544587	1
					Cluster 2 vs. 6	-0.16	0.853598	1
					Cluster 3 vs. 4	0.52	0.386587	1
					Cluster 3 vs. 5	0.72	0.242282	1
					Cluster 3 vs. 6	2.63	0.00144374	1
					Cluster 4 vs. 5	0.21	0.767111	1
					Cluster 4 vs. 6	2.15	0.012819	1
					Cluster 5 vs. 6	1.96	0.0281516	1
cg00624878	chr16	3783536	CREBBP	96.367	Cluster 1 vs. 2	1.01	4.79687e-19	5.14481e-12
					Cluster 1 vs. 3	-0.18	0.147099	1
					Cluster 1 vs. 4	-0.03	0.838785	1
					Cluster 1 vs. 5	-0.27	0.116307	1
					Cluster 1 vs. 6	0.07	0.779243	1
					Cluster 2 vs. 3	-1.69	8.14452e-20	8.73528e-13
					Cluster 2 vs. 4	-1.48	4.77727e-12	5.12379e-05
					Cluster 2 vs. 5	-1.82	4.53845e-15	4.86764e-08
					Cluster 2 vs. 6	-1.34	3.35259e-06	1
					Cluster 3 vs. 4	0.14	0.392133	1
					Cluster 3 vs. 5	-0.08	0.63659	1
					Cluster 3 vs. 6	0.24	0.315228	1
					Cluster 4 vs. 5	-0.24	0.251312	1
					Cluster 4 vs. 6	0.1	0.699231	1
					Cluster 5 vs. 6	0.31	0.208525	1
cg05256656	chr16	67290583	SLC9A5	83.2362	Cluster 1 vs. 2	1.74	7.84497e-09	0.084
					Cluster 1 vs. 3	-0.29	0.336639	1
					Cluster 1 vs. 4	-0.23	0.559981	1
					Cluster 1 vs. 5	0	0.990779	1
					Cluster 1 vs. 6	0.73	0.196308	1
					Cluster 2 vs. 3	-2.21	2.78437e-09	0.03
					Cluster 2 vs. 4	-2.14	1.53142e-06	1
					Cluster 2 vs. 5	-1.9	3.32358e-05	1
					Cluster 2 vs. 6	-1.1	0.0660613	1
					Cluster 3 vs. 4	0.06	0.877833	1
					Cluster 3 vs. 5	0.28	0.510894	1
					Cluster 3 vs. 6	1	0.0836337	1
					Cluster 4 vs. 5	0.22	0.652807	1
					Cluster 4 vs. 6	0.94	0.119058	1
					Cluster 5 vs. 6	0.73	0.241726	1
cg04202853	chr17	61777461	LIMD2	1.21561	Cluster 1 vs. 2	0.02	0.504803	1
					Cluster 1 vs. 3	0.05	0.0283982	1
					Cluster 1 vs. 4	0	0.919318	1
					Cluster 1 vs. 5	-0.03	0.404762	1
					Cluster 1 vs. 6	-0.21	3.29065e-07	1
					Cluster 2 vs. 3	0.04	0.191427	1
					Cluster 2 vs. 4	-0.01	0.689751	1
					Cluster 2 vs. 5	-0.04	0.209554	1
					Cluster 2 vs. 6	-0.22	8.68153e-08	0.931
					Cluster 3 vs. 4	-0.05	0.137786	1
					Cluster 3 vs. 5	-0.07	0.0215107	1
					Cluster 3 vs. 6	-0.25	2.46247e-09	0.026
					Cluster 4 vs. 5	-0.03	0.439865	1
					Cluster 4 vs. 6	-0.21	1.56109e-06	1
					Cluster 5 vs. 6	-0.19	3.94759e-05	1
cg02701084	chr17	73975226	ACOX1;C17orf106	1.6926	Cluster 1 vs. 2	0.02	0.700648	1
					Cluster 1 vs. 3	0.02	0.594168	1
					Cluster 1 vs. 4	0	0.95178	1
					Cluster 1 vs. 5	-0.05	0.315168	1
					Cluster 1 vs. 6	-0.4	3.30592e-09	0.035
					Cluster 2 vs. 3	0.01	0.906709	1
					Cluster 2 vs. 4	-0.01	0.819308	1
					Cluster 2 vs. 5	-0.07	0.224575	1
					Cluster 2 vs. 6	-0.41	2.2667e-09	0.024
					Cluster 3 vs. 4	-0.02	0.74345	1
					Cluster 3 vs. 5	-0.07	0.189354	1
					Cluster 3 vs. 6	-0.42	2.46287e-09	0.026
					Cluster 4 vs. 5	-0.06	0.377295	1
					Cluster 4 vs. 6	-0.4	3.15531e-08	0.338
					Cluster 5 vs. 6	-0.36	2.22384e-06	1
cg23957800	chr19	1918247	SCAMP4	91.4255	Cluster 1 vs. 2	1.07	3.31487e-09	0.036
					Cluster 1 vs. 3	-0.08	0.670134	1
					Cluster 1 vs. 4	-0.33	0.169423	1
					Cluster 1 vs. 5	0.03	0.889391	1
					Cluster 1 vs. 6	-0.44	0.217696	1
					Cluster 2 vs. 3	-1.3	1.6522e-08	0.177
					Cluster 2 vs. 4	-1.59	2.00958e-08	0.216
					Cluster 2 vs. 5	-1.18	3.61024e-05	1
					Cluster 2 vs. 6	-1.71	1.35302e-05	1
					Cluster 3 vs. 4	-0.25	0.336487	1
					Cluster 3 vs. 5	0.11	0.670041	1
					Cluster 3 vs. 6	-0.36	0.330206	1
					Cluster 4 vs. 5	0.35	0.231503	1
					Cluster 4 vs. 6	-0.11	0.77493	1
					Cluster 5 vs. 6	-0.48	0.230988	1
cg19385711	chr19	1978277	CSNK1G2	93.889	Cluster 1 vs. 2	0.69	2.3095e-06	1
					Cluster 1 vs. 3	-0.31	0.040627	1
					Cluster 1 vs. 4	0.09	0.626869	1
					Cluster 1 vs. 5	0.3	0.129079	1
					Cluster 1 vs. 6	0.16	0.569012	1
					Cluster 2 vs. 3	-1.13	3.46063e-09	0.037
					Cluster 2 vs. 4	-0.68	0.00210751	1
					Cluster 2 vs. 5	-0.44	0.0475787	1
					Cluster 2 vs. 6	-0.6	0.0489854	1
					Cluster 3 vs. 4	0.39	0.0552869	1
					Cluster 3 vs. 5	0.58	0.0045721	1
					Cluster 3 vs. 6	0.45	0.113559	1
					Cluster 4 vs. 5	0.21	0.378252	1
					Cluster 4 vs. 6	0.07	0.821968	1
					Cluster 5 vs. 6	-0.15	0.646278	1
cg19254532	chr19	6712593	C3	96.7038	Cluster 1 vs. 2	0.4	5.33647e-10	0.006
					Cluster 1 vs. 3	-0.04	0.554377	1
					Cluster 1 vs. 4	0	0.994772	1
					Cluster 1 vs. 5	-0.01	0.939025	1
					Cluster 1 vs. 6	-0.05	0.71241	1
					Cluster 2 vs. 3	-0.5	1.51275e-09	0.016
					Cluster 2 vs. 4	-0.46	3.52311e-06	1
					Cluster 2 vs. 5	-0.47	5.73268e-06	1
					Cluster 2 vs. 6	-0.51	0.000225318	1
					Cluster 3 vs. 4	0.04	0.675323	1
					Cluster 3 vs. 5	0.03	0.735771	1
					Cluster 3 vs. 6	-0.01	0.95473	1
					Cluster 4 vs. 5	-0.01	0.953368	1
					Cluster 4 vs. 6	-0.05	0.735854	1
					Cluster 5 vs. 6	-0.04	0.777469	1
cg01392841	chr19	47016869		3.41674	Cluster 1 vs. 2	0.44	0.0285641	1
					Cluster 1 vs. 3	0.32	0.097826	1
					Cluster 1 vs. 4	0.1	0.672122	1
					Cluster 1 vs. 5	-1.06	1.54228e-07	1
					Cluster 1 vs. 6	-0.83	0.00540682	1
					Cluster 2 vs. 3	-0.11	0.600967	1
					Cluster 2 vs. 4	-0.3	0.218504	1
					Cluster 2 vs. 5	-1.3	1.60925e-10	0.002
					Cluster 2 vs. 6	-1.1	0.000113502	1
					Cluster 3 vs. 4	-0.2	0.422382	1
					Cluster 3 vs. 5	-1.24	1.75563e-09	0.019
					Cluster 3 vs. 6	-1.03	0.00046045	1
					Cluster 4 vs. 5	-1.12	2.49767e-06	1
					Cluster 4 vs. 6	-0.89	0.00454418	1
					Cluster 5 vs. 6	0.37	0.363625	1
cg13801271	chr19	47017048		7.05216	Cluster 1 vs. 2	1.16	0.013669	1
					Cluster 1 vs. 3	0.66	0.123776	1
					Cluster 1 vs. 4	0.18	0.722938	1
					Cluster 1 vs. 5	-2.22	2.88108e-09	0.031
					Cluster 1 vs. 6	-1.14	0.0765665	1
					Cluster 2 vs. 3	-0.38	0.379516	1
					Cluster 2 vs. 4	-0.75	0.133579	1
					Cluster 2 vs. 5	-2.6	5.25157e-13	5.63249e-06
					Cluster 2 vs. 6	-1.77	0.00243399	1
					Cluster 3 vs. 4	-0.41	0.433841	1
					Cluster 3 vs. 5	-2.46	4.69499e-11	0.001
					Cluster 3 vs. 6	-1.54	0.0132924	1
					Cluster 4 vs. 5	-2.3	1.59878e-07	1
					Cluster 4 vs. 6	-1.27	0.0630017	1
					Cluster 5 vs. 6	2.51	0.0216691	1
cg26791489	chr20	57463330	GNAS	60.4157	Cluster 1 vs. 2	0.91	0.0754424	1
					Cluster 1 vs. 3	0.87	0.0822645	1
					Cluster 1 vs. 4	0.3	0.63765	1
					Cluster 1 vs. 5	0.32	0.636694	1
					Cluster 1 vs. 6	-5.23	1.62788e-07	1
					Cluster 2 vs. 3	-0.04	0.939183	1
					Cluster 2 vs. 4	-0.61	0.379283	1
					Cluster 2 vs. 5	-0.6	0.411008	1
					Cluster 2 vs. 6	-6.18	1.63346e-09	0.018
					Cluster 3 vs. 4	-0.57	0.41484	1
					Cluster 3 vs. 5	-0.55	0.445435	1
					Cluster 3 vs. 6	-6.13	4.25827e-09	0.046
					Cluster 4 vs. 5	0.02	0.98259	1
					Cluster 4 vs. 6	-5.54	2.70213e-07	1
					Cluster 5 vs. 6	-5.56	4.95415e-07	1
cg14815005	chr22	22222162	MAPK1	2.85219	Cluster 1 vs. 2	0.25	0.00861558	1
					Cluster 1 vs. 3	0	0.996734	1
					Cluster 1 vs. 4	-0.03	0.818096	1
					Cluster 1 vs. 5	0.08	0.522056	1
					Cluster 1 vs. 6	-0.77	7.0237e-08	0.753
					Cluster 2 vs. 3	-0.23	0.0195124	1
					Cluster 2 vs. 4	-0.25	0.0316785	1
					Cluster 2 vs. 5	-0.16	0.20134	1
					Cluster 2 vs. 6	-0.93	4.94344e-11	0.001
					Cluster 3 vs. 4	-0.03	0.829668	1
					Cluster 3 vs. 5	0.08	0.549245	1
					Cluster 3 vs. 6	-0.77	1.9247e-07	1
					Cluster 4 vs. 5	0.1	0.47594	1
					Cluster 4 vs. 6	-0.75	1.108e-06	1
					Cluster 5 vs. 6	-0.82	1.49224e-07	1
cg15641348	chr22	41985832	PMM1	1.59121	Cluster 1 vs. 2	-0.03	0.342108	1
					Cluster 1 vs. 3	0.08	0.0133362	1
					Cluster 1 vs. 4	-0.03	0.414741	1
					Cluster 1 vs. 5	0.04	0.394225	1
					Cluster 1 vs. 6	-0.28	5.05609e-07	1
					Cluster 2 vs. 3	0.11	0.00289472	1
					Cluster 2 vs. 4	0	0.959479	1
					Cluster 2 vs. 5	0.07	0.140891	1
					Cluster 2 vs. 6	-0.26	8.49512e-06	1
					Cluster 3 vs. 4	-0.11	0.0115397	1
					Cluster 3 vs. 5	-0.04	0.356963	1
					Cluster 3 vs. 6	-0.35	1.68568e-09	0.018
					Cluster 4 vs. 5	0.07	0.177318	1
					Cluster 4 vs. 6	-0.26	2.934e-05	1
					Cluster 5 vs. 6	-0.31	4.27054e-07	1
a. Beta-value (DNA methylation proportion) × 100. b. Difference in % methylation derived using the M-mean-M-model method.

## Sheet: Table S3
Table S3: Gene Ontology (GO) terms enriched for differentially methylated genes associated with microbiome cluster contrasts (pFDR < 0.05). Pathways with > 1 differentially methylated gene and p < 0.05 are shown. Cluster 1: Corynebacterium dominant; Cluster 2: Propionibacterium dominant; Cluster 3: Staphylococcus dominant; Cluster 4: Staphylococcus and Streptococcus dominant; Cluster 5: unclassif…
ID	Contrast	Ontology	Term	N genes in term	N differentially methylated genes	p	Differentially methylated genes
GO:0001906	Cluster 1 vs. 2	BP	cell killing	211	2	0.02	AP1G1,C3
GO:0002429	Cluster 1 vs. 2	BP	immune response-activating cell surface receptor signaling pathway	300	3	0.022	CREBBP,INPP5D,C3
GO:0002443	Cluster 1 vs. 2	BP	leukocyte mediated immunity	377	3	0.019	AP1G1,INPP5D,C3
GO:0002449	Cluster 1 vs. 2	BP	lymphocyte mediated immunity	281	3	0.008	AP1G1,INPP5D,C3
GO:0002682	Cluster 1 vs. 2	BP	regulation of immune system process	1478	6	0.049	CREBBP,AP1G1,DTX1,INPP5D,C3,RASSF2
GO:0002695	Cluster 1 vs. 2	BP	negative regulation of leukocyte activation	185	2	0.043	DTX1,INPP5D
GO:0002705	Cluster 1 vs. 2	BP	positive regulation of leukocyte mediated immunity	144	2	0.02	AP1G1,C3
GO:0002706	Cluster 1 vs. 2	BP	regulation of lymphocyte mediated immunity	178	2	0.029	AP1G1,C3
GO:0002708	Cluster 1 vs. 2	BP	positive regulation of lymphocyte mediated immunity	122	2	0.015	AP1G1,C3
GO:0002761	Cluster 1 vs. 2	BP	regulation of myeloid leukocyte differentiation	126	2	0.027	INPP5D,RASSF2
GO:0002768	Cluster 1 vs. 2	BP	immune response-regulating cell surface receptor signaling pathway	326	3	0.026	CREBBP,INPP5D,C3
GO:0006661	Cluster 1 vs. 2	BP	phosphatidylinositol biosynthetic process	124	2	0.03	IMPA2,INPP5D
GO:0006955	Cluster 1 vs. 2	BP	immune response	1654	6	0.05	CREBBP,AP1G1,TRIML2,ALOX5,INPP5D,C3
GO:0006959	Cluster 1 vs. 2	BP	humoral immune response	225	2	0.023	ALOX5,C3
GO:0007034	Cluster 1 vs. 2	BP	vacuolar transport	164	2	0.046	CACNG3,AP1G1
GO:0007041	Cluster 1 vs. 2	BP	lysosomal transport	129	2	0.031	CACNG3,AP1G1
GO:0007178	Cluster 1 vs. 2	BP	transmembrane receptor protein serine/threonine kinase signaling pathway	397	4	0.011	CREBBP,ZNF423,PXN,BRMS1L
GO:0007179	Cluster 1 vs. 2	BP	transforming growth factor beta receptor signaling pathway	235	3	0.014	CREBBP,PXN,BRMS1L
GO:0008610	Cluster 1 vs. 2	BP	lipid biosynthetic process	706	5	0.012	CSNK1G2,ALOX5,IMPA2,INPP5D,C3
GO:0009306	Cluster 1 vs. 2	BP	protein secretion	358	3	0.039	AP1G1,ALOX5,MIDN
GO:0009966	Cluster 1 vs. 2	BP	regulation of signal transduction	2989	12	0.023	CACNG3,CREBBP,CSNK1G2,DTX1,ZNF423,NPHP4,INPP5D,PXN,SFRP5,C3,BRMS1L,RASSF2
GO:0010646	Cluster 1 vs. 2	BP	regulation of cell communication	3400	14	0.012	CACNG3,CREBBP,CSNK1G2,DTX1,ZNF423,ALOX5,NPHP4,INPP5D,PXN,SFRP5,C3,BRMS1L,MIDN,RASSF2
GO:0016064	Cluster 1 vs. 2	BP	immunoglobulin mediated immune response	127	2	0.015	INPP5D,C3
GO:0017015	Cluster 1 vs. 2	BP	regulation of transforming growth factor beta receptor signaling pathway	170	2	0.049	CREBBP,BRMS1L
GO:0017124	Cluster 1 vs. 2	MF	SH3 domain binding	115	2	0.043	DTX1,INPP5D
GO:0019724	Cluster 1 vs. 2	BP	B cell mediated immunity	131	2	0.015	INPP5D,C3
GO:0023051	Cluster 1 vs. 2	BP	regulation of signaling	3395	14	0.011	CACNG3,CREBBP,CSNK1G2,DTX1,ZNF423,ALOX5,NPHP4,INPP5D,PXN,SFRP5,C3,BRMS1L,MIDN,RASSF2
GO:0030316	Cluster 1 vs. 2	BP	osteoclast differentiation	104	2	0.022	INPP5D,RASSF2
GO:0031347	Cluster 1 vs. 2	BP	regulation of defense response	793	4	0.043	CREBBP,AP1G1,ALOX5,C3
GO:0031349	Cluster 1 vs. 2	BP	positive regulation of defense response	481	3	0.045	CREBBP,AP1G1,C3
GO:0032588	Cluster 1 vs. 2	CC	trans-Golgi network membrane	100	2	0.022	SCAMP4,AP1G1
GO:0035592	Cluster 1 vs. 2	BP	establishment of protein localization to extracellular region	359	3	0.039	AP1G1,ALOX5,MIDN
GO:0038061	Cluster 1 vs. 2	BP	non-canonical NF-kappaB signal transduction	128	2	0.022	CREBBP,RASSF2
GO:0044255	Cluster 1 vs. 2	BP	cellular lipid metabolic process	989	5	0.032	CSNK1G2,ALOX5,IMPA2,INPP5D,C3
GO:0045017	Cluster 1 vs. 2	BP	glycerolipid biosynthetic process	240	3	0.017	IMPA2,INPP5D,C3
GO:0045087	Cluster 1 vs. 2	BP	innate immune response	912	4	0.049	CREBBP,AP1G1,TRIML2,C3
GO:0045670	Cluster 1 vs. 2	BP	regulation of osteoclast differentiation	70	2	0.007	INPP5D,RASSF2
GO:0046486	Cluster 1 vs. 2	BP	glycerolipid metabolic process	382	3	0.046	IMPA2,INPP5D,C3
GO:0046488	Cluster 1 vs. 2	BP	phosphatidylinositol metabolic process	156	2	0.05	IMPA2,INPP5D
GO:0046849	Cluster 1 vs. 2	BP	bone remodeling	90	2	0.018	INPP5D,RASSF2
GO:0048583	Cluster 1 vs. 2	BP	regulation of response to stimulus	3906	14	0.023	CACNG3,CREBBP,CSNK1G2,AP1G1,DTX1,ZNF423,ALOX5,NPHP4,INPP5D,PXN,SFRP5,C3,BRMS1L,RASSF2
GO:0050778	Cluster 1 vs. 2	BP	positive regulation of immune response	709	4	0.037	CREBBP,AP1G1,INPP5D,C3
GO:0051250	Cluster 1 vs. 2	BP	negative regulation of lymphocyte activation	158	2	0.031	DTX1,INPP5D
GO:0052745	Cluster 1 vs. 2	MF	inositol phosphate phosphatase activity	17	2	0.001	IMPA2,INPP5D
GO:0055037	Cluster 1 vs. 2	CC	recycling endosome	197	3	0.009	SCAMP4,AP1G1,SLC9A5
GO:0055038	Cluster 1 vs. 2	CC	recycling endosome membrane	100	2	0.018	SCAMP4,SLC9A5
GO:0060070	Cluster 1 vs. 2	BP	canonical Wnt signaling pathway	308	3	0.041	CSNK1G2,NPHP4,SFRP5
GO:0060828	Cluster 1 vs. 2	BP	regulation of canonical Wnt signaling pathway	254	3	0.026	CSNK1G2,NPHP4,SFRP5
GO:0061512	Cluster 1 vs. 2	BP	protein localization to cilium	71	2	0.01	ZNF423,NPHP4
GO:0071559	Cluster 1 vs. 2	BP	response to transforming growth factor beta	297	3	0.031	CREBBP,PXN,BRMS1L
GO:0071560	Cluster 1 vs. 2	BP	cellular response to transforming growth factor beta stimulus	291	3	0.028	CREBBP,PXN,BRMS1L
GO:0071692	Cluster 1 vs. 2	BP	protein localization to extracellular region	367	3	0.042	AP1G1,ALOX5,MIDN
GO:0090090	Cluster 1 vs. 2	BP	negative regulation of canonical Wnt signaling pathway	139	2	0.045	NPHP4,SFRP5
GO:0090092	Cluster 1 vs. 2	BP	regulation of transmembrane receptor protein serine/threonine kinase signaling pathway	305	3	0.027	CREBBP,ZNF423,BRMS1L
GO:0090100	Cluster 1 vs. 2	BP	positive regulation of transmembrane receptor protein serine/threonine kinase signaling pathway	103	2	0.028	CREBBP,ZNF423
GO:0090287	Cluster 1 vs. 2	BP	regulation of cellular response to growth factor stimulus	357	3	0.046	CREBBP,ZNF423,BRMS1L
GO:0141091	Cluster 1 vs. 2	BP	transforming growth factor beta receptor superfamily signaling pathway	369	4	0.009	CREBBP,ZNF423,PXN,BRMS1L
GO:1902105	Cluster 1 vs. 2	BP	regulation of leukocyte differentiation	318	3	0.029	DTX1,INPP5D,RASSF2
GO:1902106	Cluster 1 vs. 2	BP	negative regulation of leukocyte differentiation	109	2	0.017	DTX1,INPP5D
GO:1903707	Cluster 1 vs. 2	BP	negative regulation of hemopoiesis	114	2	0.019	DTX1,INPP5D
GO:00009221	Cluster 1 vs. 3	CC	spindle pole	168	2	0.038	HNRNPU,ALPK1
GO:00017041	Cluster 1 vs. 3	BP	formation of primary germ layer	129	2	0.025	ITGA5,TAL1
GO:00037141	Cluster 1 vs. 3	MF	transcription corepressor activity	182	2	0.048	ATN1,HNRNPU
GO:00051541	Cluster 1 vs. 3	MF	epidermal growth factor receptor binding	35	2	0.002	ITGA5,SNX4
GO:00064031	Cluster 1 vs. 3	BP	RNA localization	185	2	0.046	MRPL18,HNRNPU,TCP1
GO:00064171	Cluster 1 vs. 3	BP	regulation of translation	427	3	0.03	EIF5A,HNRNPU,BARHL2
GO:00098911	Cluster 1 vs. 3	BP	positive regulation of biosynthetic process	2573	9	0.033	ATN1,EIF5A,SEC14L2,HNRNPU,BARHL2,IRF3,SMOC2,TAL1,TCP1,BCL2L12,DUOXA1
GO:00098931	Cluster 1 vs. 3	BP	positive regulation of metabolic process	3613	12	0.016	ATN1,EIF5A,RNF152,SEC14L2,HNRNPU,BARHL2,IRF3,ITGA5,SMOC2,TAL1,TCP1,BCL2L12,SNX4,DUOXA1
GO:00105081	Cluster 1 vs. 3	BP	positive regulation of autophagy	145	2	0.028	RNF152,SNX4
GO:00163631	Cluster 1 vs. 3	CC	nuclear matrix	122	2	0.023	ATN1,HNRNPU
GO:00170691	Cluster 1 vs. 3	MF	snRNA binding	47	2	0.003	EIF5A,HNRNPU,SNRPA
GO:00313251	Cluster 1 vs. 3	BP	positive regulation of cellular metabolic process	3256	12	0.007	ATN1,EIF5A,RNF152,SEC14L2,HNRNPU,BARHL2,IRF3,ITGA5,SMOC2,TAL1,TCP1,BCL2L12,SNX4,DUOXA1
GO:00313281	Cluster 1 vs. 3	BP	positive regulation of cellular biosynthetic process	2553	9	0.031	ATN1,EIF5A,SEC14L2,HNRNPU,BARHL2,IRF3,SMOC2,TAL1,TCP1,BCL2L12,DUOXA1
GO:00313311	Cluster 1 vs. 3	BP	positive regulation of cellular catabolic process	411	3	0.025	RNF152,HNRNPU,SNX4
GO:00342481	Cluster 1 vs. 3	BP	regulation of amide metabolic process	497	3	0.045	EIF5A,HNRNPU,BARHL2
GO:00342501	Cluster 1 vs. 3	BP	positive regulation of amide metabolic process	149	3	0.003	EIF5A,HNRNPU,BARHL2
GO:00343991	Cluster 1 vs. 3	CC	nuclear periphery	143	2	0.031	ATN1,HNRNPU
GO:00430211	Cluster 1 vs. 3	MF	ribonucleoprotein complex binding	156	2	0.033	EIF5A,HNRNPU,SNRPA
GO:00457271	Cluster 1 vs. 3	BP	positive regulation of translation	120	3	0.001	EIF5A,HNRNPU,BARHL2
GO:00457661	Cluster 1 vs. 3	BP	positive regulation of angiogenesis	184	2	0.035	ITGA5,SMOC2
GO:00457871	Cluster 1 vs. 3	BP	positive regulation of cell cycle	317	3	0.019	HNRNPU,SMOC2,TAL1
GO:00458931	Cluster 1 vs. 3	BP	positive regulation of DNA-templated transcription	1609	7	0.027	ATN1,EIF5A,SEC14L2,HNRNPU,BARHL2,IRF3,TAL1,BCL2L12
GO:00459311	Cluster 1 vs. 3	BP	positive regulation of mitotic cell cycle	124	2	0.022	SMOC2,TAL1
GO:00459351	Cluster 1 vs. 3	BP	positive regulation of nucleobase-containing compound metabolic process	2036	8	0.025	ATN1,EIF5A,SEC14L2,HNRNPU,BARHL2,IRF3,SMOC2,TAL1,TCP1,BCL2L12
GO:00512541	Cluster 1 vs. 3	BP	positive regulation of RNA metabolic process	1839	7	0.042	ATN1,EIF5A,SEC14L2,HNRNPU,BARHL2,IRF3,TAL1,BCL2L12
GO:00708511	Cluster 1 vs. 3	MF	growth factor receptor binding	136	2	0.022	ITGA5,SNX4
GO:00718971	Cluster 1 vs. 3	BP	DNA biosynthetic process	182	2	0.046	HNRNPU,SMOC2,TCP1
GO:19022751	Cluster 1 vs. 3	BP	regulation of chromatin organization	35	2	0.002	HNRNPU,TAL1
GO:19026801	Cluster 1 vs. 3	BP	positive regulation of RNA biosynthetic process	1612	7	0.027	ATN1,EIF5A,SEC14L2,HNRNPU,BARHL2,IRF3,TAL1,BCL2L12
GO:19040181	Cluster 1 vs. 3	BP	positive regulation of vasculature development	187	2	0.036	ITGA5,SMOC2
GO:20002781	Cluster 1 vs. 3	BP	regulation of DNA biosynthetic process	111	2	0.019	HNRNPU,SMOC2,TCP1
GO:00069152	Cluster 1 vs. 4	BP	apoptotic process	1862	3	0.05	ATF3,PDCD2,NTN1
GO:00069352	Cluster 1 vs. 4	BP	chemotaxis	442	2	0.016	CMTM3,NTN1
GO:00071862	Cluster 1 vs. 4	BP	G protein-coupled receptor signaling pathway	1184	2	0.046	GNAS,GPR158
GO:00080472	Cluster 1 vs. 4	MF	enzyme activator activity	555	2	0.032	GNAS,GPR158
GO:00082842	Cluster 1 vs. 4	BP	positive regulation of cell population proliferation	936	3	0.007	ATF3,PDCD2,NTN1
GO:00106472	Cluster 1 vs. 4	BP	positive regulation of cell communication	1751	3	0.046	CMTM3,ATF3,GPR158
GO:00230562	Cluster 1 vs. 4	BP	positive regulation of signaling	1752	3	0.046	CMTM3,ATF3,GPR158
GO:00325022	Cluster 1 vs. 4	BP	developmental process	6234	6	0.039	CMTM3,GNAS,ATF3,PDCD2,GPR158,NTN1
GO:00421272	Cluster 1 vs. 4	BP	regulation of cell population proliferation	1679	3	0.036	ATF3,PDCD2,NTN1
GO:00422212	Cluster 1 vs. 4	BP	response to chemical	3855	5	0.01	CMTM3,GNAS,ATF3,SLC30A2,NTN1
GO:00423302	Cluster 1 vs. 4	BP	taxis	444	2	0.016	CMTM3,NTN1
GO:00430652	Cluster 1 vs. 4	BP	positive regulation of apoptotic process	536	2	0.023	ATF3,PDCD2
GO:00430682	Cluster 1 vs. 4	BP	positive regulation of programmed cell death	557	2	0.024	ATF3,PDCD2
GO:00485132	Cluster 1 vs. 4	BP	animal organ development	2914	4	0.043	GNAS,ATF3,GPR158,NTN1
GO:00485182	Cluster 1 vs. 4	BP	positive regulation of biological process	6057	6	0.03	CMTM3,GNAS,ATF3,PDCD2,GPR158,NTN1
GO:00485892	Cluster 1 vs. 4	BP	developmental growth	639	2	0.047	GNAS,NTN1
GO:00488562	Cluster 1 vs. 4	BP	anatomical structure development	5729	6	0.027	CMTM3,GNAS,ATF3,PDCD2,GPR158,NTN1
GO:00508032	Cluster 1 vs. 4	BP	regulation of synapse structure or activity	231	2	0.008	GPR158,NTN1
GO:00508072	Cluster 1 vs. 4	BP	regulation of synapse organization	225	2	0.008	GPR158,NTN1
GO:00508082	Cluster 1 vs. 4	BP	synapse organization	455	2	0.029	GPR158,NTN1
GO:00987722	Cluster 1 vs. 4	MF	molecular function regulator activity	1949	3	0.05	CMTM3,GNAS,GPR158
GO:01406772	Cluster 1 vs. 4	MF	molecular function activator activity	1063	3	0.009	CMTM3,GNAS,GPR158
GO:00009773	Cluster 1 vs. 5	MF	RNA polymerase II transcription regulatory region sequence-specific DNA binding	1310	3	0.046	ESRRG,ZBTB7B,TCF7L2
GO:00009783	Cluster 1 vs. 5	MF	RNA polymerase II cis-regulatory region sequence-specific DNA binding	1117	3	0.032	ESRRG,ZBTB7B,TCF7L2
GO:00009813	Cluster 1 vs. 5	MF	DNA-binding transcription factor activity, RNA polymerase II-specific	1282	3	0.043	ESRRG,ZBTB7B,TCF7L2
GO:00009873	Cluster 1 vs. 5	MF	cis-regulatory region sequence-specific DNA binding	1140	3	0.035	ESRRG,ZBTB7B,TCF7L2
GO:00012163	Cluster 1 vs. 5	MF	DNA-binding transcription activator activity	458	2	0.041	ESRRG,ZBTB7B
GO:00012283	Cluster 1 vs. 5	MF	DNA-binding transcription activator activity, RNA polymerase II-specific	452	2	0.04	ESRRG,ZBTB7B
GO:00016593	Cluster 1 vs. 5	BP	temperature homeostasis	181	2	0.008	ESRRG,ZBTB7B
GO:00027903	Cluster 1 vs. 5	BP	peptide secretion	240	2	0.013	GABBR1,TCF7L2
GO:00027913	Cluster 1 vs. 5	BP	regulation of peptide secretion	196	2	0.009	GABBR1,TCF7L2
GO:00027933	Cluster 1 vs. 5	BP	positive regulation of peptide secretion	112	2	0.003	GABBR1,TCF7L2
GO:00037003	Cluster 1 vs. 5	MF	DNA-binding transcription factor activity	1366	3	0.05	ESRRG,ZBTB7B,TCF7L2
GO:00039243	Cluster 1 vs. 5	MF	GTPase activity	306	2	0.013	RAB35,AGAP1
GO:00041753	Cluster 1 vs. 5	MF	endopeptidase activity	369	2	0.02	KLK2,YBEY
GO:00055253	Cluster 1 vs. 5	MF	GTP binding	348	2	0.016	RAB35,AGAP1
GO:00055433	Cluster 1 vs. 5	MF	phospholipid binding	462	2	0.048	RAB35,AGAP1
GO:00068103	Cluster 1 vs. 5	BP	transport	4176	6	0.041	RAB35,RBP7,AGAP1,GABBR1,ZBTB7B,TCF7L2
GO:00082333	Cluster 1 vs. 5	MF	peptidase activity	545	2	0.039	KLK2,YBEY
GO:00082893	Cluster 1 vs. 5	MF	lipid binding	816	4	0.002	RAB35,RBP7,AGAP1,ESRRG
GO:00099143	Cluster 1 vs. 5	BP	hormone transport	312	2	0.02	GABBR1,TCF7L2
GO:00108173	Cluster 1 vs. 5	BP	regulation of hormone levels	522	2	0.046	GABBR1,TCF7L2
GO:00157113	Cluster 1 vs. 5	BP	organic anion transport	435	2	0.028	RBP7,GABBR1
GO:00158333	Cluster 1 vs. 5	BP	peptide transport	264	2	0.016	GABBR1,TCF7L2
GO:00158493	Cluster 1 vs. 5	BP	organic acid transport	346	2	0.02	RBP7,GABBR1
GO:00167873	Cluster 1 vs. 5	MF	hydrolase activity	2265	4	0.042	RAB35,AGAP1,KLK2,YBEY
GO:00190013	Cluster 1 vs. 5	MF	guanyl nucleotide binding	368	2	0.018	RAB35,AGAP1
GO:00230613	Cluster 1 vs. 5	BP	signal release	469	2	0.045	GABBR1,TCF7L2
GO:00300723	Cluster 1 vs. 5	BP	peptide hormone secretion	235	2	0.012	GABBR1,TCF7L2
GO:00312533	Cluster 1 vs. 5	CC	cell projection membrane	340	2	0.029	RAB35,GABBR1
GO:00325613	Cluster 1 vs. 5	MF	guanyl ribonucleotide binding	368	2	0.018	RAB35,AGAP1
GO:00428863	Cluster 1 vs. 5	BP	amide transport	301	2	0.019	GABBR1,TCF7L2
GO:00454443	Cluster 1 vs. 5	BP	fat cell differentiation	242	2	0.013	ZBTB7B,TCF7L2
GO:00459443	Cluster 1 vs. 5	BP	positive regulation of transcription by RNA polymerase II	1194	3	0.047	ESRRG,ZBTB7B,TCF7L2
GO:00468793	Cluster 1 vs. 5	BP	hormone secretion	302	2	0.019	GABBR1,TCF7L2
GO:00468833	Cluster 1 vs. 5	BP	regulation of hormone secretion	249	2	0.013	GABBR1,TCF7L2
GO:00468873	Cluster 1 vs. 5	BP	positive regulation of hormone secretion	142	2	0.004	GABBR1,TCF7L2
GO:00469033	Cluster 1 vs. 5	BP	secretion	927	3	0.023	GABBR1,ZBTB7B,TCF7L2
GO:00469423	Cluster 1 vs. 5	BP	carboxylic acid transport	345	2	0.02	RBP7,GABBR1
GO:00510473	Cluster 1 vs. 5	BP	positive regulation of secretion	307	2	0.017	GABBR1,TCF7L2
GO:00717023	Cluster 1 vs. 5	BP	organic substance transport	2272	5	0.01	RAB35,RBP7,AGAP1,GABBR1,TCF7L2
GO:00717053	Cluster 1 vs. 5	BP	nitrogen compound transport	1812	4	0.023	RAB35,AGAP1,GABBR1,TCF7L2
GO:00900873	Cluster 1 vs. 5	BP	regulation of peptide transport	198	2	0.009	GABBR1,TCF7L2
GO:00902763	Cluster 1 vs. 5	BP	regulation of peptide hormone secretion	193	2	0.009	GABBR1,TCF7L2
GO:00902773	Cluster 1 vs. 5	BP	positive regulation of peptide hormone secretion	110	2	0.003	GABBR1,TCF7L2
GO:01061063	Cluster 1 vs. 5	BP	cold-induced thermogenesis	150	2	0.006	ESRRG,ZBTB7B
GO:01201613	Cluster 1 vs. 5	BP	regulation of cold-induced thermogenesis	149	2	0.006	ESRRG,ZBTB7B
GO:01201623	Cluster 1 vs. 5	BP	positive regulation of cold-induced thermogenesis	100	2	0.003	ESRRG,ZBTB7B
GO:19035323	Cluster 1 vs. 5	BP	positive regulation of secretion by cell	283	2	0.015	GABBR1,TCF7L2
GO:19908453	Cluster 1 vs. 5	BP	adaptive thermogenesis	166	2	0.007	ESRRG,ZBTB7B
GO:00001224	Cluster 1 vs. 6	BP	negative regulation of transcription by RNA polymerase II	841	27	0.017	SOX30,SOX21,EID2,MIER3,THAP5,EN1,MYT1L,DICER1,CHD5,HDGF,APBB1,LMO1,MAZ,MEF2A,ZFHX3,ZBTB21,PAX6,PLAGL1,FNIP2,RNF2,PRDM16,WFS1,YY1,ZBTB17,BRMS1L,NKX6-2,NFE2L3,HDAC4
GO:00004134	Cluster 1 vs. 6	BP	protein peptidyl-prolyl isomerization	18	2	0.031	PPIF,PPIA
GO:00012164	Cluster 1 vs. 6	MF	DNA-binding transcription activator activity	458	16	0.025	SOX30,SOX21,ETS1,FOXJ3,FOXF2,MEF2A,NFATC1,NFE2L2,PAX6,KLF13,PLAGL1,CASZ1,PRDM16,CSRNP1,YY1,ZNF143,ZBTB17
GO:00012174	Cluster 1 vs. 6	MF	DNA-binding transcription repressor activity	263	12	0.01	SOX30,EN1,MYT1L,HDGF,ZFHX3,ZBTB21,PAX6,PLAGL1,PRDM16,YY1,ZBTB17,NKX6-2,NFE2L3
GO:00012214	Cluster 1 vs. 6	MF	transcription coregulator binding	110	8	0.005	ETS1,HDGF,LMO2,NFATC1,NFE2L2,PAX6,RORA,ZBTB17
GO:00012274	Cluster 1 vs. 6	MF	DNA-binding transcription repressor activity, RNA polymerase II-specific	254	12	0.007	SOX30,EN1,MYT1L,HDGF,ZFHX3,ZBTB21,PAX6,PLAGL1,PRDM16,YY1,ZBTB17,NKX6-2,NFE2L3
GO:00012284	Cluster 1 vs. 6	MF	DNA-binding transcription activator activity, RNA polymerase II-specific	452	16	0.023	SOX30,SOX21,ETS1,FOXJ3,FOXF2,MEF2A,NFATC1,NFE2L2,PAX6,KLF13,PLAGL1,CASZ1,PRDM16,CSRNP1,YY1,ZNF143,ZBTB17
GO:00018224	Cluster 1 vs. 6	BP	kidney development	310	12	0.044	CYP26A1,FGF2,FGF10,PLXND1,PYGO1,MMP17,PDGFA,DCHS2,TGFBR1,WFS1,WNT7B,WNT11
GO:00019424	Cluster 1 vs. 6	BP	hair follicle development	91	5	0.037	SOX21,COL6A1,FGF10,PDGFA,LGR5
GO:00019634	Cluster 1 vs. 6	BP	synaptic transmission, dopaminergic	28	3	0.019	CHRNB2,RASD2,SLC6A2
GO:00020234	Cluster 1 vs. 6	BP	reduction of food intake in response to dietary excess	6	2	0.003	COL6A1,CNTN2
GO:00020654	Cluster 1 vs. 6	BP	columnar/cuboidal epithelial cell differentiation	123	7	0.017	FASN,FGF2,PAX6,FAM20C,WNT11,TMEM231,NKX6-2
GO:00023774	Cluster 1 vs. 6	BP	immunoglobulin production	100	5	0.026	SLC15A4,EPHB2,DNAJB9,TRAF2,YY1,MCM3AP
GO:00029314	Cluster 1 vs. 6	BP	response to ischemia	64	6	0.002	PPIF,HYOU1,BVES,RCAN1,PANX1,NFE2L2
GO:00033104	Cluster 1 vs. 6	BP	pancreatic A cell differentiation	10	2	0.018	PAX6,NKX6-2
GO:00037124	Cluster 1 vs. 6	MF	transcription coregulator activity	465	16	0.043	MED16,RBM14,NCOA7,EID2,MIER3,ETS1,FGF2,KDM4C,HDGF,APBB1,LMO1,LMO2,GMNN,MAML3,MRTFA,PRDM16,KDM7A
GO:00037134	Cluster 1 vs. 6	MF	transcription coactivator activity	257	11	0.023	MED16,RBM14,NCOA7,ETS1,FGF2,KDM4C,APBB1,LMO1,LMO2,MAML3,MRTFA,PRDM16
GO:00037554	Cluster 1 vs. 6	MF	peptidyl-prolyl cis-trans isomerase activity	31	3	0.012	PPIF,FKBP11,PPIA
GO:00041904	Cluster 1 vs. 6	MF	aspartic-type endopeptidase activity	24	3	0.007	BACE2,CASP7,DDI2
GO:00050054	Cluster 1 vs. 6	MF	transmembrane-ephrin receptor activity	15	2	0.048	EPHB2,EPHB3
GO:00052904	Cluster 1 vs. 6	MF	L-histidine transmembrane transporter activity	3	2	0.002	SLC15A4,SLC7A1
GO:00057674	Cluster 1 vs. 6	CC	secondary lysosome	20	2	0.036	FTH1,MAP1LC3A
GO:00057884	Cluster 1 vs. 6	CC	endoplasmic reticulum lumen	295	11	0.025	HYOU1,COL6A1,APOA1,ARSI,DNAJB9,PDGFA,CLN6,MAPK1,FAM20C,TXNDC16,WFS1,WNT7B
GO:00057964	Cluster 1 vs. 6	CC	Golgi lumen	95	5	0.033	GPC1,AGRN,FURIN,PDGFA,WNT7B
GO:00063574	Cluster 1 vs. 6	BP	regulation of transcription by RNA polymerase II	2385	58	0.028	MED16,RBM14,SOX30,SOX21,BAZ1A,NCOA7,ZNF280B,EID2,MIER3,THAP5,EN1,ETS1,FGF2,FGF10,FOXJ3,FOXF2,MYT1L,KDM4C,DICER1,MKRN2,CHD5,PYGO1,HDGF,APBB1,AGRN,LMO1,LMO2,MAZ,MEF2A,ZFHX3,NFATC1,NFE2L2,ZBTB21,PAX6,PHF20L1,KLF13,PLAGL1,CASZ1,MAML3,MAPK1,STOX2,MRTFA,FNIP2,RAF1,RNF2,RORA,PRDM16,CSRNP1,CAPRIN2,WFS1,YY1,ZNF143,ZBTB17,ZNF655,KDM7A,BRMS1L,NKX6-2,ZNF697,NFE2L3,HDAC4
GO:00063664	Cluster 1 vs. 6	BP	transcription by RNA polymerase II	2487	60	0.027	MED16,RBM14,SOX30,SOX21,BAZ1A,NCOA7,ZNF280B,EID2,MIER3,THAP5,EN1,ETS1,FGF2,FGF10,FOXJ3,FOXF2,MYT1L,KDM4C,DICER1,MKRN2,CHD5,PYGO1,HDGF,APBB1,AGRN,LMO1,LMO2,MAZ,MEF2A,ZFHX3,NFATC1,NFE2L2,ZBTB21,PAX6,PHF20L1,NELFCD,KLF13,PLAGL1,CASZ1,MAML3,MAPK1,STOX2,MRTFA,FNIP2,RAF1,RNF2,RORA,PRDM16,CSRNP1,CAPRIN2,WFS1,YY1,ZNF143,ZBTB17,ZNF655,KDM7A,BRMS1L,NKX6-2,GLYR1,ZNF697,NFE2L3,HDAC4
GO:00065764	Cluster 1 vs. 6	BP	biogenic amine metabolic process	86	5	0.019	CHRNB2,PAOX,GPR37,SMOX,SNCAIP
GO:00065954	Cluster 1 vs. 6	BP	polyamine metabolic process	15	2	0.029	PAOX,SMOX
GO:00065964	Cluster 1 vs. 6	BP	polyamine biosynthetic process	11	2	0.018	PAOX,SMOX
GO:00065984	Cluster 1 vs. 6	BP	polyamine catabolic process	3	2	0.001	PAOX,SMOX
GO:00067444	Cluster 1 vs. 6	BP	ubiquinone biosynthetic process	18	2	0.041	NDUFA9,ADCK2
GO:00068654	Cluster 1 vs. 6	BP	amino acid transport	148	7	0.041	GIPC1,HRH3,SLC15A4,SLC38A10,SLC3A2,SLC6A2,SLC7A1,SLC7A6
GO:00072134	Cluster 1 vs. 6	BP	G protein-coupled acetylcholine receptor signaling pathway	21	3	0.013	HRH3,PLCB1,AGRN
GO:00072644	Cluster 1 vs. 6	BP	small GTPase-mediated signal transduction	469	18	0.023	ARFGEF2,CDC42EP3,YWHAQ,CHN1,DOCK1,EPHB2,EPS8,FGF2,FGF10,APOA1,MYO9A,ARHGEF4,RHOF,DOCK10,ARHGAP21,RAF1,ARHGAP10,ARHGEF7,STARD13
GO:00074314	Cluster 1 vs. 6	BP	salivary gland development	36	4	0.01	FGF10,PLXND1,PAX6,PDGFA
GO:00074354	Cluster 1 vs. 6	BP	salivary gland morphogenesis	33	4	0.008	FGF10,PLXND1,PAX6,PDGFA
GO:00075964	Cluster 1 vs. 6	BP	blood coagulation	215	8	0.049	EPHB2,GNAS,NFE2L2,PDGFA,SERPINE2,PPIA,VKORC1,EMILIN2
GO:00076104	Cluster 1 vs. 6	BP	behavior	634	25	0.002	ADCY3,CHRNB2,SLC24A4,COL6A1,RCAN1,EN1,EPHB2,EPS8,PLCB1,RASD2,GPR37,KCNQ3,MMP17,ZFHX3,PAX6,SERPINE2,CLN6,UBE2Q1,MAPK1,SNAP25,CNTN2,WFS1,FXR1,TTBK1,PJA2
GO:00076114	Cluster 1 vs. 6	BP	learning or memory	267	11	0.037	ADCY3,CHRNB2,RCAN1,EN1,EPHB2,PLCB1,PAX6,MAPK1,SNAP25,TTBK1,PJA2
GO:00076234	Cluster 1 vs. 6	BP	circadian rhythm	197	9	0.022	CHRNB2,COL6A1,ZFHX3,NDUFA9,HEBP1,PSPC1,FBXW7,RORA,FXR1,SPSB4
GO:00076264	Cluster 1 vs. 6	BP	locomotory behavior	198	9	0.029	CHRNB2,RCAN1,EN1,EPS8,RASD2,GPR37,ZFHX3,CLN6,SNAP25
GO:00076314	Cluster 1 vs. 6	BP	feeding behavior	102	6	0.007	SLC24A4,COL6A1,EN1,MMP17,UBE2Q1,CNTN2
GO:00080384	Cluster 1 vs. 6	BP	neuron recognition	45	4	0.028	EPHB2,EPHB3,PLXND1,CNTN2
GO:00080464	Cluster 1 vs. 6	MF	axon guidance receptor activity	10	2	0.026	EPHB2,EPHB3
GO:00080834	Cluster 1 vs. 6	MF	growth factor activity	153	6	0.033	NRG3,FGF2,FGF10,HDGF,PDGFA,NRG2
GO:00081344	Cluster 1 vs. 6	MF	transcription factor binding	571	19	0.039	MED16,NCOA7,ETS1,FOXF2,KDM4C,HDGF,APBB1,LMO1,LMO2,MEF2A,NFATC1,NFE2L2,PAX6,GMNN,RORA,PRDM16,WFS1,YY1,ZBTB17,HDAC4
GO:00081994	Cluster 1 vs. 6	MF	ferric iron binding	9	2	0.009	FTH1,RRM2
GO:00082154	Cluster 1 vs. 6	BP	spermine metabolic process	4	2	0.002	PAOX,SMOX
GO:00082894	Cluster 1 vs. 6	MF	lipid binding	816	24	0.031	RBP7,AGAP1,CYP26A1,ZCCHC14,PLCB1,SYT14,WIPI2,APOA1,ITPR2,CERKL,KCNJ2,ASAP1,ACOX1,SNX9,CLN6,ESYT2,STARD9,RORA,SNAP25,SPTBN1,TRAF2,MAP1LC3A,STARD13,RCSD1,C2CD2L
GO:00083784	Cluster 1 vs. 6	MF	galactosyltransferase activity	30	3	0.012	B3GNT6,B3GNT4,B4GALT4
GO:00084294	Cluster 1 vs. 6	MF	phosphatidylethanolamine binding	17	2	0.038	ESYT2,MAP1LC3A
GO:00084994	Cluster 1 vs. 6	MF	UDP-galactose:beta-N-acetylglucosamine beta-1,3-galactosyltransferase activity	12	2	0.015	B3GNT6,B3GNT4
GO:00085354	Cluster 1 vs. 6	BP	respiratory chain complex IV assembly	29	2	0.046	COX10,COX18
GO:00090584	Cluster 1 vs. 6	BP	biosynthetic process	7962	146	0.049	TEN1,MED16,PPIF,RBM14,HYOU1,ARFGEF2,GIPC1,ARPP19,ADCY3,YWHAQ,SOX30,SOX21,BAZ1A,MOGAT1,SLC15A4,SLC24A4,NDUFA11,COL6A1,AHSA2P,ADK,NCOA7,COX10,ZNF280B,EID2,MIER3,THAP5,B3GNT6,PAOX,EIF5,EN1,EPHB2,ETS1,FASN,RBM24,FGF2,FGF10,FOXJ3,FOXF2,MYT1L,KDM4C,PLCB1,DICER1,AMACR,MKRN2,SNHG1,PANX1,BACE2,WHRN,SGMS1,CHD5,WIPI2,PYGO1,GPR37,CPSF1,ST8SIA5,HDGF,HNRNPH1,APBB1,APOA1,CERKL,AGRN,KCNQ3,LMO1,LMO2,MAZ,DNAJB9,ME…
GO:00090604	Cluster 1 vs. 6	BP	aerobic respiration	173	7	0.016	PPIF,NDUFA11,COL6A1,COX10,C2orf69,NNT,NDUFA9
GO:00093084	Cluster 1 vs. 6	BP	amine metabolic process	106	5	0.038	CHRNB2,PAOX,GPR37,SMOX,SNCAIP
GO:00093094	Cluster 1 vs. 6	BP	amine biosynthetic process	36	3	0.028	PAOX,GPR37,SMOX
GO:00093104	Cluster 1 vs. 6	BP	amine catabolic process	16	2	0.034	PAOX,SMOX
GO:00096114	Cluster 1 vs. 6	BP	response to wounding	545	17	0.041	COL6A1,EPHB2,FGF2,FGF10,GNAS,NFATC1,NFE2L2,PAX6,PDGFA,SERPINE2,PPIA,MRTFA,RAF1,TGFBR1,VKORC1,CASP7,EMILIN2
GO:00098904	Cluster 1 vs. 6	BP	negative regulation of biosynthetic process	2498	55	0.015	TEN1,YWHAQ,SOX30,SOX21,BAZ1A,EID2,MIER3,THAP5,EN1,EPHB2,RBM24,FGF2,FOXF2,MYT1L,PLCB1,DICER1,BACE2,CHD5,HDGF,APBB1,APOA1,LMO1,MAZ,MEF2A,ZFHX3,ZBTB21,FURIN,PAX6,GMNN,NELFCD,PDGFA,SERPINE2,PLAGL1,EXOSC4,NRDE2,PSPC1,FBXW7,FNIP2,PTPRK,RAN,RNF2,RNH1,PRDM16,CPEB1,CAPRIN2,TRAF2,WFS1,WNT11,YY1,ZBTB17,FXR1,BRMS1L,NKX6-2,TTBK1,ENC1,NFE2L3,HDAC4
GO:00098924	Cluster 1 vs. 6	BP	negative regulation of metabolic process	3115	67	0.021	TEN1,PPIF,GIPC1,ARPP19,YWHAQ,SOX30,SOX21,BAZ1A,NCOA7,EID2,MIER3,THAP5,EN1,EPHB2,RBM24,FGF2,FOXF2,MYT1L,PLCB1,DICER1,NNT,BACE2,CHD5,HDGF,APBB1,APOA1,LMO1,MAZ,MEF2A,ZFHX3,ZBTB21,FURIN,PAX6,GMNN,PHF20L1,NELFCD,PDGFA,SERPINE2,PLAGL1,PLCL1,EXOSC4,PPIA,NRDE2,PPP2CA,PSPC1,FBXW7,FNIP2,PPP4R4,PTPRK,RAF1,RAN,RNF2,RNH1,PRDM16,CPEB1,CAPRIN2,TRAF2,WFS1,WNT11,YY1,ZBTB17,FXR1,BRMS1L,NKX6-2,TTBK1,ENC1,IRS2,NFE2L…
GO:00099504	Cluster 1 vs. 6	BP	dorsal/ventral axis specification	14	2	0.043	PAX6,CAPRIN2
GO:00099664	Cluster 1 vs. 6	BP	regulation of signal transduction	2989	71	0.043	PPIF,HYOU1,ARFGEF2,GIPC1,SOX30,CHN1,KCTD12,SLC15A4,SLC24A4,MIB2,HIPK4,CYP26A1,EID2,RCAN1,EPHB2,EPS8,FGF2,FGF10,KDM4C,FSTL4,PLCB1,TMEM131L,DICER1,RASD2,MKRN2,SGMS1,CHD5,INVS,GPC1,GPR137C,GPR37,APOA1,SH3RF3,MARK3,MAZ,DNAJB9,MYO9A,NCAM1,NFE2L2,FURIN,ARHGEF4,PDGFA,SERPINE2,RHOF,PPIA,PPP2CA,FAIM,FBXW7,CDKN2AIP,PRKCH,MAPK1,FAM20C,ARHGAP21,FNIP2,RAF1,RORA,PRDM16,CAPRIN2,SPTBN1,TGFBR1,GPR137B,TRAF2,WFS1,…
GO:00100014	Cluster 1 vs. 6	BP	glial cell differentiation	254	11	0.021	COL6A1,FGF2,FGF10,DICER1,GPC1,PAX6,SERPINE2,MAPK1,RAF1,NKX6-2,TTBK1
GO:00104534	Cluster 1 vs. 6	BP	regulation of cell fate commitment	41	3	0.044	FGF2,PAX6,NKX6-2
GO:00104554	Cluster 1 vs. 6	BP	positive regulation of cell fate commitment	15	3	0.002	FGF2,PAX6,NKX6-2
GO:00104634	Cluster 1 vs. 6	BP	mesenchymal cell proliferation	44	4	0.02	PDGFA,DCHS2,WNT11,IRS2
GO:00104644	Cluster 1 vs. 6	BP	regulation of mesenchymal cell proliferation	33	3	0.048	PDGFA,WNT11,IRS2
GO:00104994	Cluster 1 vs. 6	BP	proteasomal ubiquitin-independent protein catabolic process	4	2	0.002	NFE2L2,ENC1
GO:00105584	Cluster 1 vs. 6	BP	negative regulation of macromolecule biosynthetic process	2436	54	0.013	TEN1,YWHAQ,SOX30,SOX21,BAZ1A,EID2,MIER3,THAP5,EN1,EPHB2,RBM24,FGF2,FOXF2,MYT1L,PLCB1,DICER1,BACE2,CHD5,HDGF,APBB1,APOA1,LMO1,MAZ,MEF2A,ZFHX3,ZBTB21,FURIN,PAX6,GMNN,NELFCD,SERPINE2,PLAGL1,EXOSC4,NRDE2,PSPC1,FBXW7,FNIP2,PTPRK,RAN,RNF2,RNH1,PRDM16,CPEB1,CAPRIN2,TRAF2,WFS1,WNT11,YY1,ZBTB17,FXR1,BRMS1L,NKX6-2,TTBK1,ENC1,NFE2L3,HDAC4
GO:00105864	Cluster 1 vs. 6	BP	miRNA metabolic process	104	6	0.031	ETS1,FGF2,DICER1,PAX6,MRTFA,YY1
GO:00106054	Cluster 1 vs. 6	BP	negative regulation of macromolecule metabolic process	2912	63	0.019	TEN1,GIPC1,ARPP19,YWHAQ,SOX30,SOX21,BAZ1A,NCOA7,EID2,MIER3,THAP5,EN1,EPHB2,RBM24,FGF2,FOXF2,MYT1L,PLCB1,DICER1,NNT,BACE2,CHD5,HDGF,APBB1,APOA1,LMO1,MAZ,MEF2A,ZFHX3,ZBTB21,FURIN,PAX6,GMNN,PHF20L1,NELFCD,SERPINE2,PLAGL1,EXOSC4,PPIA,NRDE2,PPP2CA,PSPC1,FBXW7,FNIP2,PPP4R4,PTPRK,RAF1,RAN,RNF2,RNH1,PRDM16,CPEB1,CAPRIN2,TRAF2,WFS1,WNT11,YY1,ZBTB17,FXR1,BRMS1L,NKX6-2,TTBK1,ENC1,NFE2L3,HDAC4
GO:00106464	Cluster 1 vs. 6	BP	regulation of cell communication	3400	81	0.036	PPIF,HYOU1,ARFGEF2,NRG3,GIPC1,SOX30,CHN1,CHRNB2,KCTD12,GRIN3B,SLC15A4,SLC24A4,MIB2,HIPK4,CYP26A1,EID2,RCAN1,EPHB2,EPS8,FGF2,FGF10,KDM4C,FSTL4,PLCB1,TMEM131L,DICER1,RASD2,MKRN2,SGMS1,CHD5,INVS,GNAZ,GPC1,GPR137C,GPR37,GRM8,APOA1,SH3RF3,KCNQ3,MARK3,MAZ,DNAJB9,MYO9A,NCAM1,NFE2L2,FURIN,ARHGEF4,PDGFA,SERPINE2,PLCL1,RHOF,PPIA,PPP2CA,FAIM,FBXW7,CDKN2AIP,PRKCH,MAPK1,FAM20C,ARHGAP21,FNIP2,RAF1,RORA,PRDM16,…
GO:00108034	Cluster 1 vs. 6	BP	regulation of tumor necrosis factor-mediated signaling pathway	61	4	0.016	MIB2,DICER1,APOA1,TRAF2
GO:00108044	Cluster 1 vs. 6	BP	negative regulation of tumor necrosis factor-mediated signaling pathway	28	2	0.047	DICER1,APOA1
GO:00108284	Cluster 1 vs. 6	BP	positive regulation of glucose transmembrane transport	42	4	0.009	ARPP19,MEF2A,NFE2L2,IRS2
GO:00109684	Cluster 1 vs. 6	BP	regulation of microtubule nucleation	17	2	0.04	ARHGEF7,HAUS8
GO:00140154	Cluster 1 vs. 6	BP	positive regulation of gliogenesis	70	5	0.017	DICER1,SERPINE2,PRKCH,NKX6-2,TTBK1
GO:00140374	Cluster 1 vs. 6	BP	Schwann cell differentiation	48	5	0.006	COL6A1,DICER1,GPC1,MAPK1,RAF1
GO:00140444	Cluster 1 vs. 6	BP	Schwann cell development	41	4	0.016	COL6A1,DICER1,MAPK1,RAF1
GO:00151734	Cluster 1 vs. 6	MF	aromatic amino acid transmembrane transporter activity	8	2	0.016	SLC15A4,SLC3A2,SLC7A1
GO:00151744	Cluster 1 vs. 6	MF	basic amino acid transmembrane transporter activity	18	3	0.005	SLC15A4,SLC7A1,SLC7A6
GO:00151794	Cluster 1 vs. 6	MF	L-amino acid transmembrane transporter activity	64	4	0.044	SLC15A4,SLC38A10,SLC3A2,SLC7A1,SLC7A6
GO:00151894	Cluster 1 vs. 6	MF	L-lysine transmembrane transporter activity	8	2	0.009	SLC7A1,SLC7A6
GO:00154644	Cluster 1 vs. 6	MF	acetylcholine receptor activity	22	2	0.044	HRH3,CHRNB2
GO:00158014	Cluster 1 vs. 6	BP	aromatic amino acid transport	9	2	0.019	SLC15A4,SLC3A2,SLC7A1
GO:00158024	Cluster 1 vs. 6	BP	basic amino acid transport	21	3	0.008	SLC15A4,SLC3A2,SLC7A1,SLC7A6
GO:00158224	Cluster 1 vs. 6	BP	ornithine transport	6	2	0.006	SLC7A1,SLC7A6
GO:00160184	Cluster 1 vs. 6	MF	cyclosporin A binding	14	2	0.021	PPIF,PPIA
GO:00166474	Cluster 1 vs. 6	MF	oxidoreductase activity, acting on the CH-NH group of donors, oxygen as acceptor	4	2	0.003	PAOX,SMOX
GO:00167254	Cluster 1 vs. 6	MF	oxidoreductase activity, acting on CH or CH2 groups	11	2	0.009	RRM2,VKORC1
GO:00167284	Cluster 1 vs. 6	MF	oxidoreductase activity, acting on CH or CH2 groups, disulfide as acceptor	5	2	0.003	RRM2,VKORC1
GO:00168594	Cluster 1 vs. 6	MF	cis-trans isomerase activity	34	3	0.015	PPIF,FKBP11,PPIA
GO:00171464	Cluster 1 vs. 6	CC	NMDA selective glutamate receptor complex	9	2	0.023	GRIN3B,EPS8
GO:00181304	Cluster 1 vs. 6	BP	heterocycle biosynthetic process	3756	84	0.035	TEN1,MED16,RBM14,ADCY3,YWHAQ,SOX30,SOX21,BAZ1A,NDUFA11,ADK,NCOA7,COX10,ZNF280B,EID2,MIER3,THAP5,EN1,ETS1,FGF2,FGF10,FOXJ3,FOXF2,MYT1L,KDM4C,PLCB1,DICER1,MKRN2,CHD5,PYGO1,HDGF,APBB1,AGRN,LMO1,LMO2,MAZ,MEF2A,ZFHX3,NDUFA9,NFATC1,NFE2L2,ZBTB21,PAX6,GMNN,POLR1D,PHF20L1,NELFCD,KLF13,PLAGL1,PMM1,PPIA,CASZ1,PPP2CA,PSPC1,MAML3,PRKCH,MAPK1,STOX2,MRTFA,FNIP2,PTPRK,RAF1,RNF2,RORA,RRM2,PRDM16,CSRNP1,CAPRIN2,S…
GO:00181464	Cluster 1 vs. 6	BP	keratan sulfate biosynthetic process	16	2	0.04	B3GNT4,B4GALT4
GO:00194384	Cluster 1 vs. 6	BP	aromatic compound biosynthetic process	3768	86	0.021	TEN1,MED16,RBM14,GIPC1,ADCY3,YWHAQ,SOX30,SOX21,BAZ1A,NDUFA11,ADK,NCOA7,COX10,ZNF280B,EID2,MIER3,THAP5,EN1,ETS1,FGF2,FGF10,FOXJ3,FOXF2,MYT1L,KDM4C,PLCB1,DICER1,MKRN2,CHD5,PYGO1,GPR37,HDGF,APBB1,AGRN,LMO1,LMO2,MAZ,MEF2A,ZFHX3,NDUFA9,NFATC1,NFE2L2,ZBTB21,PAX6,GMNN,POLR1D,PHF20L1,NELFCD,KLF13,PLAGL1,PMM1,PPIA,CASZ1,PPP2CA,PSPC1,MAML3,PRKCH,MAPK1,STOX2,MRTFA,FNIP2,PTPRK,RAF1,RNF2,RORA,RRM2,PRDM16,CSRN…
GO:00198424	Cluster 1 vs. 6	MF	vitamin binding	144	6	0.047	SLC46A1,RBP7,FASN,PANK3,PHYKPL,PDXK
GO:00215344	Cluster 1 vs. 6	BP	cell proliferation in hindbrain	14	2	0.032	FGF2,RORA
GO:00216314	Cluster 1 vs. 6	BP	optic nerve morphogenesis	6	2	0.011	CHRNB2,EPHB2
GO:00216754	Cluster 1 vs. 6	BP	nerve development	95	6	0.023	CHRNB2,SLC24A4,EPHB2,DICER1,KCNQ3,SERPINE2
GO:00216944	Cluster 1 vs. 6	BP	cerebellar Purkinje cell layer formation	14	2	0.035	WHRN,RORA
GO:00216964	Cluster 1 vs. 6	BP	cerebellar cortex morphogenesis	35	3	0.044	WHRN,SERPINE2,RORA
GO:00217624	Cluster 1 vs. 6	BP	substantia nigra development	40	3	0.038	YWHAQ,FGF2,TTBK1
GO:00219034	Cluster 1 vs. 6	BP	rostrocaudal neural tube patterning	10	2	0.022	EN1,PAX6
GO:00219244	Cluster 1 vs. 6	BP	cell proliferation in external granule layer	14	2	0.032	FGF2,RORA
GO:00219304	Cluster 1 vs. 6	BP	cerebellar granule cell precursor proliferation	14	2	0.032	FGF2,RORA
GO:00219524	Cluster 1 vs. 6	BP	central nervous system projection neuron axonogenesis	29	3	0.039	CHRNB2,EPHB2,EPHB3
GO:00220084	Cluster 1 vs. 6	BP	neurogenesis	1673	50	0.015	NRG3,SOX21,CHN1,CHRNB2,ZFYVE27,COL6A1,EN1,EPHB2,EPHB3,LNX2,FGF2,FGF10,MYT1L,FSTL4,PLXND1,DICER1,WHRN,CHD5,MDGA1,GPC1,WDR62,GPR37,APBB1,AGRN,KCNQ3,MEF2A,ZFHX3,MYO9A,NCAM1,NFE2L2,PAX6,ASAP1,SERPINE2,PPIA,CASZ1,DOCK10,PRKCH,MAPK1,DISP3,RAF1,RORA,CAPRIN2,SNAP25,CNTN2,TGFBR1,WNT7B,WNT11,FXR1,NKX6-2,TTBK1,ENC1,UNC5A
GO:00224044	Cluster 1 vs. 6	BP	molting cycle process	94	5	0.045	SOX21,COL6A1,FGF10,PDGFA,LGR5
GO:00224054	Cluster 1 vs. 6	BP	hair cycle process	94	5	0.045	SOX21,COL6A1,FGF10,PDGFA,LGR5
GO:00224104	Cluster 1 vs. 6	BP	circadian sleep/wake cycle process	19	2	0.049	CHRNB2,FXR1
GO:00230514	Cluster 1 vs. 6	BP	regulation of signaling	3395	82	0.025	PPIF,HYOU1,ARFGEF2,NRG3,GIPC1,SOX30,BVES,CHN1,CHRNB2,KCTD12,GRIN3B,SLC15A4,SLC24A4,MIB2,HIPK4,CYP26A1,EID2,RCAN1,EPHB2,EPS8,FGF2,FGF10,KDM4C,FSTL4,PLCB1,TMEM131L,DICER1,RASD2,MKRN2,SGMS1,CHD5,INVS,GNAZ,GPC1,GPR137C,GPR37,GRM8,APOA1,SH3RF3,KCNQ3,MARK3,MAZ,DNAJB9,MYO9A,NCAM1,NFE2L2,FURIN,ARHGEF4,PDGFA,SERPINE2,PLCL1,RHOF,PPIA,PPP2CA,FAIM,FBXW7,CDKN2AIP,PRKCH,MAPK1,FAM20C,ARHGAP21,FNIP2,RAF1,RORA,PR…
GO:00301824	Cluster 1 vs. 6	BP	neuron differentiation	1365	40	0.044	SOX21,CHN1,CHRNB2,ZFYVE27,EN1,EPHB2,EPHB3,LNX2,FGF2,MYT1L,FSTL4,PLXND1,DICER1,WHRN,CHD5,MDGA1,WDR62,GPR37,APBB1,AGRN,KCNQ3,MEF2A,ZFHX3,MYO9A,NCAM1,NFE2L2,PAX6,ASAP1,PPIA,CASZ1,DOCK10,DISP3,RORA,CAPRIN2,SNAP25,CNTN2,TGFBR1,WNT7B,WNT11,NKX6-2,ENC1,UNC5A
GO:00301934	Cluster 1 vs. 6	BP	regulation of blood coagulation	69	6	0.002	EPHB2,NFE2L2,PDGFA,SERPINE2,VKORC1,EMILIN2
GO:00303094	Cluster 1 vs. 6	BP	poly-N-acetyllactosamine metabolic process	9	2	0.009	B3GNT6,B3GNT4
GO:00303114	Cluster 1 vs. 6	BP	poly-N-acetyllactosamine biosynthetic process	8	2	0.007	B3GNT6,B3GNT4
GO:00303244	Cluster 1 vs. 6	BP	lung development	187	8	0.048	COL6A1,FGF2,FGF10,PDGFA,FBXW7,MAPK1,WNT7B,WNT11
GO:00303744	Cluster 1 vs. 6	MF	nuclear receptor coactivator activity	52	4	0.025	RBM14,NCOA7,ETS1,FGF2,KDM4C
GO:00308784	Cluster 1 vs. 6	BP	thyroid gland development	31	3	0.031	FGF10,MAPK1,RAF1
GO:00308794	Cluster 1 vs. 6	BP	mammary gland development	129	7	0.028	NRG3,FASN,FGF2,FGF10,MAPK1,WNT7B,IRS2
GO:00308904	Cluster 1 vs. 6	BP	positive regulation of B cell proliferation	42	3	0.045	CHRNB2,EPHB2,IRS2
GO:00309014	Cluster 1 vs. 6	BP	midbrain development	86	5	0.033	YWHAQ,EN1,FGF2,KDM7A,TTBK1
GO:00309554	Cluster 1 vs. 6	MF	potassium ion binding	13	2	0.033	PDXK,HDAC4
GO:00313244	Cluster 1 vs. 6	BP	negative regulation of cellular metabolic process	2876	62	0.024	TEN1,PPIF,ARPP19,YWHAQ,SOX30,SOX21,BAZ1A,EID2,MIER3,THAP5,EN1,EPHB2,RBM24,FGF2,FOXF2,MYT1L,PLCB1,DICER1,NNT,BACE2,CHD5,HDGF,APBB1,APOA1,LMO1,MAZ,MEF2A,ZFHX3,ZBTB21,FURIN,PAX6,GMNN,NELFCD,PDGFA,SERPINE2,PLAGL1,EXOSC4,PPIA,NRDE2,PPP2CA,PSPC1,FBXW7,FNIP2,PPP4R4,PTPRK,RAN,RNF2,RNH1,PRDM16,CPEB1,CAPRIN2,TRAF2,WFS1,WNT11,YY1,ZBTB17,FXR1,BRMS1L,NKX6-2,TTBK1,ENC1,IRS2,NFE2L3,HDAC4
GO:00313274	Cluster 1 vs. 6	BP	negative regulation of cellular biosynthetic process	2486	55	0.013	TEN1,YWHAQ,SOX30,SOX21,BAZ1A,EID2,MIER3,THAP5,EN1,EPHB2,RBM24,FGF2,FOXF2,MYT1L,PLCB1,DICER1,BACE2,CHD5,HDGF,APBB1,APOA1,LMO1,MAZ,MEF2A,ZFHX3,ZBTB21,FURIN,PAX6,GMNN,NELFCD,PDGFA,SERPINE2,PLAGL1,EXOSC4,NRDE2,PSPC1,FBXW7,FNIP2,PTPRK,RAN,RNF2,RNH1,PRDM16,CPEB1,CAPRIN2,TRAF2,WFS1,WNT11,YY1,ZBTB17,FXR1,BRMS1L,NKX6-2,TTBK1,ENC1,NFE2L3,HDAC4
GO:00314064	Cluster 1 vs. 6	MF	carboxylic acid binding	191	8	0.016	SLC46A1,RBP7,GRIN3B,CYP26A1,AGRN,FURIN,ACOX1,PPIA,SLC7A6
GO:00316254	Cluster 1 vs. 6	MF	ubiquitin protein ligase binding	288	12	0.017	CACYBP,GPR37,APBB1,NFE2L2,PAX6,SNX9,FBXW7,TGFBR1,TRAF2,WFS1,MAP1LC3A,SNCAIP
GO:00319744	Cluster 1 vs. 6	CC	membrane-enclosed lumen	5725	121	0.008	TEN1,MED16,PPIF,ARIH2,RBM14,HYOU1,ARPP19,SOX30,BAZ1A,ZFYVE27,COL6A1,ADK,COX10,EID2,MIER3,THAP5,DOCK1,PAOX,EME2,EPHB2,C2orf69,ETS1,RBM24,FOXF2,KDM4C,PLCB1,AMACR,SNHG1,FTH1,UBN2,CHD5,WIPI2,PYGO1,ACAD8,CACYBP,TJP3,GPC1,UBN1,CPSF1,HDGF,HNRNPH1,APBB1,APOA1,ARSI,DYNLT4,ITPR2,CERKL,AGRN,LMO1,LMO2,DNAJB9,MEF2A,ZFHX3,NDUFA9,NFATC1,NFE2L2,ZBTB21,FURIN,PAX6,ACOX1,GMNN,POLR1D,PHF20L1,NELFCD,PDGFA,PLAGL1,HEAT…
GO:00319814	Cluster 1 vs. 6	CC	nuclear lumen	4645	98	0.026	TEN1,MED16,ARIH2,RBM14,ARPP19,SOX30,BAZ1A,ZFYVE27,ADK,COX10,EID2,MIER3,THAP5,DOCK1,EME2,EPHB2,ETS1,RBM24,FOXF2,KDM4C,PLCB1,SNHG1,UBN2,CHD5,WIPI2,PYGO1,CACYBP,TJP3,GPC1,UBN1,CPSF1,HDGF,HNRNPH1,APBB1,DYNLT4,ITPR2,CERKL,LMO1,LMO2,DNAJB9,MEF2A,ZFHX3,NFATC1,NFE2L2,ZBTB21,PAX6,GMNN,POLR1D,PHF20L1,NELFCD,PLAGL1,HEATR5B,SMOX,EXOSC4,CASZ1,CLN6,NRDE2,PSPC1,FBXW7,MAML3,CDKN2AIP,DOCK10,PPP4R3A,MAPK1,FAM20C,M…
GO:00319874	Cluster 1 vs. 6	BP	locomotion involved in locomotory behavior	10	3	0.001	RCAN1,GPR37,CLN6
GO:00322804	Cluster 1 vs. 6	CC	symmetric synapse	8	2	0.015	ARFGEF2,SEPTIN11
GO:00323644	Cluster 1 vs. 6	BP	intracellular oxygen homeostasis	7	2	0.008	NNT,WNT7B
GO:00324374	Cluster 1 vs. 6	CC	cuticular plate	8	2	0.011	SNX9,SPTBN1
GO:00324544	Cluster 1 vs. 6	MF	histone H3K9 demethylase activity	12	2	0.028	KDM4C,KDM7A
GO:00327814	Cluster 1 vs. 6	BP	positive regulation of ATP-dependent activity	39	3	0.032	AHSA2P,TOR1AIP2,FGF10
GO:00328084	Cluster 1 vs. 6	BP	lacrimal gland development	7	2	0.008	FGF10,PAX6
GO:00332184	Cluster 1 vs. 6	MF	amide binding	374	13	0.02	PPIF,SLC46A1,EPHB2,FASN,GPR37,APBB1,APOA1,NFATC1,FURIN,PPIA,PANK3,C2CD2L,POM121
GO:00332354	Cluster 1 vs. 6	BP	positive regulation of protein sumoylation	12	2	0.021	RASD2,HDAC4
GO:00332384	Cluster 1 vs. 6	BP	regulation of amine metabolic process	29	3	0.018	CHRNB2,PAOX,GPR37
GO:00332404	Cluster 1 vs. 6	BP	positive regulation of amine metabolic process	6	2	0.007	PAOX,GPR37
GO:00343494	Cluster 1 vs. 6	BP	glial cell apoptotic process	15	2	0.043	PRKCH,TRAF2
GO:00343504	Cluster 1 vs. 6	BP	regulation of glial cell apoptotic process	10	2	0.021	PRKCH,TRAF2
GO:00343514	Cluster 1 vs. 6	BP	negative regulation of glial cell apoptotic process	9	2	0.015	PRKCH,TRAF2
GO:00343944	Cluster 1 vs. 6	BP	protein localization to cell surface	65	4	0.044	EPHB2,FGF10,PTPRK,WNT11
GO:00345054	Cluster 1 vs. 6	BP	tooth mineralization	29	3	0.029	SLC24A4,CNNM4,FAM20C
GO:00350644	Cluster 1 vs. 6	MF	methylated histone binding	66	4	0.042	KDM4C,CHD5,PYGO1,KDM7A,GLYR1
GO:00352504	Cluster 1 vs. 6	MF	UDP-galactosyltransferase activity	28	3	0.011	B3GNT6,B3GNT4,B4GALT4
GO:00352704	Cluster 1 vs. 6	BP	endocrine system development	135	9	0.003	FGF2,FGF10,APOA1,PAX6,MAPK1,RAF1,TGFBR1,WNT11,NKX6-2
GO:00352724	Cluster 1 vs. 6	BP	exocrine system development	48	4	0.021	FGF10,PLXND1,PAX6,PDGFA
GO:00355564	Cluster 1 vs. 6	BP	intracellular signal transduction	2594	66	0.019	PPIF,HYOU1,ARFGEF2,CDC42EP3,NRG3,ADCY3,YWHAQ,CHN1,SLC24A4,COL6A1,MIB2,HIPK4,EID2,DOCK1,RCAN1,EME2,EPHB2,EPS8,FGF2,FGF10,PLCB1,RASD2,MKRN2,SGMS1,CHD5,GPR137C,GPR37,APOA1,SH3RF3,ITPR2,MARK3,MAZ,MEF2A,MYO9A,NFATC1,NFE2L2,ARHGEF4,PDGFA,SERPINE2,PLCL1,RHOF,PPIA,PPP2CA,FBXW7,DOCK10,PRKCH,MAPK1,ARHGAP21,FNIP2,RAF1,RORA,SPTBN1,TGFBR1,GPR137B,TRAF2,WFS1,WNT7B,WNT11,ARHGAP10,ASB13,MAP1LC3A,IRS2,ARHGEF7,STA…
GO:00359254	Cluster 1 vs. 6	MF	mRNA 3'-UTR AU-rich region binding	28	5	0	RBM24,CPSF1,EXOSC4,CPEB1,FXR1
GO:00381294	Cluster 1 vs. 6	BP	ERBB3 signaling pathway	10	2	0.023	MAPK1,RAF1
GO:00381334	Cluster 1 vs. 6	BP	ERBB2-ERBB3 signaling pathway	9	2	0.018	MAPK1,RAF1
GO:00400114	Cluster 1 vs. 6	BP	locomotion	1278	33	0.039	NRG3,BVES,COL6A1,DOCK1,RCAN1,EPHB2,ETS1,FGF2,FGF10,PLXND1,PLCB1,WDR62,GPR37,APOA1,MAZ,NFE2L2,PAX6,PDGFA,SERPINE2,PPIA,CLN6,FBXW7,DOCK10,MAPK1,PTPRK,RAF1,TGFBR1,WNT7B,WNT11,EMILIN2,BRMS1L,IRS2,ARHGEF7,STARD13
GO:00400344	Cluster 1 vs. 6	BP	regulation of development, heterochronic	12	2	0.039	PAX6,SERPINE2
GO:00400364	Cluster 1 vs. 6	BP	regulation of fibroblast growth factor receptor signaling pathway	35	3	0.033	FGF2,GPC1,FAM20C
GO:00420484	Cluster 1 vs. 6	BP	olfactory behavior	11	2	0.028	ADCY3,WFS1
GO:00420534	Cluster 1 vs. 6	BP	regulation of dopamine metabolic process	16	2	0.047	CHRNB2,GPR37
GO:00420604	Cluster 1 vs. 6	BP	wound healing	412	15	0.016	EPHB2,FGF2,FGF10,GNAS,NFATC1,NFE2L2,PDGFA,SERPINE2,PPIA,MRTFA,RAF1,TGFBR1,VKORC1,CASP7,EMILIN2
GO:00420694	Cluster 1 vs. 6	BP	regulation of catecholamine metabolic process	16	2	0.047	CHRNB2,GPR37
GO:00421184	Cluster 1 vs. 6	BP	endothelial cell activation	11	2	0.014	PPIA,TGFBR1
GO:00424014	Cluster 1 vs. 6	BP	biogenic amine biosynthetic process	35	3	0.028	PAOX,GPR37,SMOX
GO:00424024	Cluster 1 vs. 6	BP	cellular biogenic amine catabolic process	14	2	0.027	PAOX,SMOX
GO:00424174	Cluster 1 vs. 6	BP	dopamine metabolic process	35	3	0.035	CHRNB2,GPR37,SNCAIP
GO:00426604	Cluster 1 vs. 6	BP	positive regulation of cell fate specification	3	2	0.002	FGF2,PAX6
GO:00427494	Cluster 1 vs. 6	BP	regulation of circadian sleep/wake cycle	19	2	0.045	CHRNB2,FXR1
GO:00427524	Cluster 1 vs. 6	BP	regulation of circadian rhythm	110	7	0.011	CHRNB2,ZFHX3,PSPC1,FBXW7,RORA,FXR1,SPSB4
GO:00427554	Cluster 1 vs. 6	BP	eating behavior	38	3	0.025	SLC24A4,COL6A1,CNTN2
GO:00427564	Cluster 1 vs. 6	BP	drinking behavior	8	3	0.001	SLC24A4,EN1,MMP17
GO:00430304	Cluster 1 vs. 6	BP	regulation of macrophage activation	58	4	0.014	RORA,GPR137B,TTBK1,PJA2
GO:00430874	Cluster 1 vs. 6	BP	regulation of GTPase activity	279	11	0.04	BVES,CHN1,AGAP1,EPHB3,PLXND1,AGRN,SNX9,DOCK10,GPR137B,WNT11,ARHGEF7
GO:00431214	Cluster 1 vs. 6	MF	neurotrophin binding	10	2	0.031	FSTL4,FURIN
GO:00431774	Cluster 1 vs. 6	MF	organic acid binding	203	8	0.019	SLC46A1,RBP7,GRIN3B,CYP26A1,AGRN,FURIN,ACOX1,PPIA,SLC7A6
GO:00432334	Cluster 1 vs. 6	CC	organelle lumen	5725	121	0.008	TEN1,MED16,PPIF,ARIH2,RBM14,HYOU1,ARPP19,SOX30,BAZ1A,ZFYVE27,COL6A1,ADK,COX10,EID2,MIER3,THAP5,DOCK1,PAOX,EME2,EPHB2,C2orf69,ETS1,RBM24,FOXF2,KDM4C,PLCB1,AMACR,SNHG1,FTH1,UBN2,CHD5,WIPI2,PYGO1,ACAD8,CACYBP,TJP3,GPC1,UBN1,CPSF1,HDGF,HNRNPH1,APBB1,APOA1,ARSI,DYNLT4,ITPR2,CERKL,AGRN,LMO1,LMO2,DNAJB9,MEF2A,ZFHX3,NDUFA9,NFATC1,NFE2L2,ZBTB21,FURIN,PAX6,ACOX1,GMNN,POLR1D,PHF20L1,NELFCD,PDGFA,PLAGL1,HEAT…
GO:00434624	Cluster 1 vs. 6	BP	regulation of ATP-dependent activity	61	4	0.019	PPIF,AHSA2P,TOR1AIP2,FGF10
GO:00435424	Cluster 1 vs. 6	BP	endothelial cell migration	271	9	0.049	GIPC1,ETS1,FGF2,PLXND1,APOA1,NFE2L2,FBXW7,TGFBR1,STARD13
GO:00442494	Cluster 1 vs. 6	BP	cellular biosynthetic process	7831	145	0.037	TEN1,MED16,PPIF,RBM14,HYOU1,ARFGEF2,GIPC1,ARPP19,ADCY3,YWHAQ,SOX30,SOX21,BAZ1A,MOGAT1,SLC15A4,SLC24A4,NDUFA11,COL6A1,AHSA2P,ADK,NCOA7,COX10,ZNF280B,EID2,MIER3,THAP5,B3GNT6,PAOX,EIF5,EN1,EPHB2,ETS1,FASN,RBM24,FGF2,FGF10,FOXJ3,FOXF2,MYT1L,KDM4C,PLCB1,DICER1,AMACR,MKRN2,SNHG1,PANX1,BACE2,WHRN,SGMS1,CHD5,WIPI2,PYGO1,GPR37,CPSF1,ST8SIA5,HDGF,HNRNPH1,APBB1,APOA1,CERKL,AGRN,KCNQ3,LMO1,LMO2,MAZ,DNAJB9,ME…
GO:00442714	Cluster 1 vs. 6	BP	cellular nitrogen compound biosynthetic process	4471	100	0.01	TEN1,MED16,RBM14,ADCY3,YWHAQ,SOX30,SOX21,BAZ1A,NDUFA11,ADK,NCOA7,COX10,ZNF280B,EID2,MIER3,THAP5,PAOX,EIF5,EN1,ETS1,RBM24,FGF2,FGF10,FOXJ3,FOXF2,MYT1L,KDM4C,PLCB1,DICER1,MKRN2,SGMS1,CHD5,PYGO1,GPR37,HDGF,APBB1,AGRN,LMO1,LMO2,MAZ,MEF2A,ZFHX3,NDUFA9,NFATC1,NFE2L2,ZBTB21,FURIN,PAX6,GMNN,POLR1D,PHF20L1,NELFCD,KLF13,PLAGL1,PMM1,SMOX,PPIA,CASZ1,MRPL20,SRBD1,PPP2CA,PSPC1,MAML3,PRKCH,MAPK1,STOX2,MRTFA,FNI…
GO:00443894	Cluster 1 vs. 6	MF	ubiquitin-like protein ligase binding	307	12	0.024	CACYBP,GPR37,APBB1,NFE2L2,PAX6,SNX9,FBXW7,TGFBR1,TRAF2,WFS1,MAP1LC3A,SNCAIP
GO:00447544	Cluster 1 vs. 6	CC	autolysosome	13	2	0.018	FTH1,MAP1LC3A
GO:00451174	Cluster 1 vs. 6	BP	azole transmembrane transport	13	2	0.031	SLC15A4,SLC7A1
GO:00451614	Cluster 1 vs. 6	BP	neuronal ion channel clustering	12	2	0.035	AGRN,CNTN2
GO:00451874	Cluster 1 vs. 6	BP	regulation of circadian sleep/wake cycle, sleep	15	2	0.029	CHRNB2,FXR1
GO:00452024	Cluster 1 vs. 6	CC	synapse	1391	45	0.006	ARFGEF2,NRG3,GIPC1,YWHAQ,HRH3,CHRNB2,KCTD12,GRIN3B,EIF5,EPHB2,EPS8,PLXND1,PLCB1,RASD2,WHRN,MDGA1,GPC1,GPR37,APBB1,AGRN,KCNJ2,KCNQ3,MYO9A,ASAP1,SNX9,SERPINE2,PPP2CA,DOCK10,SEPTIN11,MAPK1,KCMF1,PTPRN2,RPS21,INSYN2A,CPEB1,SLC3A2,SLC6A2,SNAP25,SPTBN1,CNTN2,CAPN5,WFS1,FXR1,MAP1LC3A,IGSF21,ARHGEF7,SNCAIP,PJA2
GO:00453334	Cluster 1 vs. 6	BP	cellular respiration	219	8	0.023	PPIF,NDUFA11,COL6A1,COX10,C2orf69,NNT,NDUFA9,PRDM16
GO:00456874	Cluster 1 vs. 6	BP	positive regulation of glial cell differentiation	46	4	0.017	DICER1,SERPINE2,NKX6-2,TTBK1
GO:00458924	Cluster 1 vs. 6	BP	negative regulation of DNA-templated transcription	1145	35	0.013	YWHAQ,SOX30,SOX21,EID2,MIER3,THAP5,EN1,FOXF2,MYT1L,PLCB1,DICER1,CHD5,HDGF,APBB1,LMO1,MAZ,MEF2A,ZFHX3,ZBTB21,PAX6,GMNN,NELFCD,PLAGL1,PSPC1,FNIP2,PTPRK,RNF2,PRDM16,WFS1,WNT11,YY1,ZBTB17,BRMS1L,NKX6-2,NFE2L3,HDAC4
GO:00459344	Cluster 1 vs. 6	BP	negative regulation of nucleobase-containing compound metabolic process	1384	39	0.02	TEN1,YWHAQ,SOX30,SOX21,EID2,MIER3,THAP5,EN1,RBM24,FOXF2,MYT1L,PLCB1,DICER1,CHD5,HDGF,APBB1,LMO1,MAZ,MEF2A,ZFHX3,ZBTB21,PAX6,GMNN,NELFCD,PLAGL1,NRDE2,PPP2CA,PSPC1,FNIP2,PTPRK,RNF2,PRDM16,TRAF2,WFS1,WNT11,YY1,ZBTB17,BRMS1L,NKX6-2,NFE2L3,HDAC4
GO:00459444	Cluster 1 vs. 6	BP	positive regulation of transcription by RNA polymerase II	1194	37	0.007	MED16,RBM14,SOX30,SOX21,NCOA7,EN1,ETS1,FGF2,FGF10,FOXJ3,FOXF2,KDM4C,MKRN2,PYGO1,HDGF,APBB1,AGRN,LMO1,LMO2,MEF2A,ZFHX3,NFATC1,NFE2L2,PAX6,KLF13,PLAGL1,CASZ1,MAML3,MRTFA,RAF1,RORA,PRDM16,CSRNP1,CAPRIN2,YY1,ZNF143,ZBTB17,HDAC4
GO:00462084	Cluster 1 vs. 6	BP	spermine catabolic process	2	2	0.001	PAOX,SMOX
GO:00463244	Cluster 1 vs. 6	BP	regulation of glucose import	58	4	0.025	ARPP19,MEF2A,NFE2L2,IRS2
GO:00463264	Cluster 1 vs. 6	BP	positive regulation of glucose import	35	4	0.005	ARPP19,MEF2A,NFE2L2,IRS2
GO:00463324	Cluster 1 vs. 6	MF	SMAD binding	74	5	0.031	EID2,MEF2A,PAX6,TGFBR1,YY1
GO:00465924	Cluster 1 vs. 6	MF	polyamine oxidase activity	3	2	0.001	PAOX,SMOX
GO:00480094	Cluster 1 vs. 6	BP	insulin-like growth factor receptor signaling pathway	52	4	0.026	COL6A1,PLCB1,MAPK1,RAF1
GO:00480134	Cluster 1 vs. 6	BP	ephrin receptor signaling pathway	49	4	0.038	CHN1,EPHB2,EPHB3,ARHGEF7
GO:00481704	Cluster 1 vs. 6	BP	positive regulation of long-term neuronal synaptic plasticity	8	2	0.016	EPHB2,FXR1
GO:00484074	Cluster 1 vs. 6	MF	platelet-derived growth factor binding	11	2	0.029	COL6A1,PDGFA
GO:00485054	Cluster 1 vs. 6	BP	regulation of timing of cell differentiation	12	2	0.039	PAX6,SERPINE2
GO:00485314	Cluster 1 vs. 6	MF	beta-1,3-galactosyltransferase activity	14	2	0.018	B3GNT6,B3GNT4
GO:00485384	Cluster 1 vs. 6	BP	thymus development	49	5	0.004	EPHB3,FGF10,MAPK1,RAF1,TGFBR1
GO:00487114	Cluster 1 vs. 6	BP	positive regulation of astrocyte differentiation	13	2	0.029	SERPINE2,TTBK1
GO:00487314	Cluster 1 vs. 6	BP	system development	3879	94	0.03	NRG3,YWHAQ,BVES,SOX21,CHN1,CHRNB2,ZFYVE27,SLC15A4,SLC24A4,SLC38A10,COL6A1,CYP26A1,EN1,EPHB2,EPHB3,ETS1,RBM24,LNX2,FGF2,FGF10,FOXF2,MYT1L,FSTL4,PLXND1,N4BP3,PLCB1,DICER1,WHRN,CHD5,PYGO1,MDGA1,CACYBP,GNAS,GPC1,WDR62,GPR37,APBB1,APOA1,AGRN,KCNQ3,MEF2A,MMP17,ZFHX3,MYO9A,NCAM1,NFATC1,NFE2L2,PAX6,ASAP1,PDGFA,SERPINE2,PPIA,DCHS2,CASZ1,FBXW7,UBE2Q1,DOCK10,PRKCH,MAPK1,PCDHA3,PCDHA2,PCDHA1,FAM20C,DISP3,RAF…
GO:00487324	Cluster 1 vs. 6	BP	gland development	435	17	0.011	NRG3,EPHB3,FASN,FGF2,FGF10,PLXND1,APOA1,PAX6,PDGFA,SERPINE2,FBXW7,MAPK1,RAF1,TGFBR1,WNT7B,WNT11,IRS2
GO:00488574	Cluster 1 vs. 6	BP	neural nucleus development	61	4	0.034	YWHAQ,CHRNB2,FGF2,TTBK1
GO:00507694	Cluster 1 vs. 6	BP	positive regulation of neurogenesis	231	12	0.008	ZFYVE27,EPHB2,FGF2,PLXND1,DICER1,WDR62,PAX6,SERPINE2,PRKCH,CAPRIN2,FXR1,NKX6-2,TTBK1
GO:00507954	Cluster 1 vs. 6	BP	regulation of behavior	72	5	0.01	CHRNB2,SLC24A4,EPHB2,ZFHX3,FXR1
GO:00508024	Cluster 1 vs. 6	BP	circadian sleep/wake cycle, sleep	16	2	0.036	CHRNB2,FXR1
GO:00508184	Cluster 1 vs. 6	BP	regulation of coagulation	74	6	0.002	EPHB2,NFE2L2,PDGFA,SERPINE2,VKORC1,EMILIN2
GO:00508204	Cluster 1 vs. 6	BP	positive regulation of coagulation	30	3	0.016	NFE2L2,VKORC1,EMILIN2
GO:00508904	Cluster 1 vs. 6	BP	cognition	307	12	0.039	ADCY3,HRH3,CHRNB2,RCAN1,EN1,EPHB2,PLCB1,PAX6,MAPK1,SNAP25,TTBK1,PJA2
GO:00510444	Cluster 1 vs. 6	BP	positive regulation of membrane protein ectodomain proteolysis	16	2	0.041	FURIN,SNX9
GO:00510564	Cluster 1 vs. 6	BP	regulation of small GTPase mediated signal transduction	284	12	0.043	ARFGEF2,CHN1,EPHB2,EPS8,FGF10,APOA1,MYO9A,ARHGEF4,RHOF,ARHGAP21,RAF1,ARHGAP10,STARD13
GO:00511724	Cluster 1 vs. 6	BP	negative regulation of nitrogen compound metabolic process	2091	54	0.013	TEN1,GIPC1,ARPP19,YWHAQ,SOX30,SOX21,NCOA7,EID2,MIER3,THAP5,EN1,EPHB2,RBM24,FOXF2,MYT1L,PLCB1,DICER1,NNT,BACE2,CHD5,HDGF,APBB1,LMO1,MAZ,MEF2A,ZFHX3,ZBTB21,FURIN,PAX6,GMNN,PHF20L1,NELFCD,SERPINE2,PLAGL1,PPIA,NRDE2,PPP2CA,PSPC1,FNIP2,PPP4R4,PTPRK,RAF1,RNF2,PRDM16,CPEB1,CAPRIN2,TRAF2,WFS1,WNT11,YY1,ZBTB17,BRMS1L,NKX6-2,ENC1,NFE2L3,HDAC4
GO:00512534	Cluster 1 vs. 6	BP	negative regulation of RNA metabolic process	1266	38	0.011	YWHAQ,SOX30,SOX21,EID2,MIER3,THAP5,EN1,RBM24,FOXF2,MYT1L,PLCB1,DICER1,CHD5,HDGF,APBB1,LMO1,MAZ,MEF2A,ZFHX3,ZBTB21,PAX6,GMNN,NELFCD,PLAGL1,NRDE2,PSPC1,FNIP2,PTPRK,RNF2,PRDM16,TRAF2,WFS1,WNT11,YY1,ZBTB17,BRMS1L,NKX6-2,NFE2L3,HDAC4
GO:00518644	Cluster 1 vs. 6	MF	histone H3K36 demethylase activity	9	2	0.021	KDM4C,KDM7A
GO:00518814	Cluster 1 vs. 6	BP	regulation of mitochondrial membrane potential	73	4	0.043	PPIF,COL6A1,NNT,KCNQ3
GO:00518824	Cluster 1 vs. 6	BP	mitochondrial depolarization	24	3	0.01	PPIF,COL6A1,KCNQ3
GO:00519624	Cluster 1 vs. 6	BP	positive regulation of nervous system development	275	14	0.005	ZFYVE27,EPHB2,EPHB3,FGF2,PLXND1,DICER1,WDR62,AGRN,PAX6,SERPINE2,PRKCH,CAPRIN2,FXR1,NKX6-2,TTBK1
GO:00519634	Cluster 1 vs. 6	BP	regulation of synapse assembly	105	6	0.034	CHRNB2,EPHB2,EPHB3,MDGA1,AGRN,SNAP25
GO:00529014	Cluster 1 vs. 6	MF	spermine:oxygen oxidoreductase (spermidine-forming) activity	2	2	0.001	PAOX,SMOX
GO:00600214	Cluster 1 vs. 6	BP	roof of mouth development	90	6	0.015	EPHB2,EPHB3,FOXF2,CSRNP1,TGFBR1,WNT11
GO:00603224	Cluster 1 vs. 6	BP	head development	735	25	0.021	NRG3,YWHAQ,SOX21,CHRNB2,EN1,EPHB2,EPHB3,FGF2,FGF10,PLCB1,WHRN,CHD5,MDGA1,WDR62,PAX6,SERPINE2,MAPK1,RAF1,RAN,RORA,CSRNP1,WNT7B,KDM7A,FXR1,TTBK1,IRS2
GO:00603524	Cluster 1 vs. 6	BP	cell adhesion molecule production	18	2	0.02	APOA1,PPIA
GO:00604254	Cluster 1 vs. 6	BP	lung morphogenesis	55	4	0.032	COL6A1,FGF10,MAPK1,WNT7B
GO:00604394	Cluster 1 vs. 6	BP	trachea morphogenesis	11	2	0.026	MAPK1,WNT7B
GO:00604454	Cluster 1 vs. 6	BP	branching involved in salivary gland morphogenesis	22	3	0.015	FGF10,PLXND1,PDGFA
GO:00605634	Cluster 1 vs. 6	BP	neuroepithelial cell differentiation	42	4	0.013	FGF2,FAM20C,WNT11,TMEM231
GO:00605904	Cluster 1 vs. 6	MF	ATPase regulator activity	47	4	0.009	HYOU1,AHSA2P,TOR1AIP2,FNIP2
GO:00605924	Cluster 1 vs. 6	BP	mammary gland formation	7	2	0.013	NRG3,FGF10
GO:00606934	Cluster 1 vs. 6	BP	regulation of branching involved in salivary gland morphogenesis	9	2	0.013	FGF10,PDGFA
GO:00609784	Cluster 1 vs. 6	BP	angiogenesis involved in coronary vascular morphogenesis	5	2	0.004	FGF2,TGFBR1
GO:00609964	Cluster 1 vs. 6	BP	dendritic spine development	87	6	0.023	EPHB2,EPHB3,FSTL4,ASAP1,DOCK10,CAPRIN2
GO:00609984	Cluster 1 vs. 6	BP	regulation of dendritic spine development	53	4	0.046	EPHB2,FSTL4,ASAP1,CAPRIN2
GO:00610004	Cluster 1 vs. 6	BP	negative regulation of dendritic spine development	13	2	0.048	FSTL4,ASAP1
GO:00610414	Cluster 1 vs. 6	BP	regulation of wound healing	134	7	0.011	EPHB2,FGF2,NFE2L2,PDGFA,SERPINE2,VKORC1,EMILIN2
GO:00611014	Cluster 1 vs. 6	BP	neuroendocrine cell differentiation	16	2	0.039	FGF2,WNT11
GO:00611364	Cluster 1 vs. 6	BP	regulation of proteasomal protein catabolic process	175	7	0.049	GIPC1,FOXF2,SH3RF3,NFE2L2,PHF20L1,FBXW7,WFS1
GO:00614594	Cluster 1 vs. 6	MF	L-arginine transmembrane transporter activity	12	2	0.023	SLC7A1,SLC7A6
GO:00616144	Cluster 1 vs. 6	BP	miRNA transcription	74	5	0.032	ETS1,FGF2,PAX6,MRTFA,YY1
GO:00700014	Cluster 1 vs. 6	MF	aspartic-type peptidase activity	25	3	0.007	BACE2,CASP7,DDI2
GO:00700134	Cluster 1 vs. 6	CC	intracellular organelle lumen	5725	121	0.008	TEN1,MED16,PPIF,ARIH2,RBM14,HYOU1,ARPP19,SOX30,BAZ1A,ZFYVE27,COL6A1,ADK,COX10,EID2,MIER3,THAP5,DOCK1,PAOX,EME2,EPHB2,C2orf69,ETS1,RBM24,FOXF2,KDM4C,PLCB1,AMACR,SNHG1,FTH1,UBN2,CHD5,WIPI2,PYGO1,ACAD8,CACYBP,TJP3,GPC1,UBN1,CPSF1,HDGF,HNRNPH1,APBB1,APOA1,ARSI,DYNLT4,ITPR2,CERKL,AGRN,LMO1,LMO2,DNAJB9,MEF2A,ZFHX3,NDUFA9,NFATC1,NFE2L2,ZBTB21,FURIN,PAX6,ACOX1,GMNN,POLR1D,PHF20L1,NELFCD,PDGFA,PLAGL1,HEAT…
GO:00701664	Cluster 1 vs. 6	BP	enamel mineralization	19	3	0.007	SLC24A4,CNNM4,FAM20C
GO:00703414	Cluster 1 vs. 6	BP	fat cell proliferation	15	2	0.042	COL6A1,FGF10
GO:00704694	Cluster 1 vs. 6	CC	respirasome	88	4	0.028	NDUFA11,C2orf69,NNT,NDUFA9
GO:00705274	Cluster 1 vs. 6	BP	platelet aggregation	72	4	0.046	GNAS,SERPINE2,PPIA,EMILIN2
GO:00706794	Cluster 1 vs. 6	MF	inositol 1,4,5 trisphosphate binding	11	2	0.033	ITPR2,TRPC3
GO:00708834	Cluster 1 vs. 6	MF	pre-miRNA binding	9	2	0.01	DICER1,RAN
GO:00712804	Cluster 1 vs. 6	BP	cellular response to copper ion	25	2	0.045	NFE2L2,MAP1LC3A
GO:00713564	Cluster 1 vs. 6	BP	cellular response to tumor necrosis factor	233	8	0.037	MIB2,DICER1,APOA1,NFATC1,NFE2L2,MAPK1,RORA,TRAF2
GO:00714664	Cluster 1 vs. 6	BP	cellular response to xenobiotic stimulus	189	7	0.031	CYP26A1,KCNQ3,NFE2L2,PAX6,SMOX,RORA,VKORC1
GO:00716794	Cluster 1 vs. 6	BP	commissural neuron axon guidance	13	2	0.047	EPHB2,NCAM1
GO:00716824	Cluster 1 vs. 6	CC	endocytic vesicle lumen	23	2	0.031	HYOU1,APOA1
GO:00720014	Cluster 1 vs. 6	BP	renal system development	320	13	0.027	CYP26A1,FGF2,FGF10,PLXND1,PYGO1,MMP17,PDGFA,DCHS2,TGFBR1,WFS1,WNT7B,WNT11,LGR5
GO:00897094	Cluster 1 vs. 6	BP	L-histidine transmembrane transport	4	2	0.004	SLC15A4,SLC7A1
GO:00905574	Cluster 1 vs. 6	BP	establishment of endothelial intestinal barrier	10	2	0.023	FASN,TJP3
GO:00955004	Cluster 1 vs. 6	BP	acetylcholine receptor signaling pathway	41	4	0.009	HRH3,CHRNB2,PLCB1,AGRN
GO:00971864	Cluster 1 vs. 6	BP	amelogenesis	24	3	0.012	SLC24A4,CNNM4,FAM20C
GO:00985284	Cluster 1 vs. 6	BP	skeletal muscle fiber differentiation	12	3	0.002	PPIF,COL6A1,RBM24
GO:00989264	Cluster 1 vs. 6	BP	postsynaptic signal transduction	48	4	0.017	HRH3,CHRNB2,PLCB1,AGRN
GO:01400344	Cluster 1 vs. 6	MF	methylation-dependent protein binding	68	5	0.012	KDM4C,CHD5,PYGO1,PHF20L1,KDM7A,GLYR1
GO:01402684	Cluster 1 vs. 6	CC	endoplasmic reticulum-plasma membrane contact site	12	2	0.029	ESYT2,C2CD2L
GO:01407474	Cluster 1 vs. 6	BP	regulation of ncRNA transcription	95	6	0.021	ETS1,FGF2,PAX6,MRTFA,YY1,ZNF143
GO:19000384	Cluster 1 vs. 6	BP	negative regulation of cellular response to hypoxia	10	2	0.021	HYOU1,NFE2L2
GO:19000464	Cluster 1 vs. 6	BP	regulation of hemostasis	71	6	0.002	EPHB2,NFE2L2,PDGFA,SERPINE2,VKORC1,EMILIN2
GO:19013624	Cluster 1 vs. 6	BP	organic cyclic compound biosynthetic process	3918	88	0.025	TEN1,MED16,RBM14,GIPC1,ADCY3,YWHAQ,SOX30,SOX21,BAZ1A,NDUFA11,ADK,NCOA7,COX10,ZNF280B,EID2,MIER3,THAP5,EN1,ETS1,FGF2,FGF10,FOXJ3,FOXF2,MYT1L,KDM4C,PLCB1,DICER1,AMACR,MKRN2,CHD5,PYGO1,GPR37,HDGF,APBB1,APOA1,AGRN,LMO1,LMO2,MAZ,MEF2A,ZFHX3,NDUFA9,NFATC1,NFE2L2,ZBTB21,PAX6,GMNN,POLR1D,PHF20L1,NELFCD,KLF13,PLAGL1,PMM1,PPIA,CASZ1,PPP2CA,PSPC1,MAML3,PRKCH,MAPK1,STOX2,MRTFA,FNIP2,PTPRK,RAF1,RNF2,RORA,RRM2…
GO:19014744	Cluster 1 vs. 6	MF	azole transmembrane transporter activity	12	2	0.026	SLC15A4,SLC7A1
GO:19016154	Cluster 1 vs. 6	BP	organic hydroxy compound metabolic process	540	15	0.043	GIPC1,NUDT3,CHRNB2,MOGAT1,CYP26A1,PLCB1,AMACR,GPR37,APOA1,CLN6,DISP3,ARV1,SPR,PDXK,PIP4P1,SNCAIP
GO:19016614	Cluster 1 vs. 6	BP	quinone metabolic process	41	3	0.02	NDUFA9,VKORC1,ADCK2
GO:19016634	Cluster 1 vs. 6	BP	quinone biosynthetic process	18	2	0.041	NDUFA9,ADCK2
GO:19020224	Cluster 1 vs. 6	BP	L-lysine transport	8	2	0.009	SLC7A1,SLC7A6
GO:19021754	Cluster 1 vs. 6	BP	regulation of oxidative stress-induced intrinsic apoptotic signaling pathway	45	3	0.042	NFE2L2,PPIA,FBXW7
GO:19025314	Cluster 1 vs. 6	BP	regulation of intracellular signal transduction	1752	49	0.007	PPIF,HYOU1,ARFGEF2,CHN1,SLC24A4,MIB2,HIPK4,EID2,RCAN1,EPHB2,EPS8,FGF2,FGF10,PLCB1,RASD2,MKRN2,SGMS1,CHD5,GPR137C,GPR37,APOA1,SH3RF3,MARK3,MAZ,MYO9A,NFE2L2,ARHGEF4,PDGFA,SERPINE2,RHOF,PPIA,PPP2CA,FBXW7,MAPK1,ARHGAP21,FNIP2,RAF1,RORA,SPTBN1,TGFBR1,GPR137B,TRAF2,WFS1,WNT7B,WNT11,ARHGAP10,IRS2,STARD13,PIP4P1,PJA2
GO:19026794	Cluster 1 vs. 6	BP	negative regulation of RNA biosynthetic process	1159	35	0.014	YWHAQ,SOX30,SOX21,EID2,MIER3,THAP5,EN1,FOXF2,MYT1L,PLCB1,DICER1,CHD5,HDGF,APBB1,LMO1,MAZ,MEF2A,ZFHX3,ZBTB21,PAX6,GMNN,NELFCD,PLAGL1,PSPC1,FNIP2,PTPRK,RNF2,PRDM16,WFS1,WNT11,YY1,ZBTB17,BRMS1L,NKX6-2,NFE2L3,HDAC4
GO:19028934	Cluster 1 vs. 6	BP	regulation of miRNA transcription	73	5	0.031	ETS1,FGF2,PAX6,MRTFA,YY1
GO:19028954	Cluster 1 vs. 6	BP	positive regulation of miRNA transcription	54	4	0.041	ETS1,FGF2,PAX6,MRTFA
GO:19029144	Cluster 1 vs. 6	BP	regulation of protein polyubiquitination	26	3	0.012	FOXF2,PPIA,SPSB4
GO:19030344	Cluster 1 vs. 6	BP	regulation of response to wounding	172	7	0.043	EPHB2,FGF2,NFE2L2,PDGFA,SERPINE2,VKORC1,EMILIN2
GO:19034014	Cluster 1 vs. 6	BP	L-lysine transmembrane transport	8	2	0.009	SLC7A1,SLC7A6
GO:19038264	Cluster 1 vs. 6	BP	L-arginine transmembrane transport	14	2	0.031	SLC7A1,SLC7A6
GO:19042944	Cluster 1 vs. 6	BP	positive regulation of ERAD pathway	15	2	0.041	NFE2L2,WFS1
GO:19043994	Cluster 1 vs. 6	MF	heparan sulfate binding	4	2	0.002	FURIN,PPIA
GO:19051444	Cluster 1 vs. 6	BP	response to acetylcholine	45	4	0.014	HRH3,CHRNB2,PLCB1,AGRN
GO:19051454	Cluster 1 vs. 6	BP	cellular response to acetylcholine	43	4	0.012	HRH3,CHRNB2,PLCB1,AGRN
GO:19908224	Cluster 1 vs. 6	BP	basic amino acid transmembrane transport	18	3	0.005	SLC15A4,SLC7A1,SLC7A6
GO:20005734	Cluster 1 vs. 6	BP	positive regulation of DNA biosynthetic process	69	4	0.05	FGF2,NFATC1,MAPK1,DSCC1
GO:20006284	Cluster 1 vs. 6	BP	regulation of miRNA metabolic process	86	5	0.048	ETS1,FGF2,PAX6,MRTFA,YY1
GO:20006474	Cluster 1 vs. 6	BP	negative regulation of stem cell proliferation	26	3	0.015	FGF2,FGF10,WNT11
GO:20007664	Cluster 1 vs. 6	BP	negative regulation of cytoplasmic translation	8	2	0.016	RBM24,CPEB1
GO:20010164	Cluster 1 vs. 6	BP	positive regulation of skeletal muscle cell differentiation	7	2	0.012	RBM24,GPC1
GO:20012334	Cluster 1 vs. 6	BP	regulation of apoptotic signaling pathway	378	13	0.022	PPIF,HYOU1,FGF10,SGMS1,MAZ,NFE2L2,PPIA,FAIM,FBXW7,RAF1,TGFBR1,TRAF2,WFS1
GO:20012344	Cluster 1 vs. 6	BP	negative regulation of apoptotic signaling pathway	232	10	0.01	PPIF,HYOU1,FGF10,MAZ,NFE2L2,PPIA,FAIM,RAF1,TGFBR1,WFS1
GO:20012424	Cluster 1 vs. 6	BP	regulation of intrinsic apoptotic signaling pathway	183	7	0.041	PPIF,HYOU1,SGMS1,NFE2L2,PPIA,FBXW7,WFS1
GO:20012434	Cluster 1 vs. 6	BP	negative regulation of intrinsic apoptotic signaling pathway	110	5	0.042	PPIF,HYOU1,NFE2L2,PPIA,WFS1
GO:00018955	Cluster 2 vs. 3	BP	retina homeostasis	54	2	0.014	NPHP4,CDH23
GO:00022535	Cluster 2 vs. 3	BP	activation of immune response	519	5	0.016	CREBBP,INPP5D,PIK3CD,MAVS,C3
GO:00024295	Cluster 2 vs. 3	BP	immune response-activating cell surface receptor signaling pathway	300	4	0.013	CREBBP,INPP5D,PIK3CD,C3
GO:00024435	Cluster 2 vs. 3	BP	leukocyte mediated immunity	377	4	0.01	INPP5D,PIK3CD,MAVS,C3
GO:00024445	Cluster 2 vs. 3	BP	myeloid leukocyte mediated immunity	104	3	0.002	PIK3CD,MAVS,C3
GO:00027055	Cluster 2 vs. 3	BP	positive regulation of leukocyte mediated immunity	144	2	0.043	MAVS,C3
GO:00027575	Cluster 2 vs. 3	BP	immune response-activating signaling pathway	458	5	0.011	CREBBP,INPP5D,PIK3CD,MAVS,C3
GO:00027645	Cluster 2 vs. 3	BP	immune response-regulating signaling pathway	484	5	0.013	CREBBP,INPP5D,PIK3CD,MAVS,C3
GO:00027685	Cluster 2 vs. 3	BP	immune response-regulating cell surface receptor signaling pathway	326	4	0.016	CREBBP,INPP5D,PIK3CD,C3
GO:00028865	Cluster 2 vs. 3	BP	regulation of myeloid leukocyte mediated immunity	52	2	0.008	MAVS,C3
GO:00028885	Cluster 2 vs. 3	BP	positive regulation of myeloid leukocyte mediated immunity	20	2	0.001	MAVS,C3
GO:00051125	Cluster 2 vs. 3	MF	Notch binding	25	2	0.005	DTX1,NCOR2
GO:00057775	Cluster 2 vs. 3	CC	peroxisome	140	3	0.005	GDAP1,MAVS,FAR1
GO:00057785	Cluster 2 vs. 3	CC	peroxisomal membrane	61	3	0.001	GDAP1,MAVS,FAR1
GO:00062605	Cluster 2 vs. 3	BP	DNA replication	271	3	0.034	ID3,RRM2B,MCM10
GO:00082705	Cluster 2 vs. 3	MF	zinc ion binding	790	6	0.035	CREBBP,DTX1,TRIML2,ZDBF2,D2HGDH,TMEM163
GO:00082765	Cluster 2 vs. 3	MF	protein methyltransferase activity	93	2	0.044	MGMT,PRMT7
GO:00086105	Cluster 2 vs. 3	BP	lipid biosynthetic process	706	6	0.017	CSNK1G2,WDTC1,HDHD5,INPP5D,PIK3CD,C3,FAR1
GO:00086545	Cluster 2 vs. 3	BP	phospholipid biosynthetic process	243	3	0.043	HDHD5,INPP5D,PIK3CD,FAR1
GO:00104695	Cluster 2 vs. 3	BP	regulation of signaling receptor activity	97	2	0.05	CNIH3,DLGAP1
GO:00150785	Cluster 2 vs. 3	MF	proton transmembrane transporter activity	129	2	0.042	SLC9A5,ATP6V1E2
GO:00160645	Cluster 2 vs. 3	BP	immunoglobulin mediated immune response	127	2	0.032	INPP5D,C3
GO:00166045	Cluster 2 vs. 3	CC	nuclear body	816	6	0.04	CREBBP,DTX1,AHCTF1,NPHP4,NELFE,NCOR2
GO:00197245	Cluster 2 vs. 3	BP	B cell mediated immunity	131	2	0.033	INPP5D,C3
GO:00306585	Cluster 2 vs. 3	CC	transport vesicle membrane	225	3	0.04	CNIH3,SYT1,TMEM163
GO:00319035	Cluster 2 vs. 3	CC	microbody membrane	61	3	0.001	GDAP1,MAVS,FAR1
GO:00425795	Cluster 2 vs. 3	CC	microbody	140	3	0.005	GDAP1,MAVS,FAR1
GO:00434255	Cluster 2 vs. 3	MF	bHLH transcription factor binding	31	2	0.006	CREBBP,ID3
GO:00450175	Cluster 2 vs. 3	BP	glycerolipid biosynthetic process	240	4	0.008	HDHD5,INPP5D,PIK3CD,C3,FAR1
GO:00454945	Cluster 2 vs. 3	BP	photoreceptor cell maintenance	43	2	0.01	NPHP4,CDH23
GO:00464745	Cluster 2 vs. 3	BP	glycerophospholipid biosynthetic process	200	3	0.03	HDHD5,INPP5D,PIK3CD,FAR1
GO:00464865	Cluster 2 vs. 3	BP	glycerolipid metabolic process	382	4	0.032	HDHD5,INPP5D,PIK3CD,C3,FAR1
GO:00507785	Cluster 2 vs. 3	BP	positive regulation of immune response	709	5	0.042	CREBBP,INPP5D,PIK3CD,MAVS,C3
GO:00550375	Cluster 2 vs. 3	CC	recycling endosome	197	3	0.027	SCAMP4,SLC9A5,DENND2B
GO:00550385	Cluster 2 vs. 3	CC	recycling endosome membrane	100	2	0.037	SCAMP4,SLC9A5
GO:00705855	Cluster 2 vs. 3	BP	protein localization to mitochondrion	121	2	0.035	GDAP1,MAVS
GO:00715145	Cluster 2 vs. 3	BP	genomic imprinting	19	2	0.002	PRMT7,ZDBF2
GO:00901025	Cluster 2 vs. 3	BP	cochlea development	49	2	0.015	SOBP,CDH23
GO:00974705	Cluster 2 vs. 3	CC	ribbon synapse	15	2	0.003	NPHP4,CDH23
GO:00996015	Cluster 2 vs. 3	BP	regulation of neurotransmitter receptor activity	43	2	0.017	CNIH3,DLGAP1
GO:19001825	Cluster 2 vs. 3	BP	positive regulation of protein localization to nucleus	92	2	0.037	CREBBP,MAVS
GO:19021065	Cluster 2 vs. 3	BP	negative regulation of leukocyte differentiation	109	2	0.038	DTX1,INPP5D
GO:19026005	Cluster 2 vs. 3	BP	proton transmembrane transport	142	2	0.046	SLC9A5,ATP6V1E2
GO:19037075	Cluster 2 vs. 3	BP	negative regulation of hemopoiesis	114	2	0.042	DTX1,INPP5D
GO:00003236	Cluster 2 vs. 4	CC	lytic vacuole	718	3	0.042	WDR11,C3,RUBCN
GO:00018946	Cluster 2 vs. 4	BP	tissue homeostasis	251	2	0.043	NPHP4,INPP5D
GO:00022506	Cluster 2 vs. 4	BP	adaptive immune response	450	3	0.008	INPP5D,C3,SVEP1
GO:00022526	Cluster 2 vs. 4	BP	immune effector process	607	3	0.019	INPP5D,C3,SVEP1
GO:00022536	Cluster 2 vs. 4	BP	activation of immune response	519	4	0.002	CREBBP,INPP5D,C3,SVEP1
GO:00023766	Cluster 2 vs. 4	BP	immune system process	2418	6	0.032	CREBBP,TRIML2,INPP5D,C3,SVEP1,RUBCN
GO:00024296	Cluster 2 vs. 4	BP	immune response-activating cell surface receptor signaling pathway	300	3	0.005	CREBBP,INPP5D,C3
GO:00024436	Cluster 2 vs. 4	BP	leukocyte mediated immunity	377	3	0.004	INPP5D,C3,SVEP1
GO:00024496	Cluster 2 vs. 4	BP	lymphocyte mediated immunity	281	3	0.002	INPP5D,C3,SVEP1
GO:00024556	Cluster 2 vs. 4	BP	humoral immune response mediated by circulating immunoglobulin	47	2	0.001	C3,SVEP1
GO:00024606	Cluster 2 vs. 4	BP	adaptive immune response based on somatic recombination of immune receptors built from immunoglobulin superfamily domains	297	3	0.003	INPP5D,C3,SVEP1
GO:00026846	Cluster 2 vs. 4	BP	positive regulation of immune system process	1029	4	0.022	CREBBP,INPP5D,C3,SVEP1
GO:00026976	Cluster 2 vs. 4	BP	regulation of immune effector process	369	2	0.041	C3,SVEP1
GO:00027036	Cluster 2 vs. 4	BP	regulation of leukocyte mediated immunity	235	2	0.017	C3,SVEP1
GO:00027066	Cluster 2 vs. 4	BP	regulation of lymphocyte mediated immunity	178	2	0.01	C3,SVEP1
GO:00027126	Cluster 2 vs. 4	BP	regulation of B cell mediated immunity	58	2	0.001	C3,SVEP1
GO:00027576	Cluster 2 vs. 4	BP	immune response-activating signaling pathway	458	3	0.014	CREBBP,INPP5D,C3
GO:00027646	Cluster 2 vs. 4	BP	immune response-regulating signaling pathway	484	3	0.016	CREBBP,INPP5D,C3
GO:00027686	Cluster 2 vs. 4	BP	immune response-regulating cell surface receptor signaling pathway	326	3	0.006	CREBBP,INPP5D,C3
GO:00028196	Cluster 2 vs. 4	BP	regulation of adaptive immune response	199	2	0.015	C3,SVEP1
GO:00028226	Cluster 2 vs. 4	BP	regulation of adaptive immune response based on somatic recombination of immune receptors built from immunoglobulin superfamily domains	185	2	0.012	C3,SVEP1
GO:00028896	Cluster 2 vs. 4	BP	regulation of immunoglobulin mediated immune response	58	2	0.001	C3,SVEP1
GO:00029206	Cluster 2 vs. 4	BP	regulation of humoral immune response	44	2	0	C3,SVEP1
GO:00057646	Cluster 2 vs. 4	CC	lysosome	718	3	0.042	WDR11,C3,RUBCN
GO:00057686	Cluster 2 vs. 4	CC	endosome	1005	6	0.001	SCAMP4,NGFR,VPS37C,SORCS2,SLC9A5,RUBCN
GO:00057706	Cluster 2 vs. 4	CC	late endosome	294	2	0.044	VPS37C,RUBCN
GO:00058026	Cluster 2 vs. 4	CC	trans-Golgi network	245	2	0.038	SCAMP4,WDR11
GO:00068106	Cluster 2 vs. 4	BP	transport	4176	9	0.04	SCAMP4,NGFR,VPS37C,WDR11,SORCS2,LIN7B,SLC9A5,C3,PPFIA3,RUBCN
GO:00068866	Cluster 2 vs. 4	BP	intracellular protein transport	649	4	0.005	NGFR,VPS37C,WDR11,SORCS2
GO:00069096	Cluster 2 vs. 4	BP	phagocytosis	228	2	0.033	C3,RUBCN
GO:00069556	Cluster 2 vs. 4	BP	immune response	1654	5	0.017	CREBBP,TRIML2,INPP5D,C3,SVEP1
GO:00069566	Cluster 2 vs. 4	BP	complement activation	55	2	0.001	C3,SVEP1
GO:00069586	Cluster 2 vs. 4	BP	complement activation, classical pathway	34	2	0	C3,SVEP1
GO:00069596	Cluster 2 vs. 4	BP	humoral immune response	225	2	0.009	C3,SVEP1
GO:00071666	Cluster 2 vs. 4	BP	cell surface receptor signaling pathway	2703	8	0.013	CREBBP,NPHP4,INPP5D,ATF3,NGFR,WDR11,C3,SVEP1
GO:00072246	Cluster 2 vs. 4	BP	smoothened signaling pathway	140	2	0.016	CREBBP,WDR11
GO:00081046	Cluster 2 vs. 4	BP	protein localization	2385	7	0.019	SCAMP4,CREBBP,NPHP4,NGFR,VPS37C,WDR11,SORCS2,LIN7B
GO:00085896	Cluster 2 vs. 4	BP	regulation of smoothened signaling pathway	83	2	0.007	CREBBP,WDR11
GO:00092666	Cluster 2 vs. 4	BP	response to temperature stimulus	164	2	0.015	CREBBP,NGFR
GO:00099666	Cluster 2 vs. 4	BP	regulation of signal transduction	2989	8	0.027	CREBBP,NPHP4,INPP5D,ATF3,NGFR,WDR11,C3,RUBCN
GO:00099686	Cluster 2 vs. 4	BP	negative regulation of signal transduction	1320	5	0.021	NPHP4,INPP5D,ATF3,NGFR,RUBCN
GO:00100086	Cluster 2 vs. 4	CC	endosome membrane	537	4	0.003	SCAMP4,VPS37C,SORCS2,SLC9A5
GO:00106466	Cluster 2 vs. 4	BP	regulation of cell communication	3400	9	0.021	CREBBP,NPHP4,INPP5D,ATF3,NGFR,WDR11,SORCS2,C3,PPFIA3,RUBCN
GO:00106486	Cluster 2 vs. 4	BP	negative regulation of cell communication	1420	6	0.006	NPHP4,INPP5D,ATF3,NGFR,SORCS2,RUBCN
GO:00150316	Cluster 2 vs. 4	BP	protein transport	1356	5	0.017	SCAMP4,NGFR,VPS37C,WDR11,SORCS2,LIN7B
GO:00160646	Cluster 2 vs. 4	BP	immunoglobulin mediated immune response	127	3	0	INPP5D,C3,SVEP1
GO:00161926	Cluster 2 vs. 4	BP	vesicle-mediated transport	1469	5	0.036	VPS37C,WDR11,LIN7B,C3,PPFIA3,RUBCN
GO:00197246	Cluster 2 vs. 4	BP	B cell mediated immunity	131	3	0	INPP5D,C3,SVEP1
GO:00230516	Cluster 2 vs. 4	BP	regulation of signaling	3395	9	0.021	CREBBP,NPHP4,INPP5D,ATF3,NGFR,WDR11,SORCS2,C3,PPFIA3,RUBCN
GO:00230576	Cluster 2 vs. 4	BP	negative regulation of signaling	1421	6	0.006	NPHP4,INPP5D,ATF3,NGFR,SORCS2,RUBCN
GO:00304496	Cluster 2 vs. 4	BP	regulation of complement activation	21	2	0	C3,SVEP1
GO:00314106	Cluster 2 vs. 4	CC	cytoplasmic vesicle	2400	8	0.004	SCAMP4,NGFR,VPS37C,WDR11,SORCS2,SLC9A5,C3,PPFIA3,RUBCN
GO:00316686	Cluster 2 vs. 4	BP	cellular response to extracellular stimulus	257	2	0.04	CREBBP,ATF3
GO:00316696	Cluster 2 vs. 4	BP	cellular response to nutrient levels	228	2	0.031	CREBBP,ATF3
GO:00319746	Cluster 2 vs. 4	CC	membrane-enclosed lumen	5725	10	0.042	SNORD115-46,MBNL2,CREBBP,NPHP4,ATF3,NGFR,C3,D2HGDH,PRRC2A,RUBCN
GO:00319826	Cluster 2 vs. 4	CC	vesicle	3922	9	0.016	SCAMP4,NGFR,VPS37C,WDR11,SORCS2,SLC9A5,C3,PRRC2A,PPFIA3,RUBCN
GO:00330366	Cluster 2 vs. 4	BP	macromolecule localization	2867	8	0.014	SCAMP4,CREBBP,NPHP4,NGFR,VPS37C,WDR11,SORCS2,LIN7B,C3
GO:00333656	Cluster 2 vs. 4	BP	protein localization to organelle	921	4	0.018	CREBBP,NPHP4,NGFR,VPS37C
GO:00360646	Cluster 2 vs. 4	CC	ciliary basal body	165	2	0.016	NPHP4,WDR11
GO:00425926	Cluster 2 vs. 4	BP	homeostatic process	1657	5	0.043	CREBBP,NPHP4,INPP5D,NGFR,SLC9A5
GO:00430656	Cluster 2 vs. 4	BP	positive regulation of apoptotic process	536	3	0.023	INPP5D,ATF3,NGFR
GO:00430686	Cluster 2 vs. 4	BP	positive regulation of programmed cell death	557	3	0.025	INPP5D,ATF3,NGFR
GO:00431976	Cluster 2 vs. 4	CC	dendritic spine	163	3	0.003	NGFR,SORCS2,SLC9A5
GO:00432046	Cluster 2 vs. 4	CC	perikaryon	144	2	0.017	NGFR,SORCS2
GO:00432266	Cluster 2 vs. 4	CC	organelle	13659	18	0.044	SNORD115-46,MBNL2,SCAMP4,CREBBP,NPHP4,INPP5D,ATF3,NGFR,VPS37C,WDR11,SORCS2,LIN7B,SLC9A5,C3,D2HGDH,PRRC2A,SVEP1,PPFIA3,RUBCN
GO:00432336	Cluster 2 vs. 4	CC	organelle lumen	5725	10	0.042	SNORD115-46,MBNL2,CREBBP,NPHP4,ATF3,NGFR,C3,D2HGDH,PRRC2A,RUBCN
GO:00443096	Cluster 2 vs. 4	CC	neuron spine	165	3	0.003	NGFR,SORCS2,SLC9A5
GO:00450176	Cluster 2 vs. 4	BP	glycerolipid biosynthetic process	240	2	0.037	INPP5D,C3
GO:00450876	Cluster 2 vs. 4	BP	innate immune response	912	3	0.044	CREBBP,TRIML2,C3
GO:00451846	Cluster 2 vs. 4	BP	establishment of protein localization	1623	5	0.034	SCAMP4,NGFR,VPS37C,WDR11,SORCS2,LIN7B
GO:00452166	Cluster 2 vs. 4	BP	cell-cell junction organization	205	2	0.039	NPHP4,SVEP1
GO:00485836	Cluster 2 vs. 4	BP	regulation of response to stimulus	3906	9	0.033	CREBBP,NPHP4,INPP5D,ATF3,NGFR,WDR11,C3,SVEP1,RUBCN
GO:00485846	Cluster 2 vs. 4	BP	positive regulation of response to stimulus	2251	6	0.042	CREBBP,INPP5D,ATF3,NGFR,C3,SVEP1
GO:00485856	Cluster 2 vs. 4	BP	negative regulation of response to stimulus	1687	6	0.013	NPHP4,INPP5D,ATF3,NGFR,SVEP1,RUBCN
GO:00507766	Cluster 2 vs. 4	BP	regulation of immune response	865	4	0.01	CREBBP,INPP5D,C3,SVEP1
GO:00507776	Cluster 2 vs. 4	BP	negative regulation of immune response	188	2	0.012	INPP5D,SVEP1
GO:00507786	Cluster 2 vs. 4	BP	positive regulation of immune response	709	4	0.005	CREBBP,INPP5D,C3,SVEP1
GO:00511796	Cluster 2 vs. 4	BP	localization	5077	11	0.018	SCAMP4,CREBBP,NPHP4,NGFR,VPS37C,WDR11,SORCS2,LIN7B,SLC9A5,C3,PPFIA3,RUBCN
GO:00516416	Cluster 2 vs. 4	BP	cellular localization	3217	8	0.029	SCAMP4,CREBBP,NPHP4,NGFR,VPS37C,WDR11,SORCS2,LIN7B,PPFIA3
GO:00550376	Cluster 2 vs. 4	CC	recycling endosome	197	3	0.002	SCAMP4,SORCS2,SLC9A5
GO:00550386	Cluster 2 vs. 4	CC	recycling endosome membrane	100	3	0	SCAMP4,SORCS2,SLC9A5
GO:00602496	Cluster 2 vs. 4	BP	anatomical structure homeostasis	251	2	0.043	NPHP4,INPP5D
GO:00700136	Cluster 2 vs. 4	CC	intracellular organelle lumen	5725	10	0.042	SNORD115-46,MBNL2,CREBBP,NPHP4,ATF3,NGFR,C3,D2HGDH,PRRC2A,RUBCN
GO:00707276	Cluster 2 vs. 4	BP	cellular macromolecule localization	2396	7	0.019	SCAMP4,CREBBP,NPHP4,NGFR,VPS37C,WDR11,SORCS2,LIN7B
GO:00717026	Cluster 2 vs. 4	BP	organic substance transport	2272	6	0.035	SCAMP4,NGFR,VPS37C,WDR11,SORCS2,LIN7B,C3
GO:00719856	Cluster 2 vs. 4	BP	multivesicular body sorting pathway	46	2	0.001	VPS37C,RUBCN
GO:00977086	Cluster 2 vs. 4	CC	intracellular vesicle	2406	8	0.004	SCAMP4,NGFR,VPS37C,WDR11,SORCS2,SLC9A5,C3,PPFIA3,RUBCN
GO:01201936	Cluster 2 vs. 4	BP	tight junction organization	79	2	0.005	NPHP4,SVEP1
GO:19001806	Cluster 2 vs. 4	BP	regulation of protein localization to nucleus	141	2	0.016	CREBBP,NGFR
GO:19001826	Cluster 2 vs. 4	BP	positive regulation of protein localization to nucleus	92	2	0.006	CREBBP,NGFR
GO:20012356	Cluster 2 vs. 4	BP	positive regulation of apoptotic signaling pathway	138	2	0.01	ATF3,NGFR
GO:00001227	Cluster 2 vs. 5	BP	negative regulation of transcription by RNA polymerase II	841	4	0.027	KLF12,CREBBP,TENM2,TCF7L2
GO:00002267	Cluster 2 vs. 5	BP	microtubule cytoskeleton organization	625	3	0.04	MAP2,STMN4,DRC7
GO:00015397	Cluster 2 vs. 5	BP	cilium or flagellum-dependent cell motility	163	2	0.011	TTLL8,DRC7
GO:00019067	Cluster 2 vs. 5	BP	cell killing	211	2	0.007	LCE3A,C3
GO:00022537	Cluster 2 vs. 5	BP	activation of immune response	519	3	0.019	CREBBP,INPP5D,C3
GO:00024297	Cluster 2 vs. 5	BP	immune response-activating cell surface receptor signaling pathway	300	3	0.006	CREBBP,INPP5D,C3
GO:00024437	Cluster 2 vs. 5	BP	leukocyte mediated immunity	377	2	0.037	INPP5D,C3
GO:00024497	Cluster 2 vs. 5	BP	lymphocyte mediated immunity	281	2	0.022	INPP5D,C3
GO:00024607	Cluster 2 vs. 5	BP	adaptive immune response based on somatic recombination of immune receptors built from immunoglobulin superfamily domains	297	2	0.031	INPP5D,C3
GO:00027577	Cluster 2 vs. 5	BP	immune response-activating signaling pathway	458	3	0.015	CREBBP,INPP5D,C3
GO:00027647	Cluster 2 vs. 5	BP	immune response-regulating signaling pathway	484	3	0.017	CREBBP,INPP5D,C3
GO:00027687	Cluster 2 vs. 5	BP	immune response-regulating cell surface receptor signaling pathway	326	3	0.007	CREBBP,INPP5D,C3
GO:00033417	Cluster 2 vs. 5	BP	cilium movement	201	2	0.016	TTLL8,DRC7
GO:00059297	Cluster 2 vs. 5	CC	cilium	726	3	0.041	TTLL8,ARHGAP35,DRC7
GO:00066297	Cluster 2 vs. 5	BP	lipid metabolic process	1351	4	0.049	INPP5D,C3,ELOVL7,PTDSS2
GO:00066317	Cluster 2 vs. 5	BP	fatty acid metabolic process	388	2	0.048	C3,ELOVL7
GO:00067907	Cluster 2 vs. 5	BP	sulfur compound metabolic process	305	2	0.044	TCF7L2,ELOVL7
GO:00070177	Cluster 2 vs. 5	BP	microtubule-based process	903	4	0.021	TTLL8,MAP2,STMN4,DRC7
GO:00070187	Cluster 2 vs. 5	BP	microtubule-based movement	408	3	0.012	TTLL8,MAP2,DRC7
GO:00080477	Cluster 2 vs. 5	MF	enzyme activator activity	555	3	0.046	ARHGAP35,ARHGAP15,MOB1B
GO:00083607	Cluster 2 vs. 5	BP	regulation of cell shape	134	2	0.025	ARHGAP35,ARHGAP15
GO:00083617	Cluster 2 vs. 5	BP	regulation of cell size	176	2	0.042	ARHGAP35,MAP2
GO:00086107	Cluster 2 vs. 5	BP	lipid biosynthetic process	706	4	0.007	INPP5D,C3,ELOVL7,PTDSS2
GO:00086547	Cluster 2 vs. 5	BP	phospholipid biosynthetic process	243	2	0.036	INPP5D,PTDSS2
GO:00160647	Cluster 2 vs. 5	BP	immunoglobulin mediated immune response	127	2	0.004	INPP5D,C3
GO:00166057	Cluster 2 vs. 5	CC	PML body	102	2	0.009	TENM2,TCF7L2
GO:00167477	Cluster 2 vs. 5	MF	acyltransferase activity, transferring groups other than amino-acyl groups	204	2	0.013	CREBBP,ELOVL7
GO:00197247	Cluster 2 vs. 5	BP	B cell mediated immunity	131	2	0.004	INPP5D,C3
GO:00197527	Cluster 2 vs. 5	BP	carboxylic acid metabolic process	872	3	0.049	C3,D2HGDH,ELOVL7
GO:00219537	Cluster 2 vs. 5	BP	central nervous system neuron differentiation	172	2	0.036	ARHGAP35,MAP2
GO:00219547	Cluster 2 vs. 5	BP	central nervous system neuron development	82	2	0.01	ARHGAP35,MAP2
GO:00226037	Cluster 2 vs. 5	BP	regulation of anatomical structure morphogenesis	863	4	0.044	ARHGAP35,MAP2,ARHGAP15,C3
GO:00300307	Cluster 2 vs. 5	BP	cell projection organization	1540	6	0.028	TTLL8,ARHGAP35,MAP2,TENM2,STMN4,DRC7
GO:00300317	Cluster 2 vs. 5	BP	cell projection assembly	567	4	0.007	TTLL8,ARHGAP35,TENM2,DRC7
GO:00301757	Cluster 2 vs. 5	CC	filopodium	101	2	0.014	MAP2,TENM2
GO:00303177	Cluster 2 vs. 5	BP	flagellated sperm motility	135	2	0.006	TTLL8,DRC7
GO:00304267	Cluster 2 vs. 5	CC	growth cone	153	3	0.003	MAP2,TENM2,STMN4
GO:00304277	Cluster 2 vs. 5	CC	site of polarized growth	158	3	0.003	MAP2,TENM2,STMN4
GO:00311097	Cluster 2 vs. 5	BP	microtubule polymerization or depolymerization	128	2	0.013	MAP2,STMN4
GO:00311107	Cluster 2 vs. 5	BP	regulation of microtubule polymerization or depolymerization	90	2	0.007	MAP2,STMN4
GO:00315147	Cluster 2 vs. 5	CC	motile cilium	262	2	0.022	TTLL8,DRC7
GO:00316687	Cluster 2 vs. 5	BP	cellular response to extracellular stimulus	257	2	0.042	CREBBP,ARHGAP35
GO:00328387	Cluster 2 vs. 5	CC	plasma membrane bounded cell projection cytoplasm	253	2	0.039	TTLL8,MAP2
GO:00328867	Cluster 2 vs. 5	BP	regulation of microtubule-based process	248	2	0.034	MAP2,STMN4
GO:00429957	Cluster 2 vs. 5	CC	cell projection	2287	7	0.038	LOXHD1,TTLL8,ARHGAP35,MAP2,TENM2,STMN4,DRC7
GO:00432267	Cluster 2 vs. 5	CC	organelle	13659	19	0.012	SNORD115-46,RAI1,KLF12,LOXHD1,CREBBP,TTLL8,ARHGAP35,INPP5D,MAP2,ARHGAP15,TENM2,TCF7L2,C3,D2HGDH,ELOVL7,PTDSS2,STMN4,DRC7,MOB1B
GO:00432297	Cluster 2 vs. 5	CC	intracellular organelle	12822	18	0.022	SNORD115-46,RAI1,KLF12,CREBBP,TTLL8,ARHGAP35,INPP5D,MAP2,ARHGAP15,TENM2,TCF7L2,C3,D2HGDH,ELOVL7,PTDSS2,STMN4,DRC7,MOB1B
GO:00433937	Cluster 2 vs. 5	BP	regulation of protein binding	126	2	0.013	MAP2,TCF7L2
GO:00442557	Cluster 2 vs. 5	BP	cellular lipid metabolic process	989	4	0.017	INPP5D,C3,ELOVL7,PTDSS2
GO:00442727	Cluster 2 vs. 5	BP	sulfur compound biosynthetic process	161	2	0.017	TCF7L2,ELOVL7
GO:00447827	Cluster 2 vs. 5	BP	cilium organization	394	3	0.011	TTLL8,ARHGAP35,DRC7
GO:00450177	Cluster 2 vs. 5	BP	glycerolipid biosynthetic process	240	3	0.004	INPP5D,C3,PTDSS2
GO:00459267	Cluster 2 vs. 5	BP	negative regulation of growth	234	2	0.045	RAI1,MAP2
GO:00464747	Cluster 2 vs. 5	BP	glycerophospholipid biosynthetic process	200	2	0.029	INPP5D,PTDSS2
GO:00464867	Cluster 2 vs. 5	BP	glycerolipid metabolic process	382	3	0.011	INPP5D,C3,PTDSS2
GO:00486407	Cluster 2 vs. 5	BP	negative regulation of developmental growth	107	2	0.016	RAI1,MAP2
GO:00486667	Cluster 2 vs. 5	BP	neuron development	1105	5	0.036	ARHGAP35,MAP2,TENM2,C3,STMN4
GO:00488567	Cluster 2 vs. 5	BP	anatomical structure development	5729	12	0.035	RAI1,CREBBP,ARHGAP35,LCE3A,INPP5D,MAP2,ARHGAP15,TENM2,TCF7L2,C3,STMN4,DRC7
GO:00507707	Cluster 2 vs. 5	BP	regulation of axonogenesis	144	2	0.04	ARHGAP35,MAP2
GO:00507787	Cluster 2 vs. 5	BP	positive regulation of immune response	709	3	0.036	CREBBP,INPP5D,C3
GO:00507937	Cluster 2 vs. 5	BP	regulation of developmental process	2437	7	0.04	RAI1,ARHGAP35,INPP5D,MAP2,ARHGAP15,TCF7L2,C3
GO:00510987	Cluster 2 vs. 5	BP	regulation of binding	229	2	0.035	MAP2,TCF7L2
GO:00514937	Cluster 2 vs. 5	BP	regulation of cytoskeleton organization	498	3	0.036	ARHGAP35,MAP2,STMN4
GO:00602717	Cluster 2 vs. 5	BP	cilium assembly	367	3	0.01	TTLL8,ARHGAP35,DRC7
GO:00602857	Cluster 2 vs. 5	BP	cilium-dependent cell motility	163	2	0.011	TTLL8,DRC7
GO:00602947	Cluster 2 vs. 5	BP	cilium movement involved in cell motility	158	2	0.01	TTLL8,DRC7
GO:00604917	Cluster 2 vs. 5	BP	regulation of cell projection assembly	196	2	0.035	ARHGAP35,TENM2
GO:00705077	Cluster 2 vs. 5	BP	regulation of microtubule cytoskeleton organization	153	2	0.018	MAP2,STMN4
GO:00904077	Cluster 2 vs. 5	BP	organophosphate biosynthetic process	561	3	0.023	INPP5D,ELOVL7,PTDSS2
GO:00977227	Cluster 2 vs. 5	BP	sperm motility	135	2	0.006	TTLL8,DRC7
GO:00988587	Cluster 2 vs. 5	CC	actin-based cell projection	218	3	0.005	LOXHD1,MAP2,TENM2
GO:01200257	Cluster 2 vs. 5	CC	plasma membrane bounded cell projection	2174	7	0.029	LOXHD1,TTLL8,ARHGAP35,MAP2,TENM2,STMN4,DRC7
GO:01200317	Cluster 2 vs. 5	BP	plasma membrane bounded cell projection assembly	554	4	0.006	TTLL8,ARHGAP35,TENM2,DRC7
GO:01200327	Cluster 2 vs. 5	BP	regulation of plasma membrane bounded cell projection assembly	194	2	0.034	ARHGAP35,TENM2
GO:01200347	Cluster 2 vs. 5	BP	positive regulation of plasma membrane bounded cell projection assembly	106	2	0.01	ARHGAP35,TENM2
GO:01200367	Cluster 2 vs. 5	BP	plasma membrane bounded cell projection organization	1499	6	0.025	TTLL8,ARHGAP35,MAP2,TENM2,STMN4,DRC7
GO:01500347	Cluster 2 vs. 5	CC	distal axon	257	3	0.009	MAP2,TENM2,STMN4
GO:19001807	Cluster 2 vs. 5	BP	regulation of protein localization to nucleus	141	2	0.017	CREBBP,TCF7L2
GO:19001827	Cluster 2 vs. 5	BP	positive regulation of protein localization to nucleus	92	2	0.006	CREBBP,TCF7L2
GO:00001328	Cluster 2 vs. 6	BP	establishment of mitotic spindle orientation	35	4	0.014	FGF10,HTT,PAFAH1B1,PAX6
GO:00004138	Cluster 2 vs. 6	BP	protein peptidyl-prolyl isomerization	18	3	0.004	PPIF,PPIA,PPIC
GO:00009568	Cluster 2 vs. 6	BP	nuclear-transcribed mRNA catabolic process	123	7	0.032	HBS1L,PNRC1,AGO2,TNRC6A,NCBP1,EXOSC4,ZFP36L2
GO:00009938	Cluster 2 vs. 6	MF	RNA polymerase II complex binding	36	4	0.014	AGO2,ZNF326,WAC,UVSSA
GO:00010988	Cluster 2 vs. 6	MF	basal transcription machinery binding	59	5	0.016	DRAP1,FOXF2,AGO2,ZNF326,WAC,UVSSA
GO:00010998	Cluster 2 vs. 6	MF	basal RNA polymerase II transcription machinery binding	59	5	0.016	DRAP1,FOXF2,AGO2,ZNF326,WAC,UVSSA
GO:00012178	Cluster 2 vs. 6	MF	DNA-binding transcription repressor activity	263	13	0.028	CREM,MYT1L,ZFHX3,NFIL3,ZBTB21,PAX6,ZNF219,PLAGL1,PRDM16,IKZF5,YY1,ZBTB17,NFE2L3,NR1D2
GO:00012218	Cluster 2 vs. 6	MF	transcription coregulator binding	110	11	0.001	CDK9,CREBBP,EPAS1,ETS1,LMO2,PAX6,PBX1,RORA,ZBTB17,PER2,KLF4
GO:00012238	Cluster 2 vs. 6	MF	transcription coactivator binding	42	5	0.01	CDK9,CREBBP,EPAS1,RORA,ZBTB17
GO:00012278	Cluster 2 vs. 6	MF	DNA-binding transcription repressor activity, RNA polymerase II-specific	254	13	0.02	CREM,MYT1L,ZFHX3,NFIL3,ZBTB21,PAX6,ZNF219,PLAGL1,PRDM16,IKZF5,YY1,ZBTB17,NFE2L3,NR1D2
GO:00015258	Cluster 2 vs. 6	BP	angiogenesis	599	22	0.034	GNA13,EPAS1,EPHB2,EPHB3,ETS1,FGF2,FGF10,PLXND1,FLT1,TAFA5,AGO2,CARD10,HOXA3,PDGFA,EGLN1,FBXW7,RNH1,RORA,PANK2,ADAM12,EMILIN2,HGS,KLF4
GO:00015688	Cluster 2 vs. 6	BP	blood vessel development	774	33	0.002	GNA13,MMP21,ARID2,EPAS1,EPHB2,EPHB3,ETS1,FGF2,FGF10,PLXND1,FLT1,TAFA5,AGO2,CARD10,HOXA3,NTRK2,PAX6,PDGFA,WNT4,EGLN1,FBXW7,MAPK1,ZMIZ1,RNH1,RORA,TBX6,WNT7B,WNT11,PANK2,ADAM12,NPRL3,EMILIN2,HGS,KLF4
GO:00016558	Cluster 2 vs. 6	BP	urogenital system development	65	5	0.038	EPHB2,EPHB3,FGF10,PBX1,WNT11
GO:00017798	Cluster 2 vs. 6	BP	natural killer cell differentiation	23	3	0.023	TUSC2,NFIL3,PBX1
GO:00019448	Cluster 2 vs. 6	BP	vasculature development	806	35	0.001	ANP32B,GNA13,MMP21,ARID2,EPAS1,EPHB2,EPHB3,ETS1,FGF2,FGF10,PLXND1,FLT1,TAFA5,AGO2,CARD10,HOXA3,NTRK2,PAX6,PDGFA,WNT4,EGLN1,FBXW7,MAPK1,ZMIZ1,RNH1,RORA,TBX6,WNT7B,WNT11,TMEM231,PANK2,ADAM12,NPRL3,EMILIN2,HGS,KLF4
GO:00020238	Cluster 2 vs. 6	BP	reduction of food intake in response to dietary excess	6	2	0.005	COL6A1,CNTN2
GO:00023288	Cluster 2 vs. 6	BP	pro-B cell differentiation	12	2	0.043	FLT3,SOS2
GO:00029318	Cluster 2 vs. 6	BP	response to ischemia	64	5	0.026	PPIF,HYOU1,RCAN1,PANX1,PER2
GO:00029478	Cluster 2 vs. 6	CC	tumor necrosis factor receptor superfamily complex	4	2	0.005	TNFRSF1B,TRAF2
GO:00033388	Cluster 2 vs. 6	BP	metanephros morphogenesis	30	4	0.012	FGF10,FOXJ1,WNT4,WNT7B
GO:00037128	Cluster 2 vs. 6	MF	transcription coregulator activity	465	20	0.037	MED16,RBM14,NCOA7,CREBBP,EID2,ETS1,FGF2,APBB1,LMO1,LMO2,WNT4,MAML3,ZMIZ1,TRIM27,PRDM16,C1QBP,ZXDC,TRIM8,KAT2B,PER2,TRIP13
GO:00037138	Cluster 2 vs. 6	MF	transcription coactivator activity	257	16	0.002	MED16,RBM14,NCOA7,CREBBP,ETS1,FGF2,APBB1,LMO1,LMO2,MAML3,ZMIZ1,TRIM27,PRDM16,ZXDC,TRIM8,KAT2B,PER2
GO:00037558	Cluster 2 vs. 6	MF	peptidyl-prolyl cis-trans isomerase activity	31	4	0.003	PPIF,FKBP11,PPIA,PPIC
GO:00039248	Cluster 2 vs. 6	MF	GTPase activity	306	12	0.041	RASL10A,GNA13,HBS1L,EEF1A2,RASD2,GNAS,GNGT2,ARL16,RHOF,SEPTIN11,RAB2A,RAN,RAP2B
GO:00044028	Cluster 2 vs. 6	MF	histone acetyltransferase activity	37	5	0.002	CREBBP,BRD1,NAA50,KAT2B,MCM3AP,GTF3C4
GO:00045948	Cluster 2 vs. 6	MF	pantothenate kinase activity	3	2	0.002	PANK3,PANK2
GO:00049698	Cluster 2 vs. 6	MF	histamine receptor activity	6	2	0.01	HRH3,ZNF219
GO:00050218	Cluster 2 vs. 6	MF	vascular endothelial growth factor receptor activity	7	2	0.026	FLT1,FLT3
GO:00051098	Cluster 2 vs. 6	MF	frizzled binding	36	4	0.017	CCDC88C,WNT4,WNT7B,WNT11
GO:00052208	Cluster 2 vs. 6	MF	inositol 1,4,5-trisphosphate-sensitive calcium-release channel activity	3	2	0.006	ITPR1,ITPR2
GO:00056348	Cluster 2 vs. 6	CC	nucleus	7473	191	0.01	TEN1,MED16,HNRNPR,CDK9,RBM14,ANP32B,CCT4,DRAP1,RASL10A,GNA13,ARPP19,BTG3,PNRC1,CHAT,NUDT3,SOX21,BAZ1A,RBP7,ZFYVE27,ADK,NCOA7,CREBBP,CREM,ZNF280B,CSNK1A1,HIPK4,RNF187,EID2,DCK,PRICKLE2,RCAN1,ARID2,EME2,EMX2,EPAS1,EPHB2,EPOR,ETS1,RBM24,FGF2,FGF10,FOXJ3,FOXF2,FOXJ1,MYT1L,FLI1,PASK,SYNE2,BRD1,FTH1,UBN2,ARIH1,RWDD3,OSBPL3,SENP6,WIPI2,PYGO1,NPHP4,FBXO22,CACYBP,INVS,TJP3,AGO2,TNRC6A,GPC1,ZNF326,LIN9,MAC…
GO:00056548	Cluster 2 vs. 6	CC	nucleoplasm	3957	112	0.044	TEN1,MED16,HNRNPR,CDK9,RBM14,ANP32B,CCT4,ARPP19,ZFYVE27,ADK,CREBBP,CSNK1A1,RNF187,EID2,DCK,ARID2,EPAS1,EPHB2,EPOR,ETS1,RBM24,FOXF2,FLI1,SYNE2,BRD1,UBN2,ARIH1,SENP6,WIPI2,PYGO1,NPHP4,CACYBP,TJP3,AGO2,TNRC6A,GPC1,ZNF326,LIN9,MACROD1,GRIK5,GTF3C1,CPSF1,HTT,HNRNPH1,HOXA3,APBB1,ITPR2,AFF3,LMO1,LMO2,ZFHX3,PPP1R12A,NCBP1,ZBTB21,PAX6,PBX1,PHF20L1,ZNF219,WAC,PLAGL1,SMOX,EXOSC4,FAM193B,PSPC1,FBXW7,MAML3,CD…
GO:00056678	Cluster 2 vs. 6	CC	transcription regulator complex	486	21	0.022	MED16,RBM14,DRAP1,CREBBP,CREM,EPAS1,FOXF2,LIN9,GTF3C1,LMO2,ZFHX3,NFIL3,PBX1,PITX1,PRDM10,ATXN7,PRDM16,STAT4,YY1,KLF4,GTF3C4,NFE2L3,HDAC4
GO:00057578	Cluster 2 vs. 6	CC	mitochondrial permeability transition pore complex	6	2	0.008	PPIF,VDAC1
GO:00057888	Cluster 2 vs. 6	CC	endoplasmic reticulum lumen	295	13	0.029	HYOU1,COL6A1,FLT3,ERO1A,ARSI,P4HB,PDGFA,WNT4,CLN6,MAPK1,TXNDC16,BDNF,WFS1,WNT7B
GO:00057968	Cluster 2 vs. 6	CC	Golgi lumen	95	6	0.03	GPC1,ERO1A,FURIN,PDGFA,WNT4,WNT7B
GO:00063388	Cluster 2 vs. 6	BP	chromatin remodeling	601	22	0.038	CDK9,RBM14,ANP32B,BAZ1A,CREBBP,HIPK4,ARID2,BRD1,PAX6,WAC,EP400,TRIM27,PRDM16,BRD9,YY1,RIOX1,NAA50,DOT1L,KAT2B,PER2,MCM3AP,GTF3C4,H2AZ2,HDAC4
GO:00063558	Cluster 2 vs. 6	BP	regulation of DNA-templated transcription	3146	91	0.038	MED16,CDK9,RBM14,DRAP1,YWHAQ,SOX21,BAZ1A,NCOA7,CREBBP,CREM,ZNF280B,RNF187,DAP,EID2,ARID2,EMX2,EPAS1,ETS1,FGF2,FGF10,FOXJ3,FOXF2,FOXJ1,MYT1L,FLI1,BRD1,RWDD3,PYGO1,AGO2,ZNF326,LIN9,TAGLN3,HOXA3,APBB1,ZNF773,AFF3,LMO1,LMO2,ZFHX3,PPP1R12A,NCBP1,NFIL3,ZBTB21,PAX6,PBX1,PHF20L1,ZNF219,WAC,KLF13,PITX1,PLAGL1,WNT4,EGLN1,PPIA,PPP2CA,PSPC1,MAML3,MAPK1,STOX2,PRDM10,ZMIZ1,FNIP2,EP400,TRIM27,RORA,ATXN7,PRDM16,…
GO:00063578	Cluster 2 vs. 6	BP	regulation of transcription by RNA polymerase II	2385	73	0.024	MED16,CDK9,RBM14,DRAP1,SOX21,BAZ1A,NCOA7,CREBBP,CREM,ZNF280B,EID2,ARID2,EMX2,EPAS1,ETS1,FGF2,FGF10,FOXJ3,FOXF2,FOXJ1,MYT1L,FLI1,BRD1,PYGO1,AGO2,LIN9,TAGLN3,HOXA3,APBB1,ZNF773,LMO1,LMO2,ZFHX3,PPP1R12A,NCBP1,NFIL3,ZBTB21,PAX6,PBX1,PHF20L1,ZNF219,KLF13,PITX1,PLAGL1,EGLN1,MAML3,MAPK1,STOX2,PRDM10,ZMIZ1,FNIP2,TRIM27,RORA,ATXN7,PRDM16,IKZF5,CSRNP1,BCL11B,BRD9,CAPRIN2,STAT4,TBX6,C1QBP,WFS1,YY1,ZNF143,ZB…
GO:00063668	Cluster 2 vs. 6	BP	transcription by RNA polymerase II	2487	74	0.038	MED16,CDK9,RBM14,DRAP1,SOX21,BAZ1A,NCOA7,CREBBP,CREM,ZNF280B,EID2,ARID2,EMX2,EPAS1,ETS1,FGF2,FGF10,FOXJ3,FOXF2,FOXJ1,MYT1L,FLI1,BRD1,PYGO1,AGO2,LIN9,TAGLN3,HOXA3,APBB1,ZNF773,LMO1,LMO2,ZFHX3,PPP1R12A,NCBP1,NFIL3,ZBTB21,PAX6,PBX1,PHF20L1,ZNF219,KLF13,PITX1,PLAGL1,EGLN1,MAML3,MAPK1,STOX2,PRDM10,ZMIZ1,FNIP2,TRIM27,RORA,ATXN7,PRDM16,IKZF5,CSRNP1,BCL11B,BRD9,CAPRIN2,STAT4,TBX6,C1QBP,WFS1,YY1,ZNF143,ZB…
GO:00064128	Cluster 2 vs. 6	BP	translation	699	21	0.036	HBS1L,DAP,EEF1A2,RBM24,PASK,AGO2,TNRC6A,MIRLET7I,NCBP1,MRPL20,RPS10,RPS21,DNAJC1,CPEB1,MRPL41,CAPRIN2,MRPS34,ZFP36L2,C1QBP,WFS1,ENC1,PER2,NEURL1
GO:00064178	Cluster 2 vs. 6	BP	regulation of translation	427	16	0.017	HBS1L,DAP,RBM24,PASK,AGO2,TNRC6A,MIRLET7I,NCBP1,DNAJC1,CPEB1,CAPRIN2,ZFP36L2,C1QBP,WFS1,ENC1,PER2,NEURL1
GO:00064578	Cluster 2 vs. 6	BP	protein folding	210	10	0.009	PPIF,HYOU1,CCT4,CDC37,ERO1A,P4HB,FKBP11,PPIA,PPIC,DNAJC1,WFS1
GO:00064738	Cluster 2 vs. 6	BP	protein acetylation	54	4	0.046	CREBBP,DSCC1,NAA50,KAT2B
GO:00064748	Cluster 2 vs. 6	BP	N-terminal protein amino acid acetylation	14	3	0.005	CREBBP,NAA50,KAT2B
GO:00065188	Cluster 2 vs. 6	BP	peptide metabolic process	883	26	0.037	HBS1L,DAP,EEF1A2,RBM24,PASK,AGO2,TNRC6A,HAGH,MIRLET7I,NCBP1,NTRK2,P4HB,FURIN,MRPL20,RPS10,RPS21,DNAJC1,CPEB1,MRPL41,CAPRIN2,MRPS34,ZFP36L2,C1QBP,WFS1,ENC1,PER2,NEURL1,ABCG1
GO:00065768	Cluster 2 vs. 6	BP	biogenic amine metabolic process	86	5	0.047	PAOX,EPAS1,GPR37,SMOX,SNCAIP
GO:00065958	Cluster 2 vs. 6	BP	polyamine metabolic process	15	2	0.044	PAOX,SMOX
GO:00065968	Cluster 2 vs. 6	BP	polyamine biosynthetic process	11	2	0.028	PAOX,SMOX
GO:00065988	Cluster 2 vs. 6	BP	polyamine catabolic process	3	2	0.002	PAOX,SMOX
GO:00066878	Cluster 2 vs. 6	BP	glycosphingolipid metabolic process	67	5	0.028	CREM,ST8SIA5,CLN6,FA2H,B4GALT4
GO:00068358	Cluster 2 vs. 6	BP	dicarboxylic acid transport	98	6	0.048	SLC25A13,GIPC1,HRH3,NTRK2,SLC26A6,PER2
GO:00069508	Cluster 2 vs. 6	BP	response to stress	3749	100	0.034	PPIF,CDK9,RBM14,HYOU1,ERLIN1,GNA13,CDC37,TUSC2,COL6A1,DCBLD2,NCOA7,CREBBP,CSNK1A1,DAP,RCAN1,ARID2,EME2,EPAS1,EPHB2,ETS1,FASN,RBM24,FGF2,FGF10,ZNF365,N4BP3,BRD1,PANX1,TAFA5,ARIH1,RWDD3,WIPI2,FBXO22,TNRC6A,GNAS,GPR37,MACROD1,ERO1A,APBB1,ITPR1,ITPR2,MIRLET7I,CCDC88C,MSH5,NCBP1,P4HB,FURIN,PAX6,ABI3,WAC,PDGFA,SERPINE2,WNT4,EXOSC4,EGLN1,PPIA,PXK,OXR1,PPP2CA,PSPC1,FBXW7,CDKN2AIP,MAPK1,ZMIZ1,TBC1D24,FNIP…
GO:00072508	Cluster 2 vs. 6	BP	activation of NF-kappaB-inducing kinase activity	14	2	0.039	CARD10,TRAF2
GO:00074208	Cluster 2 vs. 6	BP	brain development	688	29	0.026	ANP32B,YWHAQ,SOX21,DAB1,EMX2,EPHB2,EPHB3,EPOR,FGF2,FGF10,ZNF365,FOXJ1,SYNE2,WHRN,MDGA1,GRIN2D,CCDC85C,NTRK2,PAFAH1B1,PAX6,PBX1,SERPINE2,PITX1,WNT4,ZMIZ1,RAN,RORA,BCL11B,WNT7B,TTBK1
GO:00074228	Cluster 2 vs. 6	BP	peripheral nervous system development	89	7	0.019	COL6A1,GPC1,NTRK2,MAPK1,PARD3,BDNF,FA2H
GO:00074318	Cluster 2 vs. 6	BP	salivary gland development	36	4	0.025	FGF10,PLXND1,PAX6,PDGFA
GO:00074358	Cluster 2 vs. 6	BP	salivary gland morphogenesis	33	4	0.02	FGF10,PLXND1,PAX6,PDGFA
GO:00075198	Cluster 2 vs. 6	BP	skeletal muscle tissue development	162	9	0.032	PPIF,COL6A1,RCAN1,RBM24,FBXO22,GPC1,PITX1,NEURL1,NR1D2
GO:00075998	Cluster 2 vs. 6	BP	hemostasis	221	10	0.045	GNA13,EPHB2,FLI1,GNAS,PDGFA,SERPINE2,PPIA,RAP2B,VKORC1,EMILIN2
GO:00076108	Cluster 2 vs. 6	BP	behavior	634	33	0	ADCY3,SLC24A4,COL6A1,DAB1,RCAN1,EPHB2,EPS8,RASD2,NPHP4,GPR37,GRIN2D,HTT,KCNQ3,MMP17,ZFHX3,NTRK2,PAFAH1B1,PAX6,SERPINE2,CLN6,OXR1,UBE2Q1,MAPK1,JPH3,BDNF,SNAP25,CNTN2,VDAC1,WFS1,TTBK1,KAT2B,PJA2,NR1D2
GO:00076118	Cluster 2 vs. 6	BP	learning or memory	267	15	0.012	ADCY3,RCAN1,EPHB2,HTT,NTRK2,PAFAH1B1,PAX6,MAPK1,JPH3,BDNF,SNAP25,VDAC1,TTBK1,KAT2B,PJA2
GO:00076238	Cluster 2 vs. 6	BP	circadian rhythm	197	10	0.041	COL6A1,ZFHX3,NFIL3,NTRK2,HEBP1,PSPC1,FBXW7,RORA,PER2,SPSB4,NR1D2
GO:00076268	Cluster 2 vs. 6	BP	locomotory behavior	198	11	0.026	DAB1,RCAN1,EPS8,RASD2,GPR37,GRIN2D,ZFHX3,PAFAH1B1,CLN6,OXR1,SNAP25
GO:00076318	Cluster 2 vs. 6	BP	feeding behavior	102	6	0.022	SLC24A4,COL6A1,MMP17,NTRK2,UBE2Q1,CNTN2
GO:00080468	Cluster 2 vs. 6	MF	axon guidance receptor activity	10	2	0.044	EPHB2,EPHB3
GO:00080808	Cluster 2 vs. 6	MF	N-acetyltransferase activity	59	5	0.012	CREBBP,BRD1,NAA50,KAT2B,MCM3AP,GTF3C4
GO:00081348	Cluster 2 vs. 6	MF	transcription factor binding	571	26	0.01	MED16,CDK9,DRAP1,NCOA7,CREBBP,CREM,EPAS1,ETS1,FOXF2,FLT3,APBB1,LMO1,LMO2,PAX6,PBX1,PITX1,RORA,PRDM16,TBX6,C1QBP,WFS1,YY1,ZBTB17,KAT2B,PER2,KLF4,HDAC4
GO:00081998	Cluster 2 vs. 6	MF	ferric iron binding	9	2	0.013	FTH1,RRM2
GO:00082158	Cluster 2 vs. 6	BP	spermine metabolic process	4	2	0.004	PAOX,SMOX
GO:00083538	Cluster 2 vs. 6	MF	RNA polymerase II CTD heptapeptide repeat kinase activity	10	2	0.026	CDK9,MAPK1
GO:00083788	Cluster 2 vs. 6	MF	galactosyltransferase activity	30	3	0.023	B3GNT6,B3GNT4,B4GALT4
GO:00084998	Cluster 2 vs. 6	MF	UDP-galactose:beta-N-acetylglucosamine beta-1,3-galactosyltransferase activity	12	2	0.023	B3GNT6,B3GNT4
GO:00091538	Cluster 2 vs. 6	BP	purine deoxyribonucleotide biosynthetic process	5	2	0.01	ADK,DCK,AK5
GO:00092638	Cluster 2 vs. 6	BP	deoxyribonucleotide biosynthetic process	14	3	0.006	ADK,DCK,AK5,RRM2
GO:00092658	Cluster 2 vs. 6	BP	2'-deoxyribonucleotide biosynthetic process	14	3	0.006	ADK,DCK,AK5,RRM2
GO:00098908	Cluster 2 vs. 6	BP	negative regulation of biosynthetic process	2498	65	0.048	TEN1,MIR1181,MIR548AZ,DRAP1,ERLIN1,HBS1L,PNRC1,YWHAQ,SOX21,BAZ1A,TUSC2,CREBBP,CREM,DAP,EID2,EPHB2,RBM24,FGF2,FOXF2,FOXJ1,MYT1L,PASK,AGO2,TNRC6A,TAGLN3,APBB1,LMO1,MIRLET7I,ZFHX3,NCBP1,NFIL3,ZBTB21,FURIN,PAX6,ZNF219,PDGFA,SERPINE2,PITX1,PLAGL1,WNT4,EXOSC4,PSPC1,FBXW7,FNIP2,RAN,TRIM27,RNH1,PRDM16,IKZF5,CPEB1,CAPRIN2,ZFP36L2,TBX6,C1QBP,TRAF2,WFS1,WNT11,YY1,ZBTB17,RIOX1,DOT1L,TTBK1,ZNF503,ENC1,KAT2B,P…
GO:00098918	Cluster 2 vs. 6	BP	positive regulation of biosynthetic process	2573	78	0.032	MED16,CDK9,RBM14,CCT4,GIPC1,ARPP19,SOX21,TUSC2,SLC24A4,NCOA7,CREBBP,CREM,RNF187,PAOX,EPAS1,EPHB2,ETS1,RBM24,FGF2,FGF10,FOXJ3,FOXF2,FOXJ1,FLI1,PASK,PANX1,WHRN,PYGO1,AGO2,APBB1,LMO1,LMO2,ZFHX3,PPP1R12A,NCBP1,NFIL3,NTRK2,PAX6,PBX1,ZNF219,WAC,KLF13,PITX1,PLAGL1,WNT4,EGLN1,MAML3,MAPK1,PRDM10,ZMIZ1,EP400,TRIM27,RORA,ATXN7,PRDM16,BLM,CSRNP1,BCL11B,CAPRIN2,SPTBN1,STAT4,TBX6,C1QBP,TRAF2,WNT11,YY1,ZNF143,Z…
GO:00098938	Cluster 2 vs. 6	BP	positive regulation of metabolic process	3613	116	0.001	MED16,CDK9,RBM14,ANP32B,CCT4,GIPC1,ARPP19,SOX21,BAZ1A,TUSC2,SLC24A4,NCOA7,CREBBP,CREM,CSNK1A1,RNF187,DAP,EEF1A2,ARID2,PAOX,EPAS1,EPHB2,ETS1,RBM24,FGF2,FGF10,FOXJ3,FOXF2,FOXJ1,FLI1,PASK,FLT1,FLT3,NNT,RASD2,PANX1,WHRN,RWDD3,PYGO1,FBXO22,AGO2,TNRC6A,GNAS,GPR37,CARD10,HTT,APBB1,SH3RF3,LMO1,LMO2,ZFHX3,PPP1R12A,NCBP1,NFIL3,NTRK2,FURIN,PAX6,PBX1,ZNF219,ABI3,WAC,SNX9,PDGFA,KLF13,PITX1,PLAGL1,WNT4,EGLN1,P…
GO:00098948	Cluster 2 vs. 6	BP	regulation of catabolic process	1053	34	0.039	GIPC1,CSNK1A1,ATP6V0E2,DAP,EEF1A2,RBM24,FOXF2,NNT,FBXO22,AGO2,TNRC6A,HTT,SH3RF3,ITPR1,FURIN,PHF20L1,WAC,SNX9,SERPINE2,EGLN1,PPP1R3D,PPP2CA,FBXW7,TRIM27,ZFP36L2,GPR137B,TNFRSF1B,TRAF2,VDAC1,WFS1,NPRL3,TRIM8,KAT2B,HGS,HDAC4
GO:00100018	Cluster 2 vs. 6	BP	glial cell differentiation	254	14	0.012	COL6A1,DAB1,FGF2,FGF10,ZNF365,GPC1,NTRK2,PAX6,SERPINE2,MAPK1,PARD3,TNFRSF1B,FA2H,TTBK1
GO:00104558	Cluster 2 vs. 6	BP	positive regulation of cell fate commitment	15	2	0.038	FGF2,PAX6
GO:00104848	Cluster 2 vs. 6	MF	histone H3 acetyltransferase activity	15	3	0.01	CREBBP,BRD1,KAT2B,MCM3AP
GO:00105578	Cluster 2 vs. 6	BP	positive regulation of macromolecule biosynthetic process	2475	74	0.049	MED16,CDK9,RBM14,CCT4,SOX21,TUSC2,SLC24A4,NCOA7,CREBBP,CREM,RNF187,EPAS1,EPHB2,ETS1,RBM24,FGF2,FGF10,FOXJ3,FOXF2,FOXJ1,FLI1,PASK,PANX1,WHRN,PYGO1,AGO2,APBB1,LMO1,LMO2,ZFHX3,PPP1R12A,NCBP1,NFIL3,NTRK2,PAX6,PBX1,ZNF219,WAC,KLF13,PITX1,PLAGL1,WNT4,EGLN1,MAML3,MAPK1,PRDM10,ZMIZ1,EP400,TRIM27,RORA,ATXN7,PRDM16,BLM,CSRNP1,BCL11B,CAPRIN2,SPTBN1,STAT4,TBX6,C1QBP,TRAF2,WNT11,YY1,ZNF143,ZBTB17,DSCC1,ZXDC,T…
GO:00106048	Cluster 2 vs. 6	BP	positive regulation of macromolecule metabolic process	3322	105	0.003	MED16,CDK9,RBM14,ANP32B,CCT4,SOX21,BAZ1A,TUSC2,SLC24A4,NCOA7,CREBBP,CREM,CSNK1A1,RNF187,DAP,ARID2,EPAS1,EPHB2,ETS1,RBM24,FGF2,FGF10,FOXJ3,FOXF2,FOXJ1,FLI1,PASK,FLT1,FLT3,RASD2,PANX1,WHRN,RWDD3,PYGO1,FBXO22,AGO2,TNRC6A,CARD10,APBB1,SH3RF3,LMO1,LMO2,ZFHX3,PPP1R12A,NCBP1,NFIL3,NTRK2,FURIN,PAX6,PBX1,ZNF219,WAC,SNX9,PDGFA,KLF13,PITX1,PLAGL1,WNT4,EGLN1,PPIA,CLN6,PPP1R7,PPP2CA,FBXW7,MAML3,MAPK1,PRDM10,Z…
GO:00106058	Cluster 2 vs. 6	BP	negative regulation of macromolecule metabolic process	2912	77	0.035	TEN1,MIR1181,MIR548AZ,DRAP1,GIPC1,HBS1L,ARPP19,PNRC1,YWHAQ,SOX21,BAZ1A,TUSC2,NCOA7,CREBBP,CREM,DAP,EID2,EPHB2,RBM24,FGF2,FOXF2,FOXJ1,MYT1L,PASK,NNT,AGO2,TNRC6A,TAGLN3,APBB1,LMO1,MIRLET7I,ZFHX3,NCBP1,NFIL3,NTRK2,ZBTB21,FURIN,PAX6,SPOCK3,PHF20L1,ZNF219,WAC,SERPINE2,PITX1,PLAGL1,WNT4,EXOSC4,PPIA,OXR1,PPP2CA,PSPC1,FBXW7,PARD3,TBC1D24,FNIP2,RAN,TRIM27,RNH1,PRDM16,BLM,DNAJC1,IKZF5,CPEB1,CAPRIN2,ZFP36L2…
GO:00107708	Cluster 2 vs. 6	BP	positive regulation of cell morphogenesis	31	4	0.02	EPHB2,PAFAH1B1,TBC1D24,CAPRIN2
GO:00108268	Cluster 2 vs. 6	BP	negative regulation of centrosome duplication	12	2	0.036	RBM14,KAT2B
GO:00108308	Cluster 2 vs. 6	BP	regulation of myotube differentiation	47	5	0.006	RBM24,ATP11A,FBXO22,BDNF,HDAC4
GO:00109758	Cluster 2 vs. 6	BP	regulation of neuron projection development	437	21	0.037	PLXNC1,CHN1,ZFYVE27,DAB1,EPHB2,EPHB3,ZNF365,FSTL4,PLXND1,APBB1,NTRK2,PAFAH1B1,PAX6,ABI3,TBC1D24,BDNF,CAPRIN2,SNAP25,TBX6,ENC1,KAT2B,KLF4
GO:00140378	Cluster 2 vs. 6	BP	Schwann cell differentiation	48	6	0.004	COL6A1,GPC1,NTRK2,MAPK1,PARD3,FA2H
GO:00140448	Cluster 2 vs. 6	BP	Schwann cell development	41	5	0.009	COL6A1,NTRK2,MAPK1,PARD3,FA2H
GO:00140478	Cluster 2 vs. 6	BP	glutamate secretion	28	3	0.048	GIPC1,HRH3,NTRK2
GO:00149028	Cluster 2 vs. 6	BP	myotube differentiation	129	10	0.004	PPIF,COL6A1,RCAN1,RBM24,ATP11A,FBXO22,JAM2,BDNF,ADAM12,HDAC4
GO:00150368	Cluster 2 vs. 6	MF	disulfide oxidoreductase activity	38	3	0.049	ERO1A,P4HB,TMX4
GO:00158008	Cluster 2 vs. 6	BP	acidic amino acid transport	65	5	0.039	SLC25A13,GIPC1,HRH3,NTRK2,PER2
GO:00159378	Cluster 2 vs. 6	BP	coenzyme A biosynthetic process	10	2	0.033	PANK3,PANK2
GO:00160188	Cluster 2 vs. 6	MF	cyclosporin A binding	14	3	0.002	PPIF,PPIA,PPIC
GO:00160818	Cluster 2 vs. 6	BP	synaptic vesicle docking	10	2	0.035	SNAP25,SNPH
GO:00164078	Cluster 2 vs. 6	MF	acetyltransferase activity	86	6	0.013	CHAT,CREBBP,FASN,BRD1,NAA50,KAT2B,MCM3AP,GTF3C4
GO:00164108	Cluster 2 vs. 6	MF	N-acyltransferase activity	83	5	0.036	CREBBP,BRD1,NAA50,KAT2B,MCM3AP,GTF3C4
GO:00166478	Cluster 2 vs. 6	MF	oxidoreductase activity, acting on the CH-NH group of donors, oxygen as acceptor	4	2	0.005	PAOX,SMOX
GO:00166708	Cluster 2 vs. 6	MF	oxidoreductase activity, acting on a sulfur group of donors, oxygen as acceptor	11	2	0.026	ERO1A,P4HB
GO:00167258	Cluster 2 vs. 6	MF	oxidoreductase activity, acting on CH or CH2 groups	11	2	0.014	RRM2,VKORC1
GO:00167288	Cluster 2 vs. 6	MF	oxidoreductase activity, acting on CH or CH2 groups, disulfide as acceptor	5	2	0.005	RRM2,VKORC1
GO:00167468	Cluster 2 vs. 6	MF	acyltransferase activity	678	25	0.021	CHAT,MOGAT1,CREBBP,MIB2,RNF187,FASN,BRD1,ARIH1,FBXO22,SH3RF3,UBE2Q1,KCMF1,ZMIZ1,TRIM27,TRAF2,NAA50,TRIM8,KAT2B,MCM3AP,HERC2,TRIM47,NEURL1,LONRF1,GTF3C4,UBE3C,HDAC4,PJA2
GO:00167558	Cluster 2 vs. 6	MF	aminoacyltransferase activity	466	18	0.04	MIB2,RNF187,ARIH1,FBXO22,SH3RF3,UBE2Q1,KCMF1,ZMIZ1,TRIM27,TRAF2,TRIM8,HERC2,TRIM47,NEURL1,LONRF1,UBE3C,HDAC4,PJA2
GO:00168538	Cluster 2 vs. 6	MF	isomerase activity	149	7	0.031	PPIF,AMACR,P4HB,FKBP11,PMM1,PPIA,PPIC
GO:00168598	Cluster 2 vs. 6	MF	cis-trans isomerase activity	34	4	0.003	PPIF,FKBP11,PPIA,PPIC
GO:00169258	Cluster 2 vs. 6	BP	protein sumoylation	64	6	0.005	RASD2,RWDD3,SENP6,ZMIZ1,TRIM27,HDAC4
GO:00169728	Cluster 2 vs. 6	MF	thiol oxidase activity	6	2	0.009	ERO1A,P4HB
GO:00171468	Cluster 2 vs. 6	CC	NMDA selective glutamate receptor complex	9	2	0.039	EPS8,GRIN2D
GO:00171488	Cluster 2 vs. 6	BP	negative regulation of translation	197	7	0.05	RBM24,AGO2,TNRC6A,MIRLET7I,CPEB1,CAPRIN2,WFS1,ENC1
GO:00180768	Cluster 2 vs. 6	BP	N-terminal peptidyl-lysine acetylation	4	2	0.005	CREBBP,KAT2B
GO:00181308	Cluster 2 vs. 6	BP	heterocycle biosynthetic process	3756	106	0.032	TEN1,MED16,SLC25A13,CDK9,RBM14,CCT4,DRAP1,ADCY3,YWHAQ,SOX21,BAZ1A,ADK,NCOA7,CREBBP,CREM,ZNF280B,RNF187,DAP,EID2,DCK,ARID2,EMX2,EPAS1,ETS1,FGF2,FGF10,FOXJ3,FOXF2,FOXJ1,MYT1L,FLI1,BRD1,RWDD3,PYGO1,AK5,AGO2,ZNF326,LIN9,TAGLN3,GTF3C1,HOXA3,APBB1,ZNF773,AFF3,LMO1,LMO2,ZFHX3,PPP1R12A,NCBP1,NFIL3,ZBTB21,PAX6,PBX1,PHF20L1,ZNF219,WAC,KLF13,PITX1,PLAGL1,PMM1,WNT4,EGLN1,PPIA,PPP2CA,PSPC1,MAML3,MAPK1,STOX2,P…
GO:00181938	Cluster 2 vs. 6	BP	peptidyl-amino acid modification	813	33	0.007	PPIF,NCOA7,CREBBP,CSNK1A1,HIPK4,EPHB2,FGF10,FLT1,FLT3,RASD2,RWDD3,SENP6,MARK3,NTRK2,P4HB,PDGFA,EGLN1,PPIA,PPIC,OXR1,PPP2CA,FBXW7,MAPK1,PARD3,ZMIZ1,TBC1D24,FNIP2,RAP2B,TRIM27,BDNF,VKORC1,TTBK1,KAT2B,HDAC4
GO:00182058	Cluster 2 vs. 6	BP	peptidyl-lysine modification	142	8	0.018	CREBBP,RASD2,RWDD3,SENP6,ZMIZ1,TRIM27,KAT2B,HDAC4
GO:00182088	Cluster 2 vs. 6	BP	peptidyl-proline modification	32	5	0.001	PPIF,P4HB,EGLN1,PPIA,PPIC
GO:00184018	Cluster 2 vs. 6	BP	peptidyl-proline hydroxylation to 4-hydroxy-L-proline	8	2	0.02	P4HB,EGLN1
GO:00192228	Cluster 2 vs. 6	BP	regulation of metabolic process	6559	168	0.018	TEN1,MED16,MIR1181,PPIF,MIR548AZ,CDK9,RBM14,ANP32B,CCT4,DRAP1,ERLIN1,GIPC1,HBS1L,ARPP19,PNRC1,YWHAQ,CDC37,SOX21,BAZ1A,TUSC2,SLC24A4,NCOA7,CREBBP,CREM,ZNF280B,CSNK1A1,RNF187,ATP6V0E2,DAP,EID2,EEF1A2,ARID2,PAOX,EMX2,EPAS1,EPHB2,ETS1,RBM24,FGF2,FGF10,FOXJ3,ZNF365,FOXF2,FOXJ1,MYT1L,FLI1,PASK,FLT1,FLT3,NNT,RASD2,BRD1,PANX1,WHRN,RWDD3,PYGO1,FBXO22,AGO2,TNRC6A,GNAS,ZNF326,GPR37,LIN9,TAGLN3,CARD10,HTT,HN…
GO:00194388	Cluster 2 vs. 6	BP	aromatic compound biosynthetic process	3768	108	0.02	TEN1,MED16,SLC25A13,CDK9,RBM14,CCT4,DRAP1,GIPC1,ADCY3,YWHAQ,SOX21,BAZ1A,ADK,NCOA7,CREBBP,CREM,ZNF280B,RNF187,DAP,EID2,DCK,ARID2,EMX2,EPAS1,ETS1,FGF2,FGF10,FOXJ3,FOXF2,FOXJ1,MYT1L,FLI1,BRD1,RWDD3,PYGO1,AK5,AGO2,ZNF326,GPR37,LIN9,TAGLN3,GTF3C1,HOXA3,APBB1,ZNF773,AFF3,LMO1,LMO2,ZFHX3,PPP1R12A,NCBP1,NFIL3,ZBTB21,PAX6,PBX1,PHF20L1,ZNF219,WAC,KLF13,PITX1,PLAGL1,PMM1,WNT4,EGLN1,PPIA,PPP2CA,PSPC1,MAML3,M…
GO:00194718	Cluster 2 vs. 6	BP	4-hydroxyproline metabolic process	12	2	0.04	P4HB,EGLN1
GO:00195118	Cluster 2 vs. 6	BP	peptidyl-proline hydroxylation	11	2	0.035	P4HB,EGLN1
GO:00195388	Cluster 2 vs. 6	BP	protein metabolic process	4629	125	0.035	PPIF,CDK9,HYOU1,ANP32B,CCT4,ERLIN1,GIPC1,HBS1L,ARPP19,CDC37,MMP21,SENP8,NCOA7,CREBBP,MIB2,CSNK1A1,HIPK4,RNF187,DAP,EEF1A2,B3GNT6,EPAS1,EPHB2,EPHB3,RBM24,FGF2,FGF10,FOXF2,PASK,FLT1,FLT3,NNT,RASD2,ARIH1,RWDD3,SENP6,WIPI2,FBXO22,AGO2,TNRC6A,GPC1,GRK4,MACROD1,CARD10,ST8SIA5,ERO1A,HTT,SH3RF3,MIRLET7I,MARK3,MMP17,CCDC88C,PPP1R12A,NCBP1,NTRK2,P4HB,FURIN,PAX6,SPOCK3,LAP3,PHF20L1,FKBP11,WAC,SNX9,PDGFA,SER…
GO:00197878	Cluster 2 vs. 6	MF	ubiquitin-like protein transferase activity	450	18	0.031	MIB2,RNF187,ARIH1,FBXO22,SH3RF3,UBE2Q1,KCMF1,ZMIZ1,TRIM27,TRAF2,TRIM8,HERC2,TRIM47,NEURL1,LONRF1,UBE3C,HDAC4,PJA2
GO:00197898	Cluster 2 vs. 6	MF	SUMO transferase activity	26	3	0.033	ZMIZ1,TRIM27,HDAC4
GO:00198388	Cluster 2 vs. 6	MF	growth factor binding	130	8	0.042	COL6A1,FSTL4,FLT1,FLT3,GPC1,NTRK2,FURIN,PDGFA
GO:00198428	Cluster 2 vs. 6	MF	vitamin binding	144	7	0.05	RBP7,FASN,PCCA,EGLN1,PANK3,GPT2,PDXK
GO:00215758	Cluster 2 vs. 6	BP	hindbrain morphogenesis	45	5	0.011	DAB1,ZNF365,WHRN,SERPINE2,RORA
GO:00215878	Cluster 2 vs. 6	BP	cerebellum morphogenesis	42	5	0.008	DAB1,ZNF365,WHRN,SERPINE2,RORA
GO:00216968	Cluster 2 vs. 6	BP	cerebellar cortex morphogenesis	35	4	0.019	ZNF365,WHRN,SERPINE2,RORA
GO:00217958	Cluster 2 vs. 6	BP	cerebral cortex cell migration	46	5	0.013	DAB1,SYNE2,MDGA1,PAFAH1B1,ZMIZ1
GO:00217998	Cluster 2 vs. 6	BP	cerebral cortex radially oriented cell migration	36	5	0.005	DAB1,SYNE2,MDGA1,PAFAH1B1,ZMIZ1
GO:00218018	Cluster 2 vs. 6	BP	cerebral cortex radial glia-guided migration	27	4	0.011	DAB1,SYNE2,PAFAH1B1,ZMIZ1
GO:00218778	Cluster 2 vs. 6	BP	forebrain neuron fate commitment	7	2	0.023	PAX6,BCL11B
GO:00218858	Cluster 2 vs. 6	BP	forebrain cell migration	61	5	0.035	DAB1,EMX2,SYNE2,MDGA1,PAFAH1B1,ZMIZ1
GO:00219028	Cluster 2 vs. 6	BP	commitment of neuronal cell to specific neuron type in forebrain	6	2	0.018	PAX6,BCL11B
GO:00219838	Cluster 2 vs. 6	BP	pituitary gland development	40	5	0.004	FGF2,FGF10,PAX6,PITX1,WNT4
GO:00219878	Cluster 2 vs. 6	BP	cerebral cortex development	121	8	0.024	DAB1,EMX2,SYNE2,MDGA1,CCDC85C,NTRK2,PAFAH1B1,PAX6,ZMIZ1
GO:00220118	Cluster 2 vs. 6	BP	myelination in peripheral nervous system	29	4	0.013	COL6A1,NTRK2,PARD3,FA2H
GO:00220298	Cluster 2 vs. 6	BP	telencephalon cell migration	58	5	0.03	DAB1,SYNE2,MDGA1,PAFAH1B1,ZMIZ1
GO:00220308	Cluster 2 vs. 6	BP	telencephalon glial cell migration	27	4	0.011	DAB1,SYNE2,PAFAH1B1,ZMIZ1
GO:00220388	Cluster 2 vs. 6	BP	corpus callosum development	26	3	0.044	EPHB2,EPHB3,PAFAH1B1
GO:00224178	Cluster 2 vs. 6	BP	protein maturation by protein folding	7	2	0.008	ERO1A,WFS1
GO:00226038	Cluster 2 vs. 6	BP	regulation of anatomical structure morphogenesis	863	34	0.023	PLXNC1,CDC42EP3,GNA13,CHN1,ZFYVE27,DAB1,EPHB2,EPHB3,EPS8,ETS1,FGF2,FGF10,FOXJ1,FSTL4,PLXND1,FLT1,TAFA5,AGO2,RSPO2,MYO9A,NTRK2,PAFAH1B1,ABI3,PDGFA,WNT4,EGLN1,TBC1D24,RNH1,BDNF,CAPRIN2,ADAM12,EMILIN2,LBX2,ARHGEF7,HGS,KLF4
GO:00230198	Cluster 2 vs. 6	BP	signal transduction involved in regulation of gene expression	22	3	0.019	PAX6,TBX6,TRAF2
GO:00300548	Cluster 2 vs. 6	CC	cell junction	2113	73	0.047	PLXNC1,HYOU1,GNA13,GIPC1,YWHAQ,CHAT,HRH3,KCTD12,ATP6V0E2,EEF1A2,EPHB2,EPS8,PLXND1,FLT1,SYNE2,RASD2,PANX1,WHRN,NPHP4,MDGA1,TJP3,GPC1,GPR37,GRIK5,GRIN2D,HTT,CCDC85C,APBB1,ITPR1,KCNJ2,KCNQ3,CCDC88C,MYO9A,PPP1R12A,NTRK2,P4HB,PAFAH1B1,ASAP1,LAP3,ABI3,SNX9,SERPINE2,EGLN1,PPIA,PPP2CA,SEPTIN11,MAPK1,PARD3,KCMF1,TBC1D24,ARHGAP21,PTPN12,JAM2,RAP2B,RPS10,RPS21,BDNF,CPEB1,SLC6A2,SLC18A3,SNAP25,DST,SPTBN1,CNT…
GO:00301628	Cluster 2 vs. 6	BP	regulation of proteolysis	567	21	0.023	ANP32B,GIPC1,CSNK1A1,DAP,FOXF2,FBXO22,SH3RF3,FURIN,SPOCK3,PHF20L1,WAC,SNX9,SERPINE2,CLN6,FBXW7,DNAJC1,TNFRSF1B,WFS1,CASP2,TTBK1,KLF4
GO:00301688	Cluster 2 vs. 6	BP	platelet activation	130	7	0.043	GNA13,GNAS,PDGFA,SERPINE2,PPIA,RAP2B,EMILIN2
GO:00301938	Cluster 2 vs. 6	BP	regulation of blood coagulation	69	5	0.022	EPHB2,PDGFA,SERPINE2,VKORC1,EMILIN2
GO:00303098	Cluster 2 vs. 6	BP	poly-N-acetyllactosamine metabolic process	9	2	0.013	B3GNT6,B3GNT4
GO:00303118	Cluster 2 vs. 6	BP	poly-N-acetyllactosamine biosynthetic process	8	2	0.01	B3GNT6,B3GNT4
GO:00303218	Cluster 2 vs. 6	BP	transepithelial chloride transport	8	2	0.013	OSTM1,SLC26A6
GO:00303238	Cluster 2 vs. 6	BP	respiratory tube development	191	11	0.018	COL6A1,EPAS1,FGF2,FGF10,FOXJ1,RSPO2,PDGFA,FBXW7,MAPK1,WNT7B,WNT11
GO:00303248	Cluster 2 vs. 6	BP	lung development	187	11	0.016	COL6A1,EPAS1,FGF2,FGF10,FOXJ1,RSPO2,PDGFA,FBXW7,MAPK1,WNT7B,WNT11
GO:00310778	Cluster 2 vs. 6	BP	post-embryonic camera-type eye development	7	2	0.009	BCL11B,KLF4
GO:00311238	Cluster 2 vs. 6	BP	RNA 3'-end processing	91	6	0.017	CDK9,CPSF1,NCBP1,EXOSC4,RPS21,CPEB1
GO:00311248	Cluster 2 vs. 6	BP	mRNA 3'-end processing	50	4	0.027	CDK9,CPSF1,NCBP1,CPEB1
GO:00312488	Cluster 2 vs. 6	CC	protein acetyltransferase complex	92	6	0.023	CREBBP,BRD1,PHF20L1,EP400,ATXN7,NAA50,KAT2B
GO:00312978	Cluster 2 vs. 6	BP	replication fork processing	47	4	0.021	CDK9,EME2,ZNF365,BLM
GO:00313238	Cluster 2 vs. 6	BP	regulation of cellular metabolic process	6079	153	0.042	TEN1,MED16,MIR1181,PPIF,MIR548AZ,CDK9,RBM14,CCT4,DRAP1,ERLIN1,GIPC1,HBS1L,ARPP19,PNRC1,YWHAQ,CDC37,SOX21,BAZ1A,TUSC2,SLC24A4,NCOA7,CREBBP,CREM,ZNF280B,RNF187,ATP6V0E2,DAP,EID2,EEF1A2,ARID2,PAOX,EMX2,EPAS1,EPHB2,ETS1,RBM24,FGF2,FGF10,FOXJ3,ZNF365,FOXF2,FOXJ1,MYT1L,FLI1,PASK,FLT1,FLT3,NNT,BRD1,PANX1,WHRN,RWDD3,PYGO1,AGO2,TNRC6A,ZNF326,GPR37,LIN9,TAGLN3,CARD10,HTT,HNRNPH1,HOXA3,APBB1,ITPR1,ZNF773,AF…
GO:00313258	Cluster 2 vs. 6	BP	positive regulation of cellular metabolic process	3256	101	0.005	MED16,CDK9,RBM14,CCT4,GIPC1,ARPP19,SOX21,BAZ1A,TUSC2,SLC24A4,NCOA7,CREBBP,CREM,RNF187,EEF1A2,ARID2,PAOX,EPAS1,EPHB2,ETS1,RBM24,FGF2,FGF10,FOXJ3,FOXF2,FOXJ1,FLI1,PASK,FLT1,FLT3,NNT,PANX1,WHRN,PYGO1,AGO2,TNRC6A,GPR37,CARD10,HTT,APBB1,LMO1,LMO2,ZFHX3,PPP1R12A,NCBP1,NFIL3,NTRK2,FURIN,PAX6,PBX1,ZNF219,ABI3,WAC,SNX9,PDGFA,KLF13,PITX1,PLAGL1,WNT4,EGLN1,PPIA,PPP1R7,PPP2CA,FBXW7,MAML3,MAPK1,PRDM10,ZMIZ1,F…
GO:00313278	Cluster 2 vs. 6	BP	negative regulation of cellular biosynthetic process	2486	65	0.043	TEN1,MIR1181,MIR548AZ,DRAP1,ERLIN1,HBS1L,PNRC1,YWHAQ,SOX21,BAZ1A,TUSC2,CREBBP,CREM,DAP,EID2,EPHB2,RBM24,FGF2,FOXF2,FOXJ1,MYT1L,PASK,AGO2,TNRC6A,TAGLN3,APBB1,LMO1,MIRLET7I,ZFHX3,NCBP1,NFIL3,ZBTB21,FURIN,PAX6,ZNF219,PDGFA,SERPINE2,PITX1,PLAGL1,WNT4,EXOSC4,PSPC1,FBXW7,FNIP2,RAN,TRIM27,RNH1,PRDM16,IKZF5,CPEB1,CAPRIN2,ZFP36L2,TBX6,C1QBP,TRAF2,WFS1,WNT11,YY1,ZBTB17,RIOX1,DOT1L,TTBK1,ZNF503,ENC1,KAT2B,P…
GO:00313288	Cluster 2 vs. 6	BP	positive regulation of cellular biosynthetic process	2553	77	0.036	MED16,CDK9,RBM14,CCT4,GIPC1,ARPP19,SOX21,TUSC2,SLC24A4,NCOA7,CREBBP,CREM,RNF187,PAOX,EPAS1,EPHB2,ETS1,RBM24,FGF2,FGF10,FOXJ3,FOXF2,FOXJ1,FLI1,PASK,PANX1,WHRN,PYGO1,AGO2,APBB1,LMO1,LMO2,ZFHX3,PPP1R12A,NCBP1,NFIL3,NTRK2,PAX6,PBX1,ZNF219,WAC,KLF13,PITX1,PLAGL1,WNT4,EGLN1,MAML3,MAPK1,PRDM10,ZMIZ1,EP400,TRIM27,RORA,ATXN7,PRDM16,BLM,CSRNP1,BCL11B,CAPRIN2,SPTBN1,STAT4,TBX6,C1QBP,TRAF2,WNT11,YY1,ZNF143,Z…
GO:00313318	Cluster 2 vs. 6	BP	positive regulation of cellular catabolic process	411	14	0.05	RBM24,NNT,AGO2,TNRC6A,HTT,FURIN,WAC,SNX9,ZFP36L2,TNFRSF1B,VDAC1,NPRL3,TRIM8,KAT2B
GO:00313448	Cluster 2 vs. 6	BP	regulation of cell projection organization	644	28	0.034	PLXNC1,CDC42EP3,CHN1,ZFYVE27,DAB1,EPHB2,EPHB3,EPS8,ZNF365,FSTL4,PLXND1,SYNE2,HTT,APBB1,MYO9A,NTRK2,PAFAH1B1,PAX6,ABI3,TBC1D24,BDNF,CAPRIN2,SNAP25,TBX6,ENC1,KAT2B,ARHGEF7,NEURL1,KLF4
GO:00313468	Cluster 2 vs. 6	BP	positive regulation of cell projection organization	341	17	0.03	PLXNC1,CDC42EP3,ZFYVE27,EPHB2,EPS8,PLXND1,HTT,APBB1,NTRK2,PAFAH1B1,TBC1D24,BDNF,CAPRIN2,ENC1,KAT2B,ARHGEF7,NEURL1
GO:00313658	Cluster 2 vs. 6	BP	N-terminal protein amino acid modification	26	3	0.025	CREBBP,NAA50,KAT2B
GO:00313998	Cluster 2 vs. 6	BP	regulation of protein modification process	1191	43	0.011	ARPP19,CDC37,NCOA7,EPAS1,EPHB2,FGF2,FGF10,FOXF2,FLT1,FLT3,NNT,RASD2,RWDD3,CARD10,HTT,CCDC88C,PPP1R12A,NTRK2,PAX6,SNX9,PDGFA,CCNJ,PPIA,OXR1,PPP1R7,PPP2CA,FBXW7,MAPK1,PARD3,TBC1D24,FNIP2,RAP2B,TRIM27,BDNF,BLM,TRAF2,WFS1,RASSF5,TTBK1,KAT2B,PER2,CCNA1,HGS,SPSB4,HDAC4
GO:00314408	Cluster 2 vs. 6	BP	regulation of mRNA 3'-end processing	10	3	0.002	CDK9,NCBP1,CPEB1
GO:00315438	Cluster 2 vs. 6	MF	peptidyl-proline dioxygenase activity	12	2	0.041	P4HB,EGLN1
GO:00315458	Cluster 2 vs. 6	MF	peptidyl-proline 4-dioxygenase activity	8	2	0.02	P4HB,EGLN1
GO:00315478	Cluster 2 vs. 6	BP	brain-derived neurotrophic factor receptor signaling pathway	6	3	0.001	FSTL4,NTRK2,BDNF
GO:00315488	Cluster 2 vs. 6	BP	regulation of brain-derived neurotrophic factor receptor signaling pathway	3	2	0.004	FSTL4,BDNF
GO:00316258	Cluster 2 vs. 6	MF	ubiquitin protein ligase binding	288	14	0.024	ERLIN1,ARIH1,CACYBP,GPR37,APBB1,PAX6,SNX9,FBXW7,TNFRSF1B,TRAF2,WFS1,MAP1LC3A,HERC2,SNCAIP
GO:00316488	Cluster 2 vs. 6	BP	protein destabilization	46	4	0.034	CREBBP,HTT,CCDC88C,FBXW7
GO:00316698	Cluster 2 vs. 6	BP	cellular response to nutrient levels	228	11	0.033	CREBBP,CSNK1A1,DAP,WIPI2,FBXO22,TNRC6A,WNT4,MAPK1,NPRL3,MAP1LC3A,KAT2B
GO:00319748	Cluster 2 vs. 6	CC	membrane-enclosed lumen	5725	156	0.002	TEN1,MED16,PPIF,HNRNPR,CDK9,RBM14,HYOU1,ANP32B,CCT4,RASL10A,ARPP19,BAZ1A,ZFYVE27,COL6A1,ADK,CREBBP,CSNK1A1,RNF187,PRELID2,EID2,DCK,ARID2,PAOX,EME2,EPAS1,EPHB2,C2orf69,EPOR,ETS1,RBM24,FOXF2,FLI1,FLT3,SYNE2,AMACR,BRD1,FTH1,UBN2,ARIH1,SENP6,WIPI2,PYGO1,NPHP4,CACYBP,TJP3,AGO2,TNRC6A,GPC1,ZNF326,LIN9,MACROD1,GRIK5,GTF3C1,CPSF1,ERO1A,HAGH,HTT,HNRNPH1,HOXA3,APBB1,ARSI,DYNLT4,ACADSB,ITPR1,ITPR2,AFF3,LMO1…
GO:00319818	Cluster 2 vs. 6	CC	nuclear lumen	4645	126	0.012	TEN1,MED16,HNRNPR,CDK9,RBM14,ANP32B,CCT4,RASL10A,ARPP19,BAZ1A,ZFYVE27,ADK,CREBBP,CSNK1A1,RNF187,EID2,DCK,ARID2,EME2,EPAS1,EPHB2,EPOR,ETS1,RBM24,FOXF2,FLI1,SYNE2,BRD1,UBN2,ARIH1,SENP6,WIPI2,PYGO1,NPHP4,CACYBP,TJP3,AGO2,TNRC6A,GPC1,ZNF326,LIN9,MACROD1,GRIK5,GTF3C1,CPSF1,HTT,HNRNPH1,HOXA3,APBB1,DYNLT4,ITPR1,ITPR2,AFF3,LMO1,LMO2,ZFHX3,PPP1R12A,NCBP1,ZBTB21,PAX6,PBX1,PHF20L1,ZNF219,WAC,PLAGL1,SMOX,EXO…
GO:00319878	Cluster 2 vs. 6	BP	locomotion involved in locomotory behavior	10	3	0.002	RCAN1,GPR37,CLN6
GO:00322928	Cluster 2 vs. 6	BP	peripheral nervous system axon ensheathment	29	4	0.013	COL6A1,NTRK2,PARD3,FA2H
GO:00323648	Cluster 2 vs. 6	BP	intracellular oxygen homeostasis	7	3	0.001	NNT,EGLN1,WNT7B
GO:00324348	Cluster 2 vs. 6	BP	regulation of proteasomal ubiquitin-dependent protein catabolic process	118	7	0.03	GIPC1,CSNK1A1,FOXF2,FBXO22,SH3RF3,PHF20L1,WAC
GO:00324358	Cluster 2 vs. 6	BP	negative regulation of proteasomal ubiquitin-dependent protein catabolic process	32	3	0.043	GIPC1,PHF20L1,WAC
GO:00324378	Cluster 2 vs. 6	CC	cuticular plate	8	2	0.017	SNX9,SPTBN1
GO:00324468	Cluster 2 vs. 6	BP	protein modification by small protein conjugation	786	30	0.011	MIB2,RNF187,EPAS1,FOXF2,RASD2,ARIH1,RWDD3,SENP6,FBXO22,SH3RF3,PPIA,FBXW7,UBE2Q1,ZMIZ1,UVSSA,TRIM27,TRAF2,WFS1,ASB13,TRIM8,RASSF5,ENC1,PER2,HERC2,TRIM47,NEURL1,SPSB4,UBE3C,HDAC4,PJA2
GO:00327808	Cluster 2 vs. 6	BP	negative regulation of ATP-dependent activity	18	2	0.044	PPIF,PXK
GO:00328088	Cluster 2 vs. 6	BP	lacrimal gland development	7	2	0.013	FGF10,PAX6
GO:00328978	Cluster 2 vs. 6	BP	negative regulation of viral transcription	14	2	0.04	TRIM27,TRIM8
GO:00329348	Cluster 2 vs. 6	MF	sterol binding	66	5	0.028	ERLIN1,OSBPL3,RORA,VDAC1,ABCG1
GO:00330778	Cluster 2 vs. 6	BP	T cell differentiation in thymus	84	6	0.024	FOXJ1,TMEM131L,WNT4,BCL11B,SOS2,ZFP36L2
GO:00330798	Cluster 2 vs. 6	BP	immature T cell proliferation	12	2	0.033	TMEM131L,WNT4
GO:00330808	Cluster 2 vs. 6	BP	immature T cell proliferation in thymus	12	2	0.033	TMEM131L,WNT4
GO:00330818	Cluster 2 vs. 6	BP	regulation of T cell differentiation in thymus	26	3	0.033	FOXJ1,TMEM131L,SOS2
GO:00330858	Cluster 2 vs. 6	BP	negative regulation of T cell differentiation in thymus	10	2	0.025	FOXJ1,TMEM131L
GO:00332338	Cluster 2 vs. 6	BP	regulation of protein sumoylation	21	3	0.014	RASD2,RWDD3,HDAC4
GO:00332358	Cluster 2 vs. 6	BP	positive regulation of protein sumoylation	12	3	0.003	RASD2,RWDD3,HDAC4
GO:00332408	Cluster 2 vs. 6	BP	positive regulation of amine metabolic process	6	2	0.01	PAOX,GPR37
GO:00335548	Cluster 2 vs. 6	BP	cellular response to stress	1747	57	0.015	PPIF,CDK9,HYOU1,ERLIN1,CDC37,NCOA7,CREBBP,DAP,ARID2,EME2,EPAS1,RBM24,FGF10,ZNF365,ARIH1,RWDD3,WIPI2,FBXO22,TNRC6A,GPR37,MACROD1,ERO1A,APBB1,ITPR1,CCDC88C,MSH5,P4HB,ABI3,WAC,WNT4,EGLN1,PPIA,OXR1,FBXW7,CDKN2AIP,MAPK1,ZMIZ1,TBC1D24,FNIP2,EP400,UVSSA,RORA,ATXN7,BLM,CPEB1,TNFRSF1B,TRAF2,VDAC1,WFS1,YY1,NPRL3,CASP2,DOT1L,MAP1LC3A,KAT2B,HERC2,KLF4,TRIP13,RECQL4,NFE2L3
GO:00341988	Cluster 2 vs. 6	BP	cellular response to amino acid starvation	50	4	0.038	DAP,MAPK1,NPRL3,MAP1LC3A
GO:00342128	Cluster 2 vs. 6	MF	peptide N-acetyltransferase activity	44	5	0.005	CREBBP,BRD1,NAA50,KAT2B,MCM3AP,GTF3C4
GO:00342488	Cluster 2 vs. 6	BP	regulation of amide metabolic process	497	18	0.02	HBS1L,DAP,RBM24,PASK,AGO2,TNRC6A,MIRLET7I,NCBP1,NTRK2,DNAJC1,CPEB1,CAPRIN2,ZFP36L2,C1QBP,WFS1,ENC1,PER2,NEURL1,ABCG1
GO:00342498	Cluster 2 vs. 6	BP	negative regulation of amide metabolic process	224	8	0.047	RBM24,AGO2,TNRC6A,MIRLET7I,NTRK2,CPEB1,CAPRIN2,WFS1,ENC1
GO:00343948	Cluster 2 vs. 6	BP	protein localization to cell surface	65	5	0.031	EPHB2,FGF10,RAB11FIP5,BDNF,WNT11
GO:00346548	Cluster 2 vs. 6	BP	nucleobase-containing compound biosynthetic process	3686	104	0.036	TEN1,MED16,SLC25A13,CDK9,RBM14,CCT4,DRAP1,ADCY3,YWHAQ,SOX21,BAZ1A,ADK,NCOA7,CREBBP,CREM,ZNF280B,RNF187,DAP,EID2,DCK,ARID2,EMX2,EPAS1,ETS1,FGF2,FGF10,FOXJ3,FOXF2,FOXJ1,MYT1L,FLI1,BRD1,RWDD3,PYGO1,AK5,AGO2,ZNF326,LIN9,TAGLN3,GTF3C1,HOXA3,APBB1,ZNF773,AFF3,LMO1,LMO2,ZFHX3,PPP1R12A,NCBP1,NFIL3,ZBTB21,PAX6,PBX1,PHF20L1,ZNF219,WAC,KLF13,PITX1,PLAGL1,PMM1,WNT4,EGLN1,PPIA,PPP2CA,PSPC1,MAML3,MAPK1,STOX2,P…
GO:00346638	Cluster 2 vs. 6	CC	endoplasmic reticulum chaperone complex	11	2	0.014	HYOU1,P4HB
GO:00349758	Cluster 2 vs. 6	BP	protein folding in endoplasmic reticulum	11	2	0.019	ERO1A,P4HB
GO:00351078	Cluster 2 vs. 6	BP	appendage morphogenesis	147	9	0.041	COL6A1,CREBBP,FGF10,RSPO2,AFF3,PBX1,ZNF219,PITX1,TMEM231
GO:00351088	Cluster 2 vs. 6	BP	limb morphogenesis	147	9	0.041	COL6A1,CREBBP,FGF10,RSPO2,AFF3,PBX1,ZNF219,PITX1,TMEM231
GO:00352398	Cluster 2 vs. 6	BP	tube morphogenesis	923	33	0.04	GNA13,ARID2,EMX2,EPAS1,EPHB2,EPHB3,ETS1,FGF2,FGF10,PLXND1,FLT1,TAFA5,AGO2,CARD10,HOXA3,RSPO2,NTRK2,PBX1,PDGFA,WNT4,EGLN1,FBXW7,ZMIZ1,RNH1,RORA,TBX6,WNT7B,WNT11,PANK2,ADAM12,NPRL3,EMILIN2,HGS,KLF4
GO:00352508	Cluster 2 vs. 6	MF	UDP-galactosyltransferase activity	28	3	0.021	B3GNT6,B3GNT4,B4GALT4
GO:00352708	Cluster 2 vs. 6	BP	endocrine system development	135	9	0.015	FGF2,FGF10,HOXA3,PAX6,PBX1,PITX1,WNT4,MAPK1,WNT11
GO:00352728	Cluster 2 vs. 6	BP	exocrine system development	48	4	0.05	FGF10,PLXND1,PAX6,PDGFA
GO:00352958	Cluster 2 vs. 6	BP	tube development	1130	39	0.045	GNA13,COL6A1,ARID2,EMX2,EPAS1,EPHB2,EPHB3,ETS1,FGF2,FGF10,FOXF2,FOXJ1,PLXND1,FLT1,TAFA5,AGO2,CARD10,HOXA3,RSPO2,NTRK2,PAX6,PBX1,PDGFA,SERPINE2,WNT4,EGLN1,FBXW7,MAPK1,ZMIZ1,RNH1,RORA,TBX6,WNT7B,WNT11,PANK2,ADAM12,NPRL3,EMILIN2,HGS,KLF4
GO:00355678	Cluster 2 vs. 6	BP	non-canonical Wnt signaling pathway	69	6	0.017	PRICKLE2,CCDC88C,WNT4,WNT7B,WNT11,LBX2
GO:00357018	Cluster 2 vs. 6	BP	hematopoietic stem cell migration	8	2	0.023	JAM2,BCL11B
GO:00357228	Cluster 2 vs. 6	BP	interleukin-12-mediated signaling pathway	9	2	0.029	P4HB,STAT4
GO:00359258	Cluster 2 vs. 6	MF	mRNA 3'-UTR AU-rich region binding	28	6	0	RBM24,AGO2,CPSF1,EXOSC4,CPEB1,ZFP36L2
GO:00362118	Cluster 2 vs. 6	BP	protein modification process	2782	85	0.029	PPIF,CDK9,ARPP19,CDC37,SENP8,NCOA7,CREBBP,MIB2,CSNK1A1,HIPK4,RNF187,B3GNT6,EPAS1,EPHB2,EPHB3,FGF2,FGF10,FOXF2,PASK,FLT1,FLT3,NNT,RASD2,ARIH1,RWDD3,SENP6,WIPI2,FBXO22,GRK4,MACROD1,CARD10,ST8SIA5,ERO1A,HTT,SH3RF3,MARK3,CCDC88C,PPP1R12A,NTRK2,P4HB,PAX6,SNX9,PDGFA,PMM1,EGLN1,CCNJ,PPIA,PPIC,OXR1,PPP1R7,PPP2CA,FBXW7,UBE2Q1,MAPK1,PARD3,ZMIZ1,TBC1D24,FNIP2,UVSSA,PTPN12,RAP2B,TRIM27,BDNF,BLM,TRAF2,WFS1,WN…
GO:00362938	Cluster 2 vs. 6	BP	response to decreased oxygen levels	301	13	0.05	HYOU1,COL6A1,CREBBP,EPAS1,RWDD3,ERO1A,ITPR1,ITPR2,P4HB,EGLN1,RORA,CPEB1,MAP1LC3A
GO:00362948	Cluster 2 vs. 6	BP	cellular response to decreased oxygen levels	149	9	0.012	HYOU1,EPAS1,RWDD3,ERO1A,P4HB,EGLN1,RORA,CPEB1,MAP1LC3A
GO:00364778	Cluster 2 vs. 6	CC	somatodendritic compartment	797	33	0.029	GIPC1,HRH3,ZFYVE27,EPHB2,EPHB3,N4BP3,BRD1,WHRN,AGO2,GPR37,ERO1A,HTT,KCNJ2,MARK3,NTRK2,PAFAH1B1,ASAP1,ABI3,PMM1,SEPTIN11,JAM2,BDNF,CPEB1,SLC6A2,SNAP25,TNFRSF1B,WFS1,TTBK1,SORBS2,ENC1,ARHGEF7,UNC5A,NEURL1,SNCAIP
GO:00400018	Cluster 2 vs. 6	BP	establishment of mitotic spindle localization	40	4	0.023	FGF10,HTT,PAFAH1B1,PAX6
GO:00400378	Cluster 2 vs. 6	BP	negative regulation of fibroblast growth factor receptor signaling pathway	20	3	0.014	FGF2,GPC1,WNT4
GO:00420458	Cluster 2 vs. 6	BP	epithelial fluid transport	12	2	0.041	ITPR1,SLC26A6
GO:00420488	Cluster 2 vs. 6	BP	olfactory behavior	11	2	0.046	ADCY3,WFS1
GO:00420638	Cluster 2 vs. 6	BP	gliogenesis	337	17	0.013	COL6A1,DAB1,FGF2,FGF10,ZNF365,SYNE2,GPC1,NTRK2,PAFAH1B1,PAX6,SERPINE2,MAPK1,PARD3,ZMIZ1,TNFRSF1B,FA2H,TTBK1
GO:00424028	Cluster 2 vs. 6	BP	cellular biogenic amine catabolic process	14	2	0.043	PAOX,SMOX
GO:00424708	Cluster 2 vs. 6	CC	melanosome	109	7	0.024	CCT4,GNA13,FASN,P4HB,RAB2A,RAN,CAPG
GO:00426608	Cluster 2 vs. 6	BP	positive regulation of cell fate specification	3	2	0.004	FGF2,PAX6
GO:00427528	Cluster 2 vs. 6	BP	regulation of circadian rhythm	110	7	0.039	ZFHX3,PSPC1,FBXW7,RORA,PER2,SPSB4,NR1D2
GO:00427558	Cluster 2 vs. 6	BP	eating behavior	38	3	0.046	SLC24A4,COL6A1,CNTN2
GO:00427568	Cluster 2 vs. 6	BP	drinking behavior	8	2	0.022	SLC24A4,MMP17
GO:00430308	Cluster 2 vs. 6	BP	regulation of macrophage activation	58	4	0.031	RORA,GPR137B,TTBK1,PJA2
GO:00430438	Cluster 2 vs. 6	BP	peptide biosynthetic process	725	23	0.018	HBS1L,DAP,EEF1A2,RBM24,PASK,AGO2,TNRC6A,HAGH,MIRLET7I,NCBP1,FURIN,MRPL20,RPS10,RPS21,DNAJC1,CPEB1,MRPL41,CAPRIN2,MRPS34,ZFP36L2,C1QBP,WFS1,ENC1,PER2,NEURL1
GO:00431208	Cluster 2 vs. 6	MF	tumor necrosis factor binding	7	2	0.012	TNFRSF1B,TRAF2
GO:00431218	Cluster 2 vs. 6	MF	neurotrophin binding	10	3	0.005	FSTL4,NTRK2,FURIN
GO:00431758	Cluster 2 vs. 6	MF	RNA polymerase core enzyme binding	42	4	0.02	AGO2,ZNF326,WAC,UVSSA
GO:00431788	Cluster 2 vs. 6	MF	alcohol binding	88	8	0.003	ERLIN1,RBP7,OSBPL3,ITPR1,ITPR2,TRPC3,VDAC1,ABCG1
GO:00432318	Cluster 2 vs. 6	CC	intracellular membrane-bounded organelle	11752	287	0.013	TEN1,MED16,PPIF,SLC25A13,CNIH1,HNRNPR,CDK9,RBM14,HYOU1,ANP32B,CCT4,DRAP1,ERLIN1,RASL10A,GNA13,GIPC1,ARPP19,ADCY3,BTG3,PNRC1,CHAT,RER1,NUDT3,SOX21,BAZ1A,TUSC2,MOGAT1,RBP7,ZFYVE27,COL6A1,ADK,NCOA7,CREBBP,CREM,ZNF280B,MIB2,CSNK1A1,HIPK4,RNF187,PRELID2,ATP6V0E2,CYP26A1,DAB1,EID2,DCK,CABP7,PRICKLE2,RCAN1,EEF1A2,B3GNT6,ARID2,PAOX,EME2,EMX2,GAPT,EPAS1,EPHB2,C2orf69,EPOR,ETS1,FASN,RBM24,FGF2,FGF10,SEC31A…
GO:00432338	Cluster 2 vs. 6	CC	organelle lumen	5725	156	0.002	TEN1,MED16,PPIF,HNRNPR,CDK9,RBM14,HYOU1,ANP32B,CCT4,RASL10A,ARPP19,BAZ1A,ZFYVE27,COL6A1,ADK,CREBBP,CSNK1A1,RNF187,PRELID2,EID2,DCK,ARID2,PAOX,EME2,EPAS1,EPHB2,C2orf69,EPOR,ETS1,RBM24,FOXF2,FLI1,FLT3,SYNE2,AMACR,BRD1,FTH1,UBN2,ARIH1,SENP6,WIPI2,PYGO1,NPHP4,CACYBP,TJP3,AGO2,TNRC6A,GPC1,ZNF326,LIN9,MACROD1,GRIK5,GTF3C1,CPSF1,ERO1A,HAGH,HTT,HNRNPH1,HOXA3,APBB1,ARSI,DYNLT4,ACADSB,ITPR1,ITPR2,AFF3,LMO1…
GO:00432718	Cluster 2 vs. 6	BP	negative regulation of monoatomic ion transport	124	8	0.006	PPIF,YWHAQ,HRH3,EPHB2,SERPINE2,PXK,TRIM27,VDAC1
GO:00435498	Cluster 2 vs. 6	BP	regulation of kinase activity	519	21	0.032	CDC37,EEF1A2,EPHB2,FGF2,FLT1,FLT3,CARD10,HTT,NTRK2,SNX9,PDGFA,CCNJ,PPIA,PPP2CA,FBXW7,RAP2B,TRIM27,BLM,TRAF2,TTBK1,CCNA1,HGS
GO:00436878	Cluster 2 vs. 6	BP	post-translational protein modification	919	32	0.031	SENP8,MIB2,RNF187,EPAS1,FOXF2,RASD2,ARIH1,RWDD3,SENP6,FBXO22,SH3RF3,PPIA,FBXW7,UBE2Q1,ZMIZ1,UVSSA,TRIM27,TRAF2,WFS1,DSCC1,ASB13,TRIM8,RASSF5,USP42,ENC1,PER2,HERC2,TRIM47,NEURL1,SPSB4,UBE3C,HDAC4,PJA2
GO:00442718	Cluster 2 vs. 6	BP	cellular nitrogen compound biosynthetic process	4471	127	0.006	TEN1,MED16,SLC25A13,CDK9,RBM14,CCT4,DRAP1,HBS1L,ADCY3,YWHAQ,SOX21,BAZ1A,ADK,NCOA7,CREBBP,CREM,ZNF280B,RNF187,DAP,EID2,DCK,EEF1A2,ARID2,PAOX,EMX2,EPAS1,ETS1,RBM24,FGF2,FGF10,FOXJ3,FOXF2,FOXJ1,MYT1L,FLI1,PASK,BRD1,RWDD3,PYGO1,AK5,AGO2,TNRC6A,ZNF326,GPR37,LIN9,TAGLN3,GTF3C1,HAGH,HOXA3,APBB1,ZNF773,AFF3,LMO1,LMO2,MIRLET7I,ZFHX3,PPP1R12A,NCBP1,NFIL3,ZBTB21,FURIN,PAX6,PBX1,PHF20L1,ZNF219,WAC,KLF13,PITX…
GO:00443898	Cluster 2 vs. 6	MF	ubiquitin-like protein ligase binding	307	14	0.034	ERLIN1,ARIH1,CACYBP,GPR37,APBB1,PAX6,SNX9,FBXW7,TNFRSF1B,TRAF2,WFS1,MAP1LC3A,HERC2,HGS,SNCAIP
GO:00447548	Cluster 2 vs. 6	CC	autolysosome	13	2	0.029	FTH1,MAP1LC3A
GO:00448578	Cluster 2 vs. 6	BP	plasma membrane raft organization	12	2	0.048	COL6A1,FA2H
GO:00450058	Cluster 2 vs. 6	BP	DNA-templated DNA replication maintenance of fidelity	55	4	0.037	CDK9,EME2,ZNF365,BLM
GO:00452028	Cluster 2 vs. 6	CC	synapse	1391	53	0.022	PLXNC1,GIPC1,YWHAQ,CHAT,HRH3,KCTD12,ATP6V0E2,EEF1A2,EPHB2,EPS8,PLXND1,RASD2,WHRN,NPHP4,MDGA1,GPC1,GPR37,GRIK5,GRIN2D,HTT,APBB1,ITPR1,KCNJ2,KCNQ3,MYO9A,NTRK2,PAFAH1B1,ASAP1,ABI3,SNX9,SERPINE2,EGLN1,PPP2CA,SEPTIN11,MAPK1,KCMF1,TBC1D24,RPS21,BDNF,CPEB1,SLC6A2,SLC18A3,SNAP25,SPTBN1,CNTN2,CAPN5,VDAC1,WFS1,MAP1LC3A,SORBS2,ARHGEF7,NEURL1,HNRNPLL,SNCAIP,SNPH,PJA2
GO:00455058	Cluster 2 vs. 6	MF	dynein intermediate chain binding	35	4	0.021	HTT,DYNLT4,PAFAH1B1,RAN
GO:00455958	Cluster 2 vs. 6	BP	regulation of cell differentiation	1566	55	0.01	PLXNC1,CDK9,ANP32B,ZFYVE27,DAB1,ARID2,EPHB2,ETS1,RBM24,FGF2,FGF10,ZNF365,FOXJ1,FSTL4,PLXND1,TMEM131L,ATP11A,BRD1,FBXO22,GPC1,ZFHX3,NTRK2,PAFAH1B1,PAX6,PBX1,ZNF219,KLF13,SERPINE2,WNT4,PPP2CA,FBXW7,MAPK1,ZMIZ1,PTHLH,TBC1D24,DISP3,RORA,BDNF,BCL11B,BRD9,CAPRIN2,SOS2,ZFP36L2,TBX6,GPR137B,TNFRSF1B,WNT7B,YY1,RIOX1,TTBK1,PER2,NEURL1,KLF4,ABCG1,HDAC4,NR1D2
GO:00455968	Cluster 2 vs. 6	BP	negative regulation of cell differentiation	693	25	0.031	ANP32B,DAB1,EPHB2,FGF10,FOXJ1,FSTL4,TMEM131L,PAX6,PBX1,KLF13,WNT4,PPP2CA,FBXW7,MAPK1,PTHLH,DISP3,RORA,BDNF,BRD9,ZFP36L2,TBX6,GPR137B,YY1,RIOX1,ABCG1,HDAC4
GO:00456878	Cluster 2 vs. 6	BP	positive regulation of glial cell differentiation	46	4	0.041	ZNF365,SERPINE2,TNFRSF1B,TTBK1
GO:00458598	Cluster 2 vs. 6	BP	regulation of protein kinase activity	457	19	0.028	CDC37,EPHB2,FGF2,FLT1,FLT3,CARD10,HTT,SNX9,PDGFA,CCNJ,PPIA,PPP2CA,FBXW7,RAP2B,TRIM27,BLM,TRAF2,TTBK1,CCNA1,HGS
GO:00458938	Cluster 2 vs. 6	BP	positive regulation of DNA-templated transcription	1609	58	0.008	MED16,CDK9,RBM14,SOX21,NCOA7,CREBBP,CREM,RNF187,EPAS1,ETS1,FGF2,FGF10,FOXJ3,FOXF2,FOXJ1,FLI1,PYGO1,AGO2,APBB1,LMO1,LMO2,ZFHX3,PPP1R12A,NCBP1,NFIL3,PAX6,PBX1,ZNF219,WAC,KLF13,PITX1,PLAGL1,WNT4,EGLN1,MAML3,PRDM10,ZMIZ1,EP400,TRIM27,RORA,ATXN7,PRDM16,BLM,CSRNP1,BCL11B,CAPRIN2,STAT4,TBX6,WNT11,YY1,ZNF143,ZBTB17,ZXDC,TRIM8,DOT1L,KAT2B,PER2,KLF4,HDAC4,NR1D2
GO:00459358	Cluster 2 vs. 6	BP	positive regulation of nucleobase-containing compound metabolic process	2036	68	0.008	MED16,CDK9,RBM14,CCT4,SOX21,BAZ1A,NCOA7,CREBBP,CREM,RNF187,ARID2,EPAS1,ETS1,RBM24,FGF2,FGF10,FOXJ3,FOXF2,FOXJ1,FLI1,PYGO1,AGO2,TNRC6A,APBB1,LMO1,LMO2,ZFHX3,PPP1R12A,NCBP1,NFIL3,PAX6,PBX1,ZNF219,WAC,KLF13,PITX1,PLAGL1,WNT4,EGLN1,MAML3,MAPK1,PRDM10,ZMIZ1,EP400,TRIM27,RORA,ATXN7,PRDM16,BLM,CSRNP1,BCL11B,CAPRIN2,STAT4,ZFP36L2,TBX6,TNFRSF1B,WNT11,YY1,ZNF143,ZBTB17,DSCC1,ZXDC,TRIM8,DOT1L,KAT2B,PER2,HNR…
GO:00459448	Cluster 2 vs. 6	BP	positive regulation of transcription by RNA polymerase II	1194	47	0.004	MED16,CDK9,RBM14,SOX21,NCOA7,CREBBP,CREM,EPAS1,ETS1,FGF2,FGF10,FOXJ3,FOXF2,FOXJ1,FLI1,PYGO1,AGO2,APBB1,LMO1,LMO2,ZFHX3,PPP1R12A,NCBP1,PAX6,PBX1,ZNF219,KLF13,PITX1,PLAGL1,EGLN1,MAML3,PRDM10,ZMIZ1,RORA,PRDM16,CSRNP1,BCL11B,CAPRIN2,STAT4,TBX6,YY1,ZNF143,ZBTB17,DOT1L,KAT2B,KLF4,HDAC4,NR1D2
GO:00462088	Cluster 2 vs. 6	BP	spermine catabolic process	2	2	0.001	PAOX,SMOX
GO:00463858	Cluster 2 vs. 6	BP	deoxyribose phosphate biosynthetic process	14	3	0.006	ADK,DCK,AK5,RRM2
GO:00465928	Cluster 2 vs. 6	MF	polyamine oxidase activity	3	2	0.003	PAOX,SMOX
GO:00465988	Cluster 2 vs. 6	BP	positive regulation of viral entry into host cell	14	2	0.031	P4HB,FURIN
GO:00466008	Cluster 2 vs. 6	BP	negative regulation of centriole replication	7	2	0.012	RBM14,KAT2B
GO:00466068	Cluster 2 vs. 6	BP	negative regulation of centrosome cycle	12	2	0.036	RBM14,KAT2B
GO:00466518	Cluster 2 vs. 6	BP	lymphocyte proliferation	292	11	0.05	GAPT,EPHB2,FGF10,FOXJ1,FLT3,TMEM131L,LMO1,WNT4,SOS2,TNFRSF1B,RASSF5
GO:00481708	Cluster 2 vs. 6	BP	positive regulation of long-term neuronal synaptic plasticity	8	2	0.027	EPHB2,NEURL1
GO:00484038	Cluster 2 vs. 6	MF	brain-derived neurotrophic factor binding	4	2	0.007	FSTL4,NTRK2
GO:00485118	Cluster 2 vs. 6	BP	rhythmic process	287	15	0.01	COL6A1,CREBBP,CREM,ZFHX3,NFIL3,NTRK2,HEBP1,PSPC1,FBXW7,RORA,SLC26A6,CASP2,KAT2B,PER2,SPSB4,NR1D2
GO:00485148	Cluster 2 vs. 6	BP	blood vessel morphogenesis	688	30	0.002	GNA13,ARID2,EPAS1,EPHB2,EPHB3,ETS1,FGF2,FGF10,PLXND1,FLT1,TAFA5,AGO2,CARD10,HOXA3,NTRK2,PDGFA,WNT4,EGLN1,FBXW7,ZMIZ1,RNH1,RORA,TBX6,WNT7B,WNT11,PANK2,ADAM12,NPRL3,EMILIN2,HGS,KLF4
GO:00485188	Cluster 2 vs. 6	BP	positive regulation of biological process	6057	166	0.033	MED16,PLXNC1,CDK9,RBM14,ANP32B,CCT4,CDC42EP3,GIPC1,ARPP19,RER1,SOX21,BAZ1A,TUSC2,ZFYVE27,SLC24A4,NCOA7,CREBBP,CREM,MIB2,CSNK1A1,RNF187,DAB1,DAP,EEF1A2,ARID2,PAOX,EPAS1,EPHB2,EPHB3,EPOR,EPS8,ETS1,RBM24,FGF2,FGF10,FOXJ3,ZNF365,FOXF2,FOXJ1,PLXND1,FLI1,PASK,FLT1,FLT3,SYNE2,ATP11A,NNT,RASD2,BRD1,PANX1,WHRN,RWDD3,PYGO1,NPHP4,FBXO22,AGO2,TNRC6A,GNAS,GPC1,GPR137C,GPR37,GRIN2D,CARD10,HTT,HOXA3,APBB1,RSPO2…
GO:00485198	Cluster 2 vs. 6	BP	negative regulation of biological process	5404	153	0.002	TEN1,MIR1181,PPIF,PLXNC1,MIR548AZ,CDK9,RBM14,HYOU1,ANP32B,DRAP1,ERLIN1,GNA13,GIPC1,HBS1L,ARPP19,BTG3,PNRC1,YWHAQ,SOX21,BAZ1A,HRH3,TUSC2,SLC24A4,DCBLD2,NCOA7,CREBBP,CREM,CSNK1A1,CYP26A1,DAB1,DAP,EID2,RCAN1,ARID2,EME2,EPHB2,EPS8,ETS1,RBM24,FGF2,FGF10,ZNF365,FOXF2,FOXJ1,MYT1L,FSTL4,PLXND1,PASK,FLT1,TMEM131L,NNT,FTH1,TAFA5,RAB11FIP5,NPHP4,INVS,AGO2,TNRC6A,GPC1,TAGLN3,CARD10,ERO1A,HTT,APBB1,RSPO2,ITPR…
GO:00485228	Cluster 2 vs. 6	BP	positive regulation of cellular process	5549	157	0.018	MED16,PLXNC1,CDK9,RBM14,ANP32B,CCT4,CDC42EP3,GIPC1,ARPP19,RER1,SOX21,BAZ1A,TUSC2,ZFYVE27,SLC24A4,NCOA7,CREBBP,CREM,MIB2,CSNK1A1,RNF187,DAB1,EEF1A2,ARID2,PAOX,EPAS1,EPHB2,EPHB3,EPOR,EPS8,ETS1,RBM24,FGF2,FGF10,FOXJ3,ZNF365,FOXF2,FOXJ1,PLXND1,FLI1,PASK,FLT1,FLT3,SYNE2,ATP11A,NNT,RASD2,BRD1,PANX1,WHRN,RWDD3,PYGO1,NPHP4,AGO2,TNRC6A,GPC1,GPR137C,GPR37,GRIN2D,CARD10,HTT,HOXA3,APBB1,RSPO2,SH3RF3,ITPR1,KC…
GO:00485238	Cluster 2 vs. 6	BP	negative regulation of cellular process	5078	146	0.002	TEN1,MIR1181,PPIF,PLXNC1,MIR548AZ,CDK9,RBM14,HYOU1,ANP32B,DRAP1,ERLIN1,GNA13,HBS1L,ARPP19,BTG3,PNRC1,YWHAQ,SOX21,BAZ1A,HRH3,TUSC2,SLC24A4,DCBLD2,NCOA7,CREBBP,CREM,CSNK1A1,CYP26A1,DAB1,DAP,EID2,RCAN1,ARID2,EME2,EPHB2,EPS8,ETS1,RBM24,FGF2,FGF10,ZNF365,FOXF2,FOXJ1,MYT1L,FSTL4,PLXND1,PASK,FLT1,TMEM131L,NNT,FTH1,TAFA5,RAB11FIP5,NPHP4,INVS,AGO2,TNRC6A,GPC1,TAGLN3,CARD10,ERO1A,HTT,APBB1,ITPR1,ITPR2,LMO1…
GO:00485318	Cluster 2 vs. 6	MF	beta-1,3-galactosyltransferase activity	14	2	0.028	B3GNT6,B3GNT4
GO:00485348	Cluster 2 vs. 6	BP	hematopoietic or lymphoid organ development	98	6	0.048	EPHB3,FGF10,HOXA3,PBX1,MAPK1,BCL11B
GO:00485388	Cluster 2 vs. 6	BP	thymus development	49	6	0.002	EPHB3,FGF10,HOXA3,PBX1,MAPK1,BCL11B
GO:00486258	Cluster 2 vs. 6	BP	myoblast fate commitment	6	2	0.015	EPAS1,PITX1
GO:00487108	Cluster 2 vs. 6	BP	regulation of astrocyte differentiation	31	3	0.043	DAB1,SERPINE2,TTBK1
GO:00487118	Cluster 2 vs. 6	BP	positive regulation of astrocyte differentiation	13	2	0.049	SERPINE2,TTBK1
GO:00487328	Cluster 2 vs. 6	BP	gland development	435	19	0.032	EPHB3,FASN,FGF2,FGF10,PLXND1,HOXA3,PAX6,PBX1,PDGFA,SERPINE2,PITX1,WNT4,FBXW7,MAPK1,BCL11B,WNT7B,WNT11,FA2H,NEURL1
GO:00487368	Cluster 2 vs. 6	BP	appendage development	182	10	0.05	COL6A1,CREBBP,FGF10,RSPO2,AFF3,PBX1,ZNF219,PITX1,TMEM231,KAT2B
GO:00487708	Cluster 2 vs. 6	CC	pigment granule	109	7	0.024	CCT4,GNA13,FASN,P4HB,RAB2A,RAN,CAPG
GO:00507678	Cluster 2 vs. 6	BP	regulation of neurogenesis	375	19	0.017	PLXNC1,ZFYVE27,DAB1,EPHB2,FGF2,ZNF365,FSTL4,PLXND1,NTRK2,PAFAH1B1,PAX6,SERPINE2,TBC1D24,BDNF,CAPRIN2,TNFRSF1B,TTBK1,PER2,NEURL1
GO:00507698	Cluster 2 vs. 6	BP	positive regulation of neurogenesis	231	16	0.002	PLXNC1,ZFYVE27,EPHB2,FGF2,ZNF365,PLXND1,NTRK2,PAFAH1B1,PAX6,SERPINE2,TBC1D24,BDNF,CAPRIN2,TNFRSF1B,TTBK1,NEURL1
GO:00507708	Cluster 2 vs. 6	BP	regulation of axonogenesis	144	11	0.011	PLXNC1,CHN1,ZFYVE27,DAB1,EPHB2,EPHB3,FSTL4,PLXND1,NTRK2,PAFAH1B1,BDNF
GO:00507728	Cluster 2 vs. 6	BP	positive regulation of axonogenesis	72	6	0.04	PLXNC1,ZFYVE27,PLXND1,NTRK2,PAFAH1B1,BDNF
GO:00507758	Cluster 2 vs. 6	BP	positive regulation of dendrite morphogenesis	29	4	0.017	EPHB2,PAFAH1B1,TBC1D24,CAPRIN2
GO:00507938	Cluster 2 vs. 6	BP	regulation of developmental process	2437	78	0.025	PLXNC1,CDK9,ANP32B,CDC42EP3,GNA13,CHN1,ZFYVE27,DAB1,ARID2,EPHB2,EPHB3,EPS8,ETS1,RBM24,FGF2,FGF10,ZNF365,FOXJ1,FSTL4,PLXND1,FLT1,TMEM131L,ATP11A,BRD1,TAFA5,FBXO22,AGO2,GPC1,RSPO2,ZFHX3,MYO9A,NTRK2,PAFAH1B1,PAX6,ASAP1,PBX1,ZNF219,ABI3,PDGFA,KLF13,SERPINE2,WNT4,EGLN1,PPP2CA,FBXW7,MAPK1,PARD3,ZMIZ1,PTHLH,TBC1D24,DISP3,JAM2,RNH1,RORA,BDNF,BCL11B,BRD9,CAPRIN2,SOS2,ZFP36L2,TBX6,C1QBP,GPR137B,TNFRSF1B,WN…
GO:00508038	Cluster 2 vs. 6	BP	regulation of synapse structure or activity	231	14	0.012	PLXNC1,EPHB2,EPHB3,MDGA1,NTRK2,PAFAH1B1,ASAP1,ABI3,EGLN1,SEPTIN11,BDNF,SLC18A3,CAPRIN2,SNAP25,NEURL1
GO:00508078	Cluster 2 vs. 6	BP	regulation of synapse organization	225	14	0.01	PLXNC1,EPHB2,EPHB3,MDGA1,NTRK2,PAFAH1B1,ASAP1,ABI3,EGLN1,SEPTIN11,BDNF,SLC18A3,CAPRIN2,SNAP25,NEURL1
GO:00508188	Cluster 2 vs. 6	BP	regulation of coagulation	74	5	0.027	EPHB2,PDGFA,SERPINE2,VKORC1,EMILIN2
GO:00508498	Cluster 2 vs. 6	BP	negative regulation of calcium-mediated signaling	21	3	0.018	SLC24A4,RCAN1,ITPR1
GO:00508908	Cluster 2 vs. 6	BP	cognition	307	16	0.016	ADCY3,HRH3,RCAN1,EPHB2,HTT,NTRK2,PAFAH1B1,PAX6,MAPK1,JPH3,BDNF,SNAP25,VDAC1,TTBK1,KAT2B,PJA2
GO:00510308	Cluster 2 vs. 6	BP	snRNA transport	6	2	0.007	NCBP1,RAN
GO:00510438	Cluster 2 vs. 6	BP	regulation of membrane protein ectodomain proteolysis	26	3	0.03	FURIN,SNX9,TNFRSF1B
GO:00510448	Cluster 2 vs. 6	BP	positive regulation of membrane protein ectodomain proteolysis	16	3	0.008	FURIN,SNX9,TNFRSF1B
GO:00510558	Cluster 2 vs. 6	BP	negative regulation of lipid biosynthetic process	65	4	0.05	ERLIN1,PDGFA,WNT4,FBXW7
GO:00511538	Cluster 2 vs. 6	BP	regulation of striated muscle cell differentiation	95	6	0.026	RBM24,ATP11A,FBXO22,BDNF,YY1,HDAC4
GO:00511718	Cluster 2 vs. 6	BP	regulation of nitrogen compound metabolic process	5203	145	0.011	TEN1,MED16,CDK9,RBM14,ANP32B,CCT4,DRAP1,GIPC1,HBS1L,ARPP19,YWHAQ,CDC37,SOX21,BAZ1A,NCOA7,CREBBP,CREM,ZNF280B,CSNK1A1,RNF187,DAP,EID2,EEF1A2,ARID2,PAOX,EMX2,EPAS1,EPHB2,ETS1,RBM24,FGF2,FGF10,FOXJ3,ZNF365,FOXF2,FOXJ1,MYT1L,FLI1,PASK,FLT1,FLT3,NNT,RASD2,BRD1,RWDD3,PYGO1,FBXO22,AGO2,TNRC6A,ZNF326,GPR37,LIN9,TAGLN3,CARD10,HTT,HNRNPH1,HOXA3,APBB1,SH3RF3,ZNF773,AFF3,LMO1,LMO2,MIRLET7I,CCDC88C,ZFHX3,PPP1…
GO:00511738	Cluster 2 vs. 6	BP	positive regulation of nitrogen compound metabolic process	2922	100	0	MED16,CDK9,RBM14,ANP32B,CCT4,SOX21,BAZ1A,NCOA7,CREBBP,CREM,CSNK1A1,RNF187,DAP,ARID2,PAOX,EPAS1,ETS1,RBM24,FGF2,FGF10,FOXJ3,FOXF2,FOXJ1,FLI1,PASK,FLT1,FLT3,RASD2,RWDD3,PYGO1,FBXO22,AGO2,TNRC6A,GPR37,CARD10,APBB1,SH3RF3,LMO1,LMO2,ZFHX3,PPP1R12A,NCBP1,NFIL3,NTRK2,FURIN,PAX6,PBX1,ZNF219,WAC,SNX9,PDGFA,KLF13,PITX1,PLAGL1,WNT4,EGLN1,PPIA,CLN6,PPP1R7,PPP2CA,FBXW7,MAML3,MAPK1,PRDM10,ZMIZ1,FNIP2,EP400,RAP…
GO:00512468	Cluster 2 vs. 6	BP	regulation of protein metabolic process	2115	73	0.001	ANP32B,GIPC1,HBS1L,ARPP19,CDC37,NCOA7,CSNK1A1,DAP,EEF1A2,EPAS1,EPHB2,RBM24,FGF2,FGF10,FOXF2,PASK,FLT1,FLT3,NNT,RASD2,RWDD3,FBXO22,AGO2,TNRC6A,CARD10,HTT,SH3RF3,MIRLET7I,CCDC88C,PPP1R12A,NCBP1,NTRK2,FURIN,PAX6,SPOCK3,PHF20L1,WAC,SNX9,PDGFA,SERPINE2,CCNJ,PPIA,CLN6,OXR1,PPP1R7,PPP2CA,FBXW7,MAPK1,PARD3,TBC1D24,FNIP2,RAP2B,TRIM27,BDNF,BLM,DNAJC1,CPEB1,CAPRIN2,ZFP36L2,C1QBP,TNFRSF1B,TRAF2,WFS1,CASP2,RA…
GO:00512488	Cluster 2 vs. 6	BP	negative regulation of protein metabolic process	848	28	0.036	GIPC1,ARPP19,NCOA7,EPHB2,RBM24,NNT,AGO2,TNRC6A,MIRLET7I,NTRK2,FURIN,PAX6,SPOCK3,PHF20L1,WAC,SERPINE2,PPIA,OXR1,PPP2CA,PARD3,TBC1D24,TRIM27,DNAJC1,CPEB1,CAPRIN2,WFS1,ENC1,PER2,KLF4
GO:00512548	Cluster 2 vs. 6	BP	positive regulation of RNA metabolic process	1839	63	0.006	MED16,CDK9,RBM14,SOX21,NCOA7,CREBBP,CREM,RNF187,EPAS1,ETS1,RBM24,FGF2,FGF10,FOXJ3,FOXF2,FOXJ1,FLI1,PYGO1,AGO2,TNRC6A,APBB1,LMO1,LMO2,ZFHX3,PPP1R12A,NCBP1,NFIL3,PAX6,PBX1,ZNF219,WAC,KLF13,PITX1,PLAGL1,WNT4,EGLN1,MAML3,PRDM10,ZMIZ1,EP400,TRIM27,RORA,ATXN7,PRDM16,BLM,CSRNP1,BCL11B,CAPRIN2,STAT4,ZFP36L2,TBX6,TNFRSF1B,WNT11,YY1,ZNF143,ZBTB17,ZXDC,TRIM8,DOT1L,KAT2B,PER2,HNRNPLL,KLF4,HDAC4,NR1D2
GO:00512948	Cluster 2 vs. 6	BP	establishment of spindle orientation	42	4	0.027	FGF10,HTT,PAFAH1B1,PAX6
GO:00513388	Cluster 2 vs. 6	BP	regulation of transferase activity	620	26	0.009	CCT4,CDC37,EEF1A2,EPHB2,FGF2,FLT1,FLT3,CARD10,HTT,NTRK2,SNX9,PDGFA,CCNJ,PPIA,PPP2CA,FBXW7,MAPK1,RAP2B,TRIM27,BLM,TRAF2,DSCC1,TTBK1,KAT2B,CCNA1,HGS,KLF4
GO:00513478	Cluster 2 vs. 6	BP	positive regulation of transferase activity	365	17	0.018	CCT4,EEF1A2,FGF2,FLT1,FLT3,CARD10,NTRK2,SNX9,PDGFA,PPIA,PPP2CA,FBXW7,MAPK1,TRAF2,DSCC1,TTBK1,KLF4
GO:00516478	Cluster 2 vs. 6	BP	nucleus localization	33	4	0.023	CDK9,SYNE2,PAFAH1B1,PAX6
GO:00516578	Cluster 2 vs. 6	BP	maintenance of organelle location	12	2	0.035	PAFAH1B1,ARHGAP21
GO:00516608	Cluster 2 vs. 6	BP	establishment of centrosome localization	10	2	0.041	PAFAH1B1,PARD3
GO:00518818	Cluster 2 vs. 6	BP	regulation of mitochondrial membrane potential	73	6	0.007	PPIF,TUSC2,COL6A1,NNT,KCNQ3,PANK2
GO:00518828	Cluster 2 vs. 6	BP	mitochondrial depolarization	24	3	0.02	PPIF,COL6A1,KCNQ3
GO:00519608	Cluster 2 vs. 6	BP	regulation of nervous system development	446	22	0.014	PLXNC1,ZFYVE27,DAB1,EPHB2,EPHB3,FGF2,ZNF365,FSTL4,PLXND1,NTRK2,PAFAH1B1,PAX6,SERPINE2,PARD3,TBC1D24,JAM2,BDNF,CAPRIN2,TNFRSF1B,TTBK1,PER2,NEURL1
GO:00519628	Cluster 2 vs. 6	BP	positive regulation of nervous system development	275	17	0.004	PLXNC1,ZFYVE27,EPHB2,EPHB3,FGF2,ZNF365,PLXND1,NTRK2,PAFAH1B1,PAX6,SERPINE2,TBC1D24,BDNF,CAPRIN2,TNFRSF1B,TTBK1,NEURL1
GO:00529018	Cluster 2 vs. 6	MF	spermine:oxygen oxidoreductase (spermidine-forming) activity	2	2	0.001	PAOX,SMOX
GO:00600218	Cluster 2 vs. 6	BP	roof of mouth development	90	7	0.016	ANP32B,EPHB2,EPHB3,FOXF2,CSRNP1,WNT11,NPRL3
GO:00600278	Cluster 2 vs. 6	BP	convergent extension involved in gastrulation	9	2	0.028	WNT11,LBX2
GO:00600708	Cluster 2 vs. 6	BP	canonical Wnt signaling pathway	308	15	0.025	COL6A1,CSNK1A1,FGF2,FGF10,TMEM131L,PYGO1,NPHP4,INVS,RSPO2,CCDC88C,WNT4,CAPRIN2,WNT7B,WNT11,KLF4
GO:00601298	Cluster 2 vs. 6	BP	thyroid-stimulating hormone-secreting cell differentiation	6	2	0.009	FGF2,WNT4
GO:00601738	Cluster 2 vs. 6	BP	limb development	182	10	0.05	COL6A1,CREBBP,FGF10,RSPO2,AFF3,PBX1,ZNF219,PITX1,TMEM231,KAT2B
GO:00601748	Cluster 2 vs. 6	BP	limb bud formation	9	2	0.036	FGF10,ZNF219
GO:00602558	Cluster 2 vs. 6	BP	regulation of macromolecule metabolic process	6067	154	0.032	TEN1,MED16,MIR1181,MIR548AZ,CDK9,RBM14,ANP32B,CCT4,DRAP1,GIPC1,HBS1L,ARPP19,PNRC1,YWHAQ,CDC37,SOX21,BAZ1A,TUSC2,SLC24A4,NCOA7,CREBBP,CREM,ZNF280B,CSNK1A1,RNF187,DAP,EID2,EEF1A2,ARID2,EMX2,EPAS1,EPHB2,ETS1,RBM24,FGF2,FGF10,FOXJ3,ZNF365,FOXF2,FOXJ1,MYT1L,FLI1,PASK,FLT1,FLT3,NNT,RASD2,BRD1,PANX1,WHRN,RWDD3,PYGO1,FBXO22,AGO2,TNRC6A,ZNF326,LIN9,TAGLN3,CARD10,HTT,HNRNPH1,HOXA3,APBB1,SH3RF3,ZNF773,AFF3,…
GO:00602848	Cluster 2 vs. 6	BP	regulation of cell development	818	33	0.012	PLXNC1,ZFYVE27,DAB1,ARID2,EPHB2,ETS1,FGF2,ZNF365,FOXJ1,FSTL4,PLXND1,TMEM131L,BRD1,FBXO22,NTRK2,PAFAH1B1,PAX6,KLF13,SERPINE2,FBXW7,ZMIZ1,PTHLH,TBC1D24,BDNF,CAPRIN2,SOS2,ZFP36L2,TBX6,GPR137B,TNFRSF1B,TTBK1,PER2,NEURL1
GO:00603228	Cluster 2 vs. 6	BP	head development	735	31	0.022	ANP32B,YWHAQ,SOX21,DAB1,EMX2,EPHB2,EPHB3,EPOR,FGF2,FGF10,ZNF365,FOXJ1,SYNE2,WHRN,MDGA1,GRIN2D,CCDC85C,NTRK2,PAFAH1B1,PAX6,PBX1,SERPINE2,PITX1,WNT4,MAPK1,ZMIZ1,RAN,RORA,CSRNP1,BCL11B,WNT7B,TTBK1
GO:00604258	Cluster 2 vs. 6	BP	lung morphogenesis	55	5	0.021	COL6A1,FGF10,RSPO2,MAPK1,WNT7B
GO:00604288	Cluster 2 vs. 6	BP	lung epithelium development	45	4	0.03	COL6A1,FGF10,FOXJ1,WNT7B
GO:00604378	Cluster 2 vs. 6	BP	lung growth	6	2	0.004	FGF10,RSPO2
GO:00604388	Cluster 2 vs. 6	BP	trachea development	18	3	0.019	RSPO2,MAPK1,WNT7B
GO:00604398	Cluster 2 vs. 6	BP	trachea morphogenesis	11	3	0.004	RSPO2,MAPK1,WNT7B
GO:00604458	Cluster 2 vs. 6	BP	branching involved in salivary gland morphogenesis	22	3	0.033	FGF10,PLXND1,PDGFA
GO:00604798	Cluster 2 vs. 6	BP	lung cell differentiation	29	3	0.037	COL6A1,FGF10,FOXJ1
GO:00604878	Cluster 2 vs. 6	BP	lung epithelial cell differentiation	29	3	0.037	COL6A1,FGF10,FOXJ1
GO:00605348	Cluster 2 vs. 6	BP	trachea cartilage development	7	2	0.021	RSPO2,WNT7B
GO:00605358	Cluster 2 vs. 6	BP	trachea cartilage morphogenesis	3	2	0.004	RSPO2,WNT7B
GO:00605368	Cluster 2 vs. 6	BP	cartilage morphogenesis	10	2	0.026	RSPO2,WNT7B
GO:00605388	Cluster 2 vs. 6	BP	skeletal muscle organ development	173	9	0.048	PPIF,COL6A1,RCAN1,RBM24,FBXO22,GPC1,PITX1,NEURL1,NR1D2
GO:00605418	Cluster 2 vs. 6	BP	respiratory system development	213	11	0.041	COL6A1,EPAS1,FGF2,FGF10,FOXJ1,RSPO2,PDGFA,FBXW7,MAPK1,WNT7B,WNT11
GO:00605638	Cluster 2 vs. 6	BP	neuroepithelial cell differentiation	42	4	0.031	FGF2,WNT4,WNT11,TMEM231
GO:00606938	Cluster 2 vs. 6	BP	regulation of branching involved in salivary gland morphogenesis	9	2	0.021	FGF10,PDGFA
GO:00609768	Cluster 2 vs. 6	BP	coronary vasculature development	48	4	0.046	MMP21,ARID2,FGF2,PLXND1
GO:00609938	Cluster 2 vs. 6	BP	kidney morphogenesis	93	7	0.02	FGF2,FGF10,FOXJ1,PBX1,WNT4,WNT7B,WNT11
GO:00609968	Cluster 2 vs. 6	BP	dendritic spine development	87	8	0.008	EPHB2,EPHB3,ZNF365,FSTL4,PAFAH1B1,ASAP1,ABI3,CAPRIN2,NEURL1
GO:00609978	Cluster 2 vs. 6	BP	dendritic spine morphogenesis	52	5	0.038	EPHB2,EPHB3,ZNF365,PAFAH1B1,ABI3,CAPRIN2
GO:00609988	Cluster 2 vs. 6	BP	regulation of dendritic spine development	53	6	0.009	EPHB2,FSTL4,PAFAH1B1,ASAP1,CAPRIN2,NEURL1
GO:00609998	Cluster 2 vs. 6	BP	positive regulation of dendritic spine development	34	4	0.023	EPHB2,PAFAH1B1,CAPRIN2,NEURL1
GO:00610038	Cluster 2 vs. 6	BP	positive regulation of dendritic spine morphogenesis	15	3	0.017	EPHB2,PAFAH1B1,CAPRIN2
GO:00610418	Cluster 2 vs. 6	BP	regulation of wound healing	134	8	0.014	EPHB2,FGF2,TAFA5,PDGFA,SERPINE2,WNT4,VKORC1,EMILIN2
GO:00610458	Cluster 2 vs. 6	BP	negative regulation of wound healing	74	5	0.028	FGF2,TAFA5,PDGFA,SERPINE2,WNT4
GO:00611018	Cluster 2 vs. 6	BP	neuroendocrine cell differentiation	16	3	0.007	FGF2,WNT4,WNT11
GO:00611368	Cluster 2 vs. 6	BP	regulation of proteasomal protein catabolic process	175	9	0.026	GIPC1,CSNK1A1,FOXF2,FBXO22,SH3RF3,PHF20L1,WAC,FBXW7,WFS1
GO:00617338	Cluster 2 vs. 6	MF	peptide-lysine-N-acetyltransferase activity	41	5	0.004	CREBBP,BRD1,NAA50,KAT2B,MCM3AP,GTF3C4
GO:00700138	Cluster 2 vs. 6	CC	intracellular organelle lumen	5725	156	0.002	TEN1,MED16,PPIF,HNRNPR,CDK9,RBM14,HYOU1,ANP32B,CCT4,RASL10A,ARPP19,BAZ1A,ZFYVE27,COL6A1,ADK,CREBBP,CSNK1A1,RNF187,PRELID2,EID2,DCK,ARID2,PAOX,EME2,EPAS1,EPHB2,C2orf69,EPOR,ETS1,RBM24,FOXF2,FLI1,FLT3,SYNE2,AMACR,BRD1,FTH1,UBN2,ARIH1,SENP6,WIPI2,PYGO1,NPHP4,CACYBP,TJP3,AGO2,TNRC6A,GPC1,ZNF326,LIN9,MACROD1,GRIK5,GTF3C1,CPSF1,ERO1A,HAGH,HTT,HNRNPH1,HOXA3,APBB1,ARSI,DYNLT4,ACADSB,ITPR1,ITPR2,AFF3,LMO1…
GO:00700598	Cluster 2 vs. 6	BP	intrinsic apoptotic signaling pathway in response to endoplasmic reticulum stress	62	5	0.022	HYOU1,ERO1A,ITPR1,TRAF2,WFS1
GO:00700638	Cluster 2 vs. 6	MF	RNA polymerase binding	58	5	0.014	ANP32B,AGO2,ZNF326,WAC,UVSSA
GO:00703418	Cluster 2 vs. 6	BP	fat cell proliferation	15	3	0.008	COL6A1,FGF10,PER2
GO:00703448	Cluster 2 vs. 6	BP	regulation of fat cell proliferation	10	2	0.034	FGF10,PER2
GO:00705278	Cluster 2 vs. 6	BP	platelet aggregation	72	5	0.031	GNAS,SERPINE2,PPIA,RAP2B,EMILIN2
GO:00706478	Cluster 2 vs. 6	BP	protein modification by small protein conjugation or removal	864	31	0.022	SENP8,MIB2,RNF187,EPAS1,FOXF2,RASD2,ARIH1,RWDD3,SENP6,FBXO22,SH3RF3,PPIA,FBXW7,UBE2Q1,ZMIZ1,UVSSA,TRIM27,TRAF2,WFS1,ASB13,TRIM8,RASSF5,USP42,ENC1,PER2,HERC2,TRIM47,NEURL1,SPSB4,UBE3C,HDAC4,PJA2
GO:00706718	Cluster 2 vs. 6	BP	response to interleukin-12	12	2	0.044	P4HB,STAT4
GO:00706798	Cluster 2 vs. 6	MF	inositol 1,4,5 trisphosphate binding	11	3	0.006	ITPR1,ITPR2,TRPC3
GO:00713498	Cluster 2 vs. 6	BP	cellular response to interleukin-12	11	2	0.04	P4HB,STAT4
GO:00714538	Cluster 2 vs. 6	BP	cellular response to oxygen levels	163	9	0.022	HYOU1,EPAS1,RWDD3,ERO1A,P4HB,EGLN1,RORA,CPEB1,MAP1LC3A
GO:00714568	Cluster 2 vs. 6	BP	cellular response to hypoxia	142	8	0.025	HYOU1,EPAS1,RWDD3,ERO1A,P4HB,EGLN1,RORA,CPEB1
GO:00714968	Cluster 2 vs. 6	BP	cellular response to external stimulus	320	14	0.038	CREBBP,CSNK1A1,DAP,FGF2,WIPI2,FBXO22,TNRC6A,KCNJ2,WNT4,MAPK1,WNT11,NPRL3,CASP2,MAP1LC3A,KAT2B
GO:00723598	Cluster 2 vs. 6	BP	circulatory system development	1185	45	0.007	ANP32B,GNA13,MMP21,COL6A1,ARID2,EPAS1,EPHB2,EPHB3,EPOR,ETS1,RBM24,FGF2,FGF10,FOXJ1,PLXND1,FLT1,TAFA5,CACYBP,AGO2,CARD10,HOXA3,NTRK2,PAX6,PDGFA,WNT4,EGLN1,FBXW7,MAPK1,ZMIZ1,RNH1,RORA,MOSPD3,TBX6,TNFRSF1B,WNT7B,WNT11,YY1,TMEM231,PANK2,ADAM12,NPRL3,EMILIN2,SORBS2,KAT2B,HGS,KLF4
GO:00727108	Cluster 2 vs. 6	BP	response to hydroxyurea	11	2	0.021	BLM,DDI2
GO:00727118	Cluster 2 vs. 6	BP	cellular response to hydroxyurea	10	2	0.016	BLM,DDI2
GO:00752948	Cluster 2 vs. 6	BP	positive regulation by symbiont of entry into host	14	2	0.031	P4HB,FURIN
GO:00800908	Cluster 2 vs. 6	BP	regulation of primary metabolic process	5341	148	0.011	TEN1,MED16,CDK9,RBM14,ANP32B,CCT4,DRAP1,ERLIN1,GIPC1,HBS1L,ARPP19,YWHAQ,CDC37,SOX21,BAZ1A,NCOA7,CREBBP,CREM,ZNF280B,CSNK1A1,RNF187,DAP,EID2,EEF1A2,ARID2,PAOX,EMX2,EPAS1,EPHB2,ETS1,RBM24,FGF2,FGF10,FOXJ3,ZNF365,FOXF2,FOXJ1,MYT1L,FLI1,PASK,FLT1,FLT3,NNT,RASD2,BRD1,RWDD3,PYGO1,FBXO22,AGO2,TNRC6A,ZNF326,GPR37,LIN9,TAGLN3,CARD10,HTT,HNRNPH1,HOXA3,APBB1,SH3RF3,ZNF773,AFF3,LMO1,LMO2,MIRLET7I,CCDC88C,ZFH…
GO:00801348	Cluster 2 vs. 6	BP	regulation of response to stress	1348	40	0.05	CDK9,RBM14,HYOU1,CDC37,NCOA7,CREBBP,CSNK1A1,ARID2,EPHB2,ETS1,FGF2,FGF10,ZNF365,TAFA5,FURIN,PDGFA,SERPINE2,WNT4,PPIA,OXR1,PPP2CA,PSPC1,FBXW7,MAPK1,TBC1D24,EP400,RORA,ATXN7,C1QBP,TNFRSF1B,TRPC3,VDAC1,WFS1,YY1,VKORC1,EMILIN2,TTBK1,KAT2B,KLF4,LRRC14,PJA2,NR1D2
GO:00900498	Cluster 2 vs. 6	BP	regulation of cell migration involved in sprouting angiogenesis	75	4	0.035	FGF2,CARD10,FBXW7,KLF4
GO:00905578	Cluster 2 vs. 6	BP	establishment of endothelial intestinal barrier	10	2	0.04	FASN,TJP3
GO:00985288	Cluster 2 vs. 6	BP	skeletal muscle fiber differentiation	12	3	0.004	PPIF,COL6A1,RBM24
GO:00985988	Cluster 2 vs. 6	BP	learned vocalization behavior or vocal learning	10	2	0.048	HTT,PAX6
GO:00987608	Cluster 2 vs. 6	BP	response to interleukin-7	13	2	0.034	GIPC1,P4HB
GO:00987618	Cluster 2 vs. 6	BP	cellular response to interleukin-7	12	2	0.027	GIPC1,P4HB
GO:00989768	Cluster 2 vs. 6	BP	excitatory chemical synaptic transmission	10	2	0.049	GRIN2D,KCNQ3
GO:00995508	Cluster 2 vs. 6	BP	trans-synaptic signaling, modulating synaptic transmission	11	2	0.032	EPHB2,NTRK2
GO:01200358	Cluster 2 vs. 6	BP	regulation of plasma membrane bounded cell projection organization	628	27	0.043	PLXNC1,CDC42EP3,CHN1,ZFYVE27,DAB1,EPHB2,EPHB3,EPS8,ZNF365,FSTL4,PLXND1,SYNE2,HTT,APBB1,NTRK2,PAFAH1B1,PAX6,ABI3,TBC1D24,BDNF,CAPRIN2,SNAP25,TBX6,ENC1,KAT2B,ARHGEF7,NEURL1,KLF4
GO:01401108	Cluster 2 vs. 6	MF	transcription regulator activity	1830	55	0.048	MED16,RBM14,SOX21,NCOA7,CREBBP,CREM,ZNF280B,EID2,EMX2,EPAS1,ETS1,FGF2,FOXJ3,FOXF2,FOXJ1,MYT1L,FLI1,HOXA3,APBB1,ZNF773,AFF3,LMO1,LMO2,ZFHX3,NFIL3,ZBTB21,PAX6,PBX1,ZNF219,KLF13,PITX1,PLAGL1,WNT4,MAML3,STOX2,ZMIZ1,TRIM27,RORA,PRDM16,IKZF5,CSRNP1,BCL11B,STAT4,TBX6,C1QBP,YY1,ZNF143,ZBTB17,ZXDC,TRIM8,LBX2,KAT2B,PER2,ZNF697,KLF4,TRIP13,NFE2L3,NR1D2
GO:01402688	Cluster 2 vs. 6	CC	endoplasmic reticulum-plasma membrane contact site	12	2	0.048	ESYT2,C2CD2L
GO:01406508	Cluster 2 vs. 6	BP	radial glia-guided pyramidal neuron migration	6	3	0.001	DAB1,PAFAH1B1,ZMIZ1
GO:19000468	Cluster 2 vs. 6	BP	regulation of hemostasis	71	5	0.025	EPHB2,PDGFA,SERPINE2,VKORC1,EMILIN2
GO:19004088	Cluster 2 vs. 6	BP	negative regulation of cellular response to oxidative stress	6	2	0.009	NCOA7,OXR1,TBC1D24
GO:19011638	Cluster 2 vs. 6	BP	regulation of trophoblast cell migration	16	2	0.045	AGO2,C1QBP
GO:19011658	Cluster 2 vs. 6	BP	positive regulation of trophoblast cell migration	7	2	0.012	AGO2,C1QBP
GO:19013628	Cluster 2 vs. 6	BP	organic cyclic compound biosynthetic process	3918	112	0.017	TEN1,MED16,SLC25A13,CDK9,RBM14,CCT4,DRAP1,ERLIN1,GIPC1,ADCY3,YWHAQ,SOX21,BAZ1A,ADK,NCOA7,CREBBP,CREM,ZNF280B,RNF187,DAP,EID2,DCK,ARID2,EMX2,EPAS1,ETS1,FGF2,FGF10,FOXJ3,FOXF2,FOXJ1,MYT1L,FLI1,AMACR,BRD1,RWDD3,OSBPL3,PYGO1,AK5,AGO2,ZNF326,GPR37,LIN9,TAGLN3,GTF3C1,HOXA3,APBB1,ZNF773,AFF3,LMO1,LMO2,ZFHX3,PPP1R12A,NCBP1,NFIL3,ZBTB21,PAX6,PBX1,PHF20L1,ZNF219,WAC,KLF13,PITX1,PLAGL1,PMM1,WNT4,EGLN1,PPIA,…
GO:19015268	Cluster 2 vs. 6	BP	positive regulation of mitophagy	12	2	0.046	HTT,VDAC1
GO:19015648	Cluster 2 vs. 6	BP	organonitrogen compound metabolic process	5644	152	0.014	PPIF,SLC25A13,CDK9,HYOU1,ANP32B,CCT4,ERLIN1,GIPC1,HBS1L,ARPP19,ADCY3,CHAT,CDC37,NUDT3,MMP21,SENP8,COL6A1,ADK,NCOA7,CREBBP,CREM,MIB2,CSNK1A1,HIPK4,RNF187,DAP,DCK,EEF1A2,B3GNT6,PAOX,EPAS1,EPHB2,EPHB3,RBM24,FGF2,FGF10,FOXF2,PASK,FLT1,FLT3,NNT,RASD2,ARIH1,RWDD3,SENP6,WIPI2,FBXO22,AK5,AGO2,TNRC6A,GPC1,GPR37,GRK4,MACROD1,CARD10,ST8SIA5,ERO1A,HAGH,HTT,SH3RF3,ACADSB,PNPLA7,MIRLET7I,MARK3,MMP17,CCDC88C,PP…
GO:19016158	Cluster 2 vs. 6	BP	organic hydroxy compound metabolic process	540	18	0.049	ERLIN1,GIPC1,NUDT3,MOGAT1,CYP26A1,EPAS1,AMACR,OSBPL3,GPR37,HAGH,WNT4,CLN6,DISP3,SPR,PANK2,PDXK,PER2,ABCG1,SNCAIP
GO:19016178	Cluster 2 vs. 6	BP	organic hydroxy compound biosynthetic process	240	10	0.043	ERLIN1,GIPC1,AMACR,OSBPL3,GPR37,WNT4,SPR,PDXK,PER2,ABCG1
GO:19018738	Cluster 2 vs. 6	BP	regulation of post-translational protein modification	226	11	0.029	EPAS1,FOXF2,RASD2,RWDD3,PPIA,FBXW7,WFS1,RASSF5,PER2,SPSB4,HDAC4
GO:19018758	Cluster 2 vs. 6	BP	positive regulation of post-translational protein modification	121	7	0.032	RASD2,RWDD3,FBXW7,WFS1,RASSF5,SPSB4,HDAC4
GO:19020838	Cluster 2 vs. 6	BP	negative regulation of peptidyl-cysteine S-nitrosylation	7	2	0.015	NCOA7,OXR1,TBC1D24
GO:19024938	Cluster 2 vs. 6	CC	acetyltransferase complex	93	6	0.024	CREBBP,BRD1,PHF20L1,EP400,ATXN7,NAA50,KAT2B
GO:19026808	Cluster 2 vs. 6	BP	positive regulation of RNA biosynthetic process	1612	58	0.008	MED16,CDK9,RBM14,SOX21,NCOA7,CREBBP,CREM,RNF187,EPAS1,ETS1,FGF2,FGF10,FOXJ3,FOXF2,FOXJ1,FLI1,PYGO1,AGO2,APBB1,LMO1,LMO2,ZFHX3,PPP1R12A,NCBP1,NFIL3,PAX6,PBX1,ZNF219,WAC,KLF13,PITX1,PLAGL1,WNT4,EGLN1,MAML3,PRDM10,ZMIZ1,EP400,TRIM27,RORA,ATXN7,PRDM16,BLM,CSRNP1,BCL11B,CAPRIN2,STAT4,TBX6,WNT11,YY1,ZNF143,ZBTB17,ZXDC,TRIM8,DOT1L,KAT2B,PER2,KLF4,HDAC4,NR1D2
GO:19028838	Cluster 2 vs. 6	BP	negative regulation of response to oxidative stress	9	2	0.026	NCOA7,OXR1,TBC1D24
GO:19029148	Cluster 2 vs. 6	BP	regulation of protein polyubiquitination	26	3	0.023	FOXF2,PPIA,SPSB4
GO:19030348	Cluster 2 vs. 6	BP	regulation of response to wounding	172	9	0.025	EPHB2,FGF2,TAFA5,PDGFA,SERPINE2,WNT4,VKORC1,EMILIN2,KLF4
GO:19033208	Cluster 2 vs. 6	BP	regulation of protein modification by small protein conjugation or removal	221	11	0.025	EPAS1,FOXF2,RASD2,RWDD3,PPIA,FBXW7,WFS1,RASSF5,PER2,SPSB4,HDAC4
GO:19033228	Cluster 2 vs. 6	BP	positive regulation of protein modification by small protein conjugation or removal	120	7	0.031	RASD2,RWDD3,FBXW7,WFS1,RASSF5,SPSB4,HDAC4
GO:19042638	Cluster 2 vs. 6	BP	positive regulation of TORC1 signaling	49	4	0.035	CSNK1A1,GPR137C,WAC,FNIP2,GPR137B
GO:19043998	Cluster 2 vs. 6	MF	heparan sulfate binding	4	2	0.003	FURIN,PPIA
GO:19053308	Cluster 2 vs. 6	BP	regulation of morphogenesis of an epithelium	62	5	0.029	FGF2,FGF10,PDGFA,WNT4,LBX2
GO:19909288	Cluster 2 vs. 6	BP	response to amino acid starvation	53	4	0.047	DAP,MAPK1,NPRL3,MAP1LC3A
GO:20000268	Cluster 2 vs. 6	BP	regulation of multicellular organismal development	1430	48	0.031	PLXNC1,ZFYVE27,DAB1,ARID2,EPHB2,EPHB3,ETS1,FGF2,FGF10,ZNF365,FOXJ1,FSTL4,PLXND1,FLT1,TMEM131L,BRD1,TAFA5,AGO2,NTRK2,PAFAH1B1,PAX6,ZNF219,KLF13,SERPINE2,WNT4,EGLN1,FBXW7,PARD3,ZMIZ1,PTHLH,TBC1D24,JAM2,RNH1,BDNF,CAPRIN2,SOS2,ZFP36L2,GPR137B,TNFRSF1B,WNT11,YY1,ADAM12,EMILIN2,TTBK1,KAT2B,PER2,HGS,NEURL1,KLF4
GO:20001698	Cluster 2 vs. 6	BP	regulation of peptidyl-cysteine S-nitrosylation	10	2	0.029	NCOA7,OXR1,TBC1D24
GO:20005738	Cluster 2 vs. 6	BP	positive regulation of DNA biosynthetic process	69	5	0.033	CCT4,FGF2,MAPK1,DSCC1,KLF4
GO:20006478	Cluster 2 vs. 6	BP	negative regulation of stem cell proliferation	26	3	0.03	FGF2,FGF10,WNT11
GO:20006488	Cluster 2 vs. 6	BP	positive regulation of stem cell proliferation	54	4	0.043	FGF2,FGF10,HOXA3,PBX1
GO:20006778	Cluster 2 vs. 6	BP	regulation of transcription regulatory region DNA binding	32	3	0.047	PAX6,DOT1L,PER2
GO:20007668	Cluster 2 vs. 6	BP	negative regulation of cytoplasmic translation	8	2	0.027	RBM24,CPEB1
GO:20010148	Cluster 2 vs. 6	BP	regulation of skeletal muscle cell differentiation	20	3	0.018	RBM24,GPC1,NR1D2
GO:20010168	Cluster 2 vs. 6	BP	positive regulation of skeletal muscle cell differentiation	7	2	0.021	RBM24,GPC1
GO:20011418	Cluster 2 vs. 6	BP	regulation of RNA biosynthetic process	3164	91	0.041	MED16,CDK9,RBM14,DRAP1,YWHAQ,SOX21,BAZ1A,NCOA7,CREBBP,CREM,ZNF280B,RNF187,DAP,EID2,ARID2,EMX2,EPAS1,ETS1,FGF2,FGF10,FOXJ3,FOXF2,FOXJ1,MYT1L,FLI1,BRD1,RWDD3,PYGO1,AGO2,ZNF326,LIN9,TAGLN3,HOXA3,APBB1,ZNF773,AFF3,LMO1,LMO2,ZFHX3,PPP1R12A,NCBP1,NFIL3,ZBTB21,PAX6,PBX1,PHF20L1,ZNF219,WAC,KLF13,PITX1,PLAGL1,WNT4,EGLN1,PPIA,PPP2CA,PSPC1,MAML3,MAPK1,STOX2,PRDM10,ZMIZ1,FNIP2,EP400,TRIM27,RORA,ATXN7,PRDM16,…
GO:00069969	Cluster 3 vs. 4	BP	organelle organization	3442	5	0.022	ABCC4,PHACTR3,HK2,HDGFL3,TRAPPC9
GO:00224119	Cluster 3 vs. 4	BP	cellular component disassembly	509	2	0.03	HK2,HDGFL3
GO:00314109	Cluster 3 vs. 4	CC	cytoplasmic vesicle	2400	4	0.029	ABCC4,EHBP1L1,TRAPPC9,RUSC2
GO:00977089	Cluster 3 vs. 4	CC	intracellular vesicle	2406	4	0.03	ABCC4,EHBP1L1,TRAPPC9,RUSC2
GO:000042210	Cluster 3 vs. 5	BP	autophagy of mitochondrion	93	2	0.007	TIGAR,USP36
GO:000042310	Cluster 3 vs. 5	BP	mitophagy	55	2	0.003	TIGAR,USP36
GO:000166610	Cluster 3 vs. 5	BP	response to hypoxia	287	4	0.001	OPRD1,PLAT,TIGAR,NGB
GO:000177510	Cluster 3 vs. 5	BP	cell activation	1066	4	0.043	PLAT,SOS2,TNFAIP3,RUNX3
GO:000177610	Cluster 3 vs. 5	BP	leukocyte homeostasis	102	2	0.007	SOS2,TNFAIP3
GO:000178210	Cluster 3 vs. 5	BP	B cell homeostasis	31	2	0.001	SOS2,TNFAIP3
GO:000221810	Cluster 3 vs. 5	BP	activation of innate immune response	281	2	0.045	TKFC,TNFAIP3
GO:000222110	Cluster 3 vs. 5	BP	pattern recognition receptor signaling pathway	246	2	0.037	TKFC,TNFAIP3
GO:000225310	Cluster 3 vs. 5	BP	activation of immune response	519	3	0.025	TKFC,TNFAIP3,C8A
GO:000226010	Cluster 3 vs. 5	BP	lymphocyte homeostasis	71	2	0.003	SOS2,TNFAIP3
GO:000246010	Cluster 3 vs. 5	BP	adaptive immune response based on somatic recombination of immune receptors built from immunoglobulin superfamily domains	297	2	0.045	TNFAIP3,C8A
GO:000268210	Cluster 3 vs. 5	BP	regulation of immune system process	1478	5	0.029	TKFC,SOS2,TNFAIP3,C8A,RUNX3
GO:000268310	Cluster 3 vs. 5	BP	negative regulation of immune system process	507	3	0.02	TKFC,TNFAIP3,RUNX3
GO:000268410	Cluster 3 vs. 5	BP	positive regulation of immune system process	1029	4	0.034	TKFC,TNFAIP3,C8A,RUNX3
GO:000269410	Cluster 3 vs. 5	BP	regulation of leukocyte activation	553	3	0.031	SOS2,TNFAIP3,RUNX3
GO:000269510	Cluster 3 vs. 5	BP	negative regulation of leukocyte activation	185	2	0.02	TNFAIP3,RUNX3
GO:000275310	Cluster 3 vs. 5	BP	cytoplasmic pattern recognition receptor signaling pathway	152	2	0.017	TKFC,TNFAIP3
GO:000275810	Cluster 3 vs. 5	BP	innate immune response-activating signaling pathway	263	2	0.04	TKFC,TNFAIP3
GO:000279010	Cluster 3 vs. 5	BP	peptide secretion	240	2	0.045	PTPRN2,TCF7L2
GO:000283110	Cluster 3 vs. 5	BP	regulation of response to biotic stimulus	500	3	0.02	TKFC,TIGAR,TNFAIP3
GO:000484310	Cluster 3 vs. 5	MF	cysteine-type deubiquitinase activity	78	2	0.005	USP36,TNFAIP3
GO:000573010	Cluster 3 vs. 5	CC	nucleolus	1315	4	0.034	NEPRO,USP36,SNORD113-7,RUNX3
GO:000597510	Cluster 3 vs. 5	BP	carbohydrate metabolic process	534	3	0.032	TKFC,TIGAR,TCF7L2
GO:000599610	Cluster 3 vs. 5	BP	monosaccharide metabolic process	242	3	0.004	TKFC,TIGAR,TCF7L2
GO:000600610	Cluster 3 vs. 5	BP	glucose metabolic process	183	2	0.025	TIGAR,TCF7L2
GO:000610910	Cluster 3 vs. 5	BP	regulation of carbohydrate metabolic process	176	2	0.025	TIGAR,TCF7L2
GO:000802110	Cluster 3 vs. 5	CC	synaptic vesicle	206	2	0.039	OPRD1,PTPRN2
GO:000823310	Cluster 3 vs. 5	MF	peptidase activity	545	3	0.026	PLAT,USP36,TNFAIP3
GO:000823410	Cluster 3 vs. 5	MF	cysteine-type peptidase activity	153	2	0.015	USP36,TNFAIP3
GO:000960710	Cluster 3 vs. 5	BP	response to biotic stimulus	1484	5	0.02	TKFC,ARF1,TIGAR,TNFAIP3,C8A
GO:000961110	Cluster 3 vs. 5	BP	response to wounding	545	3	0.038	ARHGAP35,PLAT,TNFAIP3
GO:000974310	Cluster 3 vs. 5	BP	response to carbohydrate	233	2	0.038	PTPRN2,TCF7L2
GO:000974610	Cluster 3 vs. 5	BP	response to hexose	202	2	0.029	PTPRN2,TCF7L2
GO:000974910	Cluster 3 vs. 5	BP	response to glucose	197	2	0.028	PTPRN2,TCF7L2
GO:000989210	Cluster 3 vs. 5	BP	negative regulation of metabolic process	3115	8	0.023	KLF12,OPRD1,PLAT,TIGAR,USP36,TCF7L2,TNFAIP3,RUNX3
GO:001050710	Cluster 3 vs. 5	BP	negative regulation of autophagy	84	2	0.007	TIGAR,USP36
GO:001064810	Cluster 3 vs. 5	BP	negative regulation of cell communication	1420	5	0.038	TKFC,ARHGAP35,ARF1,TCF7L2,TNFAIP3,TMEM53
GO:001082110	Cluster 3 vs. 5	BP	regulation of mitochondrion organization	144	2	0.015	TIGAR,USP36
GO:001090610	Cluster 3 vs. 5	BP	regulation of glucose metabolic process	98	2	0.008	TIGAR,TCF7L2
GO:001529710	Cluster 3 vs. 5	MF	antiporter activity	126	2	0.013	SLC35B1,SLC9A3
GO:001605210	Cluster 3 vs. 5	BP	carbohydrate catabolic process	151	2	0.017	TKFC,TIGAR
GO:001624110	Cluster 3 vs. 5	BP	regulation of macroautophagy	164	2	0.021	TIGAR,USP36
GO:001624210	Cluster 3 vs. 5	BP	negative regulation of macroautophagy	32	2	0.001	TIGAR,USP36
GO:001657910	Cluster 3 vs. 5	BP	protein deubiquitination	85	2	0.006	USP36,TNFAIP3
GO:001678710	Cluster 3 vs. 5	MF	hydrolase activity	2265	7	0.018	ARHGAP35,ARF1,PLAT,TIGAR,USP36,PTPRN2,TNFAIP3
GO:001931810	Cluster 3 vs. 5	BP	hexose metabolic process	222	3	0.003	TKFC,TIGAR,TCF7L2
GO:001932010	Cluster 3 vs. 5	BP	hexose catabolic process	42	2	0.001	TKFC,TIGAR
GO:001978310	Cluster 3 vs. 5	MF	ubiquitin-like protein peptidase activity	97	2	0.007	USP36,TNFAIP3
GO:002305710	Cluster 3 vs. 5	BP	negative regulation of signaling	1421	5	0.038	TKFC,ARHGAP35,ARF1,TCF7L2,TNFAIP3,TMEM53
GO:003007210	Cluster 3 vs. 5	BP	peptide hormone secretion	235	2	0.044	PTPRN2,TCF7L2
GO:003007310	Cluster 3 vs. 5	BP	insulin secretion	195	2	0.032	PTPRN2,TCF7L2
GO:003065810	Cluster 3 vs. 5	CC	transport vesicle membrane	225	2	0.041	OPRD1,PTPRN2
GO:003067210	Cluster 3 vs. 5	CC	synaptic vesicle membrane	124	2	0.015	OPRD1,PTPRN2
GO:003069510	Cluster 3 vs. 5	MF	GTPase regulator activity	451	3	0.037	ARHGAP35,NGB,SOS2
GO:003132410	Cluster 3 vs. 5	BP	negative regulation of cellular metabolic process	2876	8	0.014	KLF12,OPRD1,PLAT,TIGAR,USP36,TCF7L2,TNFAIP3,RUNX3
GO:003133010	Cluster 3 vs. 5	BP	negative regulation of cellular catabolic process	206	2	0.033	TIGAR,USP36
GO:003210310	Cluster 3 vs. 5	BP	positive regulation of response to external stimulus	612	3	0.034	TKFC,PLAT,TNFAIP3
GO:003300210	Cluster 3 vs. 5	BP	muscle cell proliferation	235	2	0.038	TCF7L2,TNFAIP3
GO:003336510	Cluster 3 vs. 5	BP	protein localization to organelle	921	4	0.031	SEC61G,USP36,TCF7L2,TNFAIP3
GO:003350010	Cluster 3 vs. 5	BP	carbohydrate homeostasis	253	2	0.045	PTPRN2,TCF7L2
GO:003428410	Cluster 3 vs. 5	BP	response to monosaccharide	209	2	0.031	PTPRN2,TCF7L2
GO:003629310	Cluster 3 vs. 5	BP	response to decreased oxygen levels	301	4	0.001	OPRD1,PLAT,TIGAR,NGB
GO:003629410	Cluster 3 vs. 5	BP	cellular response to decreased oxygen levels	149	3	0.001	OPRD1,TIGAR,NGB
GO:003953110	Cluster 3 vs. 5	BP	regulation of cytoplasmic pattern recognition receptor signaling pathway	100	2	0.007	TKFC,TNFAIP3
GO:003953210	Cluster 3 vs. 5	BP	negative regulation of cytoplasmic pattern recognition receptor signaling pathway	48	2	0.002	TKFC,TNFAIP3
GO:004206010	Cluster 3 vs. 5	BP	wound healing	412	3	0.018	ARHGAP35,PLAT,TNFAIP3
GO:004259210	Cluster 3 vs. 5	BP	homeostatic process	1657	6	0.019	ARF1,PTPRN2,SLC9A3,SOS2,TCF7L2,TNFAIP3
GO:004259310	Cluster 3 vs. 5	BP	glucose homeostasis	252	2	0.045	PTPRN2,TCF7L2
GO:004323010	Cluster 3 vs. 5	CC	extracellular organelle	2153	6	0.039	TKFC,ARF1,PLAT,SLC9A3,TNFAIP3,C8A
GO:004343310	Cluster 3 vs. 5	BP	negative regulation of DNA-binding transcription factor activity	145	2	0.014	TCF7L2,TNFAIP3
GO:004518410	Cluster 3 vs. 5	BP	establishment of protein localization	1623	6	0.018	SEC61G,ARF1,USP36,PTPRN2,TCF7L2,TNFAIP3
GO:004558010	Cluster 3 vs. 5	BP	regulation of T cell differentiation	179	2	0.025	SOS2,RUNX3
GO:004561910	Cluster 3 vs. 5	BP	regulation of lymphocyte differentiation	208	2	0.032	SOS2,RUNX3
GO:004591210	Cluster 3 vs. 5	BP	negative regulation of carbohydrate metabolic process	55	2	0.003	TIGAR,TCF7L2
GO:004636510	Cluster 3 vs. 5	BP	monosaccharide catabolic process	46	2	0.002	TKFC,TIGAR
GO:004851810	Cluster 3 vs. 5	BP	positive regulation of biological process	6057	13	0.027	KLF12,NEPRO,TKFC,ARHGAP35,OPRD1,PLAT,TIGAR,USP36,SOS2,TCF7L2,TNFAIP3,C8A,RUNX3
GO:004851910	Cluster 3 vs. 5	BP	negative regulation of biological process	5404	12	0.02	KLF12,NEPRO,TKFC,ARHGAP35,ARF1,OPRD1,PLAT,TIGAR,USP36,TCF7L2,TNFAIP3,TMEM53,RUNX3
GO:004852310	Cluster 3 vs. 5	BP	negative regulation of cellular process	5078	12	0.012	KLF12,NEPRO,TKFC,ARHGAP35,ARF1,OPRD1,PLAT,TIGAR,USP36,TCF7L2,TNFAIP3,TMEM53,RUNX3
GO:004858410	Cluster 3 vs. 5	BP	positive regulation of response to stimulus	2251	8	0.006	NEPRO,TKFC,PLAT,TIGAR,SOS2,TCF7L2,TNFAIP3,C8A
GO:004865910	Cluster 3 vs. 5	BP	smooth muscle cell proliferation	164	2	0.019	TCF7L2,TNFAIP3
GO:004866010	Cluster 3 vs. 5	BP	regulation of smooth muscle cell proliferation	160	2	0.018	TCF7L2,TNFAIP3
GO:004887810	Cluster 3 vs. 5	BP	chemical homeostasis	999	4	0.039	ARF1,PTPRN2,SLC9A3,TCF7L2
GO:005067310	Cluster 3 vs. 5	BP	epithelial cell proliferation	460	3	0.021	TCF7L2,TNFAIP3,RUNX3
GO:005067810	Cluster 3 vs. 5	BP	regulation of epithelial cell proliferation	386	3	0.013	TCF7L2,TNFAIP3,RUNX3
GO:005067910	Cluster 3 vs. 5	BP	positive regulation of epithelial cell proliferation	211	2	0.031	TCF7L2,TNFAIP3
GO:005086510	Cluster 3 vs. 5	BP	regulation of cell activation	608	3	0.04	SOS2,TNFAIP3,RUNX3
GO:005086610	Cluster 3 vs. 5	BP	negative regulation of cell activation	208	2	0.027	TNFAIP3,RUNX3
GO:005109010	Cluster 3 vs. 5	BP	regulation of DNA-binding transcription factor activity	358	3	0.011	OPRD1,TCF7L2,TNFAIP3
GO:005124910	Cluster 3 vs. 5	BP	regulation of lymphocyte activation	487	3	0.023	SOS2,TNFAIP3,RUNX3
GO:005125010	Cluster 3 vs. 5	BP	negative regulation of lymphocyte activation	158	2	0.015	TNFAIP3,RUNX3
GO:006058910	Cluster 3 vs. 5	MF	nucleoside-triphosphatase regulator activity	451	3	0.037	ARHGAP35,NGB,SOS2
GO:006104110	Cluster 3 vs. 5	BP	regulation of wound healing	134	2	0.013	PLAT,TNFAIP3
GO:006201410	Cluster 3 vs. 5	BP	negative regulation of small molecule metabolic process	110	2	0.008	TIGAR,TCF7L2
GO:006220710	Cluster 3 vs. 5	BP	regulation of pattern recognition receptor signaling pathway	157	2	0.016	TKFC,TNFAIP3
GO:006500810	Cluster 3 vs. 5	BP	regulation of biological quality	2784	8	0.026	ARHGAP35,ARF1,OPRD1,PLAT,USP36,PTPRN2,SLC9A3,TCF7L2
GO:006501010	Cluster 3 vs. 5	CC	extracellular membrane-bounded organelle	2153	6	0.039	TKFC,ARF1,PLAT,SLC9A3,TNFAIP3,C8A
GO:007006210	Cluster 3 vs. 5	CC	extracellular exosome	2071	6	0.036	TKFC,ARF1,PLAT,SLC9A3,TNFAIP3,C8A
GO:007038210	Cluster 3 vs. 5	CC	exocytic vesicle	223	2	0.045	OPRD1,PTPRN2
GO:007048210	Cluster 3 vs. 5	BP	response to oxygen levels	325	4	0.001	OPRD1,PLAT,TIGAR,NGB
GO:007064610	Cluster 3 vs. 5	BP	protein modification by small protein removal	104	2	0.008	USP36,TNFAIP3
GO:007066310	Cluster 3 vs. 5	BP	regulation of leukocyte proliferation	256	2	0.037	SOS2,TNFAIP3
GO:007121610	Cluster 3 vs. 5	BP	cellular response to biotic stimulus	251	2	0.032	TIGAR,TNFAIP3
GO:007145310	Cluster 3 vs. 5	BP	cellular response to oxygen levels	163	3	0.001	OPRD1,TIGAR,NGB
GO:007145610	Cluster 3 vs. 5	BP	cellular response to hypoxia	142	3	0.001	OPRD1,TIGAR,NGB
GO:007259410	Cluster 3 vs. 5	BP	establishment of protein localization to organelle	431	3	0.017	SEC61G,USP36,TNFAIP3
GO:009057510	Cluster 3 vs. 5	CC	RNA polymerase II transcription regulator complex	236	2	0.043	TCF7L2,RUNX3
GO:009719110	Cluster 3 vs. 5	BP	extrinsic apoptotic signaling pathway	222	2	0.037	TCF7L2,TNFAIP3
GO:009950110	Cluster 3 vs. 5	CC	exocytic vesicle membrane	124	2	0.015	OPRD1,PTPRN2
GO:010100510	Cluster 3 vs. 5	MF	deubiquitinase activity	85	2	0.006	USP36,TNFAIP3
GO:190152410	Cluster 3 vs. 5	BP	regulation of mitophagy	32	2	0.001	TIGAR,USP36
GO:190300810	Cluster 3 vs. 5	BP	organelle disassembly	165	2	0.019	TIGAR,USP36
GO:190303410	Cluster 3 vs. 5	BP	regulation of response to wounding	172	2	0.022	PLAT,TNFAIP3
GO:190314610	Cluster 3 vs. 5	BP	regulation of autophagy of mitochondrion	39	2	0.002	TIGAR,USP36
GO:190356110	Cluster 3 vs. 5	CC	extracellular vesicle	2152	6	0.038	TKFC,ARF1,PLAT,SLC9A3,TNFAIP3,C8A
GO:190401910	Cluster 3 vs. 5	BP	epithelial cell apoptotic process	144	2	0.014	TCF7L2,TNFAIP3
GO:190403510	Cluster 3 vs. 5	BP	regulation of epithelial cell apoptotic process	112	2	0.008	TCF7L2,TNFAIP3
GO:190403610	Cluster 3 vs. 5	BP	negative regulation of epithelial cell apoptotic process	64	2	0.003	TCF7L2,TNFAIP3
GO:200123410	Cluster 3 vs. 5	BP	negative regulation of apoptotic signaling pathway	232	2	0.035	TCF7L2,TNFAIP3
GO:200123610	Cluster 3 vs. 5	BP	regulation of extrinsic apoptotic signaling pathway	150	2	0.019	TCF7L2,TNFAIP3
GO:200123710	Cluster 3 vs. 5	BP	negative regulation of extrinsic apoptotic signaling pathway	95	2	0.008	TCF7L2,TNFAIP3
GO:000012211	Cluster 3 vs. 6	BP	negative regulation of transcription by RNA polymerase II	841	46	0.003	DRAP1,SOX21,CBX3,ZBTB46,EID2,MIER3,EGR1,EN1,ERF,FOXJ1,MYT1L,CHD5,HDGF,HOXA7,APBB1,HES1,SNAI3,IGF2,SMAD5,SMAD7,MEF2A,MNT,ZFHX3,NKX6-1,PAX6,PCNA,PLAGL1,BEND3,TRIM27,RNF2,RREB1,PRDM16,SKI,SKIL,TAL1,TBX6,C1QBP,EZR,WFS1,YY1,ZBTB17,HDAC10,BRMS1L,NKX6-2,INSM2,CGGBP1,PER2,KLF4,NFE2L3
GO:000079211	Cluster 3 vs. 6	CC	heterochromatin	77	6	0.048	BAZ1A,CBX3,UHRF2,CHD5,BEND3,RNF2
GO:000097811	Cluster 3 vs. 6	MF	RNA polymerase II cis-regulatory region sequence-specific DNA binding	1117	46	0.047	CDK9,SOX21,ZNF358,ZNF280B,EGR1,EN1,ETS1,FOXJ3,FOXJ1,TARDBP,EBF3,VENTX,ZNF707,HDGF,HOXA7,HOXA11,HES1,SNAI3,ZNF530,APP,ZNF773,SMAD5,MEF2A,MNT,ZFHX3,NFYC,NKX6-1,OTX1,PAX6,PLAGL1,CHD7,RORA,RREB1,PRDM16,SKI,SKIL,TAL1,TBX6,YY1,ZNF143,ZBTB17,ZNF655,NKX6-2,INSM2,ZNF496,ZNF697,KLF4,NFE2L3
GO:000121711	Cluster 3 vs. 6	MF	DNA-binding transcription repressor activity	263	19	0.003	ZBTB46,EN1,ERF,MYT1L,HDGF,HES1,SNAI3,SMAD5,MNT,ZFHX3,NKX6-1,PAX6,PLAGL1,PRDM16,SKI,SKIL,YY1,ZBTB17,NKX6-2,INSM2,NFE2L3
GO:000122111	Cluster 3 vs. 6	MF	transcription coregulator binding	110	11	0.005	CDK9,CBX3,ETS1,HDGF,HES1,LMO2,PAX6,RORA,ZBTB17,PER2,KLF4
GO:000122211	Cluster 3 vs. 6	MF	transcription corepressor binding	45	5	0.038	ETS1,HDGF,HES1,RORA,PER2
GO:000122711	Cluster 3 vs. 6	MF	DNA-binding transcription repressor activity, RNA polymerase II-specific	254	19	0.002	ZBTB46,EN1,ERF,MYT1L,HDGF,HES1,SNAI3,SMAD5,MNT,ZFHX3,NKX6-1,PAX6,PLAGL1,PRDM16,SKI,SKIL,YY1,ZBTB17,NKX6-2,INSM2,NFE2L3
GO:000170911	Cluster 3 vs. 6	BP	cell fate determination	42	5	0.027	HES1,BARHL2,MCL1,PAX6,KLF4
GO:000171011	Cluster 3 vs. 6	BP	mesodermal cell fate commitment	18	3	0.03	HOXA11,TBX6,WNT3A,KLF4
GO:000202311	Cluster 3 vs. 6	BP	reduction of food intake in response to dietary excess	6	2	0.009	COL6A1,CNTN2
GO:000206511	Cluster 3 vs. 6	BP	columnar/cuboidal epithelial cell differentiation	123	10	0.017	CLCN2,FASN,FGF2,HES1,NKX6-1,PAX6,WNT11,TMEM231,NKX6-2,KLF4
GO:000206711	Cluster 3 vs. 6	BP	glandular epithelial cell differentiation	71	8	0.005	CLCN2,FASN,FGF2,HES1,NKX6-1,PAX6,NKX6-2,KLF4
GO:000293111	Cluster 3 vs. 6	BP	response to ischemia	64	7	0.007	PPIF,HYOU1,RCAN1,EGR1,PANX1,ARID1B,PER2
GO:000331011	Cluster 3 vs. 6	BP	pancreatic A cell differentiation	10	4	0	HES1,NKX6-1,PAX6,NKX6-2
GO:000333811	Cluster 3 vs. 6	BP	metanephros morphogenesis	30	4	0.03	FOXJ1,GREM1,HES1,WNT7B
GO:000371211	Cluster 3 vs. 6	MF	transcription coregulator activity	465	27	0.015	MED16,RBM14,JMY,NCOA7,EID2,MIER3,ETS1,BEND6,FGF2,HDGF,APBB1,LMO2,SMAD7,GMNN,PHF10,MAML3,ARID1B,MRTFA,TRIM27,PRDM16,SRSF2,SIAH2,C1QBP,HIRA,ZXDC,TRIM8,RUNX1T1,PER2,WNT3A,TRIP13
GO:000371311	Cluster 3 vs. 6	MF	transcription coactivator activity	257	16	0.031	MED16,RBM14,JMY,NCOA7,ETS1,FGF2,APBB1,LMO2,MAML3,ARID1B,MRTFA,TRIM27,PRDM16,ZXDC,TRIM8,PER2,WNT3A
GO:000419011	Cluster 3 vs. 6	MF	aspartic-type endopeptidase activity	24	3	0.03	BACE2,CASP7,DDI2
GO:000419711	Cluster 3 vs. 6	MF	cysteine-type endopeptidase activity	81	6	0.043	CTSZ,SENP6,BLMH,CAPN5,CASP2,CASP7
GO:000497011	Cluster 3 vs. 6	MF	glutamate-gated receptor activity	16	3	0.037	GRIN3B,GRIK5,GRIN2D
GO:000497211	Cluster 3 vs. 6	MF	NMDA glutamate receptor activity	8	2	0.047	GRIN3B,GRIN2D
GO:000510911	Cluster 3 vs. 6	MF	frizzled binding	36	5	0.01	CCDC88C,WNT7B,WNT11,FZD7,WNT3A
GO:000529011	Cluster 3 vs. 6	MF	L-histidine transmembrane transporter activity	3	2	0.005	SLC15A4,SLC7A1
GO:000575711	Cluster 3 vs. 6	CC	mitochondrial permeability transition pore complex	6	3	0.001	PPIF,VDAC1,SLC25A31
GO:000576711	Cluster 3 vs. 6	CC	secondary lysosome	20	3	0.016	FTH1,MAP1LC3A,PLEKHM1
GO:000578811	Cluster 3 vs. 6	CC	endoplasmic reticulum lumen	295	16	0.037	HYOU1,PRSS23,COL6A1,CTSZ,FLT3,APLP2,APOA1,APP,PDGFA,CLN6,MAPK1,UGGT1,TXNDC16,WFS1,WNT7B,COL25A1,WNT3A
GO:000579611	Cluster 3 vs. 6	CC	Golgi lumen	95	7	0.037	GPC1,APP,AGRN,FURIN,PDGFA,WNT7B,WNT3A
GO:000584711	Cluster 3 vs. 6	CC	mRNA cleavage and polyadenylation specificity factor complex	17	5	0	CSNK1A1,ZC3H3,SSU72,CPSF1,FIP1L1
GO:000584911	Cluster 3 vs. 6	CC	mRNA cleavage factor complex	22	5	0.001	CSNK1A1,ZC3H3,SSU72,CPSF1,FIP1L1
GO:000635111	Cluster 3 vs. 6	BP	DNA-templated transcription	3262	128	0.015	MED16,CDK9,RBM14,DRAP1,ADCY1,YWHAQ,SOX21,BAZ1A,SNF8,CBX3,JMY,NCOA7,CRABP2,ZNF358,ZBTB46,ZNF280B,ZNF688,COMMD1,EID2,MIER3,EGR1,EN1,ERF,ETS1,BEND6,FGF2,XRN2,FOXJ3,FOXJ1,MYT1L,PLCB1,MKRN2,EBF3,POLR1A,CHD5,PYGO1,GREM1,VENTX,ZNF707,SSU72,SLC40A1,HDGF,HOXA7,HOXA11,APBB1,HES1,SNAI3,BARHL2,IGF2,ZNF530,APP,ZNF773,AGRN,AFF3,LMO2,SMAD5,SMAD7,MEF2A,MNT,ZFHX3,NCBP1,NFYC,NKX6-1,ROR1,OTX1,PAX6,GMNN,POLR1D,PHF20…
GO:000635511	Cluster 3 vs. 6	BP	regulation of DNA-templated transcription	3146	125	0.013	MED16,CDK9,RBM14,DRAP1,ADCY1,YWHAQ,SOX21,BAZ1A,SNF8,CBX3,JMY,NCOA7,CRABP2,ZNF358,ZBTB46,ZNF280B,ZNF688,COMMD1,EID2,MIER3,EGR1,EN1,ERF,ETS1,BEND6,FGF2,FOXJ3,FOXJ1,MYT1L,PLCB1,MKRN2,EBF3,CHD5,PYGO1,GREM1,VENTX,ZNF707,SSU72,SLC40A1,HDGF,HOXA7,HOXA11,APBB1,HES1,SNAI3,BARHL2,IGF2,ZNF530,APP,ZNF773,AGRN,AFF3,LMO2,SMAD5,SMAD7,MEF2A,MNT,ZFHX3,NCBP1,NFYC,NKX6-1,ROR1,OTX1,PAX6,GMNN,PHF20L1,PCNA,WAC,NELFCD,…
GO:000635711	Cluster 3 vs. 6	BP	regulation of transcription by RNA polymerase II	2385	98	0.014	MED16,CDK9,RBM14,DRAP1,SOX21,BAZ1A,SNF8,CBX3,JMY,NCOA7,ZNF358,ZBTB46,ZNF280B,EID2,MIER3,EGR1,EN1,ERF,ETS1,FGF2,FOXJ3,FOXJ1,MYT1L,MKRN2,EBF3,CHD5,PYGO1,GREM1,VENTX,ZNF707,SSU72,SLC40A1,HDGF,HOXA7,HOXA11,APBB1,HES1,SNAI3,BARHL2,IGF2,ZNF530,APP,ZNF773,AGRN,LMO2,SMAD5,SMAD7,MEF2A,MNT,ZFHX3,NCBP1,NFYC,NKX6-1,OTX1,PAX6,PHF20L1,PCNA,PLAGL1,PHF10,MAML3,CHD7,MAPK1,RGMA,STOX2,ARID1B,MRTFA,BEND3,RAF1,TRIM27…
GO:000636611	Cluster 3 vs. 6	BP	transcription by RNA polymerase II	2487	101	0.016	MED16,CDK9,RBM14,DRAP1,SOX21,BAZ1A,SNF8,CBX3,JMY,NCOA7,ZNF358,ZBTB46,ZNF280B,EID2,MIER3,EGR1,EN1,ERF,ETS1,FGF2,XRN2,FOXJ3,FOXJ1,MYT1L,MKRN2,EBF3,CHD5,PYGO1,GREM1,VENTX,ZNF707,SSU72,SLC40A1,HDGF,HOXA7,HOXA11,APBB1,HES1,SNAI3,BARHL2,IGF2,ZNF530,APP,ZNF773,AGRN,LMO2,SMAD5,SMAD7,MEF2A,MNT,ZFHX3,NCBP1,NFYC,NKX6-1,OTX1,PAX6,PHF20L1,PCNA,NELFCD,PLAGL1,PHF10,MAML3,CHD7,MAPK1,RGMA,STOX2,ARID1B,MRTFA,BEND3…
GO:000636911	Cluster 3 vs. 6	BP	termination of RNA polymerase II transcription	10	2	0.047	XRN2,SSU72
GO:000637811	Cluster 3 vs. 6	BP	mRNA polyadenylation	19	3	0.021	SSU72,CPSF1,APP
GO:000721511	Cluster 3 vs. 6	BP	glutamate receptor signaling pathway	47	7	0.005	GRIN3B,PLCB1,GRID1,GRIK5,GRIN2D,GRM8,APP
GO:000726411	Cluster 3 vs. 6	BP	small GTPase-mediated signal transduction	469	27	0.033	CDC42EP3,RASL10A,GNA13,YWHAQ,CHN1,CHN2,CSNK1A1,DOCK1,EPHB2,EPS8,FGF2,ARHGAP26,PLEKHG3,NKIRAS1,GRB2,APOA1,IQSEC3,CCDC88C,MYO9A,NUCB2,PLXNB1,RHOF,ARHGAP21,RAF1,RAP2B,SIAH2,ARHGAP10,ARHGEF7,GRAP2
GO:000736911	Cluster 3 vs. 6	BP	gastrulation	191	14	0.012	RBM14,COL6A1,GRB2,HOXA11,APOA1,EXOC4,RNF2,TAL1,TBX6,HIRA,WNT11,ZBTB17,FZD7,LBX2,WNT3A,KLF4
GO:000760211	Cluster 3 vs. 6	BP	phototransduction	42	4	0.039	CDS1,SLC24A4,ASIC2,TRPC3
GO:000763111	Cluster 3 vs. 6	BP	feeding behavior	102	7	0.03	SLC24A4,COL6A1,EN1,APP,MMP17,UBE2Q1,CNTN2
GO:000763511	Cluster 3 vs. 6	BP	chemosensory behavior	19	3	0.035	ADCY3,CHD7,WFS1
GO:000803811	Cluster 3 vs. 6	BP	neuron recognition	45	7	0.003	EPHB2,EPHB3,PALLD,PLXND1,APP,NTM,CNTN2
GO:000806611	Cluster 3 vs. 6	MF	glutamate receptor activity	26	5	0.007	GRIN3B,GRID1,GRIK5,GRIN2D,GRM8
GO:000813411	Cluster 3 vs. 6	MF	transcription factor binding	571	31	0.023	MED16,CDK9,DRAP1,CBX3,UHRF2,NCOA7,ETS1,FLT3,HDGF,HOXA7,APBB1,HES1,LMO2,MEF2A,PAX6,GMNN,PCNA,RORA,PRDM16,CRTC3,SKI,TAL1,TBX6,C1QBP,HIRA,WFS1,YY1,ZBTB17,ZNF703,CGGBP1,RUNX1T1,PER2,KLF4
GO:000821611	Cluster 3 vs. 6	BP	spermidine metabolic process	6	2	0.015	PAOX,HDAC10
GO:000835311	Cluster 3 vs. 6	MF	RNA polymerase II CTD heptapeptide repeat kinase activity	10	2	0.047	CDK9,MAPK1
GO:000849911	Cluster 3 vs. 6	MF	UDP-galactose:beta-N-acetylglucosamine beta-1,3-galactosyltransferase activity	12	2	0.043	B3GNT6,B3GNT4
GO:000989011	Cluster 3 vs. 6	BP	negative regulation of biosynthetic process	2498	90	0.016	TEN1,MIR548AZ,DRAP1,ERLIN1,HBS1L,PNRC1,YWHAQ,SOX21,BAZ1A,CBX3,MIR155HG,ZBTB46,CTSZ,EID2,MIER3,EGR1,EN1,EPHB2,ERF,BEND6,RBM24,HOXA11-AS,FGF2,XRN2,FOXJ1,MYT1L,PLCB1,TARDBP,BACE2,CHD5,GREM1,HDGF,HOXA7,APBB1,HES1,SNAI3,APOA1,FFAR4,IGF2,APP,SMAD5,SMAD7,MEF2A,MNT,ZFHX3,NCBP1,NKX6-1,FURIN,PAX6,GMNN,PCNA,MRTO4,NELFCD,PDGFA,PLAGL1,EXOSC4,NRDE2,PSPC1,SELENOS,ERBIN,BEND3,RAN,TRIM27,RNF2,RNH1,RREB1,PRDM16,SR…
GO:001000111	Cluster 3 vs. 6	BP	glial cell differentiation	254	16	0.029	CLCN2,COL6A1,FGF2,GPC1,GRB2,HES1,APP,NKX6-1,ROR1,ROR2,PAX6,MAPK1,RAF1,SKI,TAL1,NKX6-2
GO:001045311	Cluster 3 vs. 6	BP	regulation of cell fate commitment	41	6	0.002	FGF2,HES1,PAX6,FZD7,NKX6-2,WNT3A
GO:001045411	Cluster 3 vs. 6	BP	negative regulation of cell fate commitment	10	3	0.003	HES1,FZD7,NKX6-2
GO:001045511	Cluster 3 vs. 6	BP	positive regulation of cell fate commitment	15	4	0.001	FGF2,PAX6,NKX6-2,WNT3A
GO:001055811	Cluster 3 vs. 6	BP	negative regulation of macromolecule biosynthetic process	2436	88	0.015	TEN1,MIR548AZ,DRAP1,HBS1L,PNRC1,YWHAQ,SOX21,BAZ1A,CBX3,MIR155HG,ZBTB46,CTSZ,EID2,MIER3,EGR1,EN1,EPHB2,ERF,BEND6,RBM24,HOXA11-AS,FGF2,XRN2,FOXJ1,MYT1L,PLCB1,TARDBP,BACE2,CHD5,GREM1,HDGF,HOXA7,APBB1,HES1,SNAI3,APOA1,FFAR4,IGF2,APP,SMAD5,SMAD7,MEF2A,MNT,ZFHX3,NCBP1,NKX6-1,FURIN,PAX6,GMNN,PCNA,MRTO4,NELFCD,PLAGL1,EXOSC4,NRDE2,PSPC1,SELENOS,ERBIN,BEND3,RAN,TRIM27,RNF2,RNH1,RREB1,PRDM16,SRSF2,CPEB1,SIA…
GO:001056611	Cluster 3 vs. 6	BP	regulation of ketone biosynthetic process	22	3	0.032	CLCN2,EGR1,ADCK2
GO:001072111	Cluster 3 vs. 6	BP	negative regulation of cell development	274	16	0.028	ZBTB46,EPHB2,FOXJ1,TMEM131L,HOXA7,HES1,SMAD7,NKX6-1,PAX6,RGMA,PTHLH,SKI,TBX6,GPR137B,NKX6-2,WNT3A
GO:001403711	Cluster 3 vs. 6	BP	Schwann cell differentiation	48	6	0.014	COL6A1,GPC1,GRB2,MAPK1,RAF1,SKI
GO:001404411	Cluster 3 vs. 6	BP	Schwann cell development	41	5	0.026	COL6A1,GRB2,MAPK1,RAF1,SKI
GO:001517111	Cluster 3 vs. 6	MF	amino acid transmembrane transporter activity	95	8	0.032	SLC25A13,GRIN3B,SLC15A4,SLC38A10,GRIK5,GRIN2D,SLC6A18,SLC7A1
GO:001517311	Cluster 3 vs. 6	MF	aromatic amino acid transmembrane transporter activity	8	2	0.043	SLC15A4,SLC7A1
GO:001605511	Cluster 3 vs. 6	BP	Wnt signaling pathway	444	25	0.029	COL6A1,CSNK1A1,PRICKLE2,EGR1,FGF2,TMEM131L,PYGO1,GREM1,INVS,APP,SHISA2,CCDC88C,ROR1,ROR2,PPP2CA,SIAH2,SKI,CAPRIN2,WNT7B,WNT11,ZNF703,FZD7,LBX2,LGR5,WNT3A,KLF4
GO:001612511	Cluster 3 vs. 6	BP	sterol metabolic process	150	9	0.037	ERLIN1,CYP26A1,APOA1,APP,CLN6,DISP3,ABCG4,ARV1,PIP4P1,ABCG1
GO:001623511	Cluster 3 vs. 6	CC	aggresome	33	4	0.033	XRN2,UBQLN1,PRDM16,BAG3
GO:001656711	Cluster 3 vs. 6	BP	protein ubiquitination	702	32	0.05	ARIH2,UHRF2,MIB2,COMMD1,MKRN2,FBXW8,UBQLN1,SH3RF3,SMAD7,PEX10,PPIA,UBE2Q1,TULP4,UVSSA,RBBP6,TRIM27,RNF2,BLMH,SIAH2,SKP1,TRAF2,WFS1,ASB13,FBXO31,TRIM8,FBH1,ENC1,PER2,TRIM47,NEURL1,SPSB4,ARRDC1,UBE3C,PJA2
GO:001678011	Cluster 3 vs. 6	MF	phosphotransferase activity, for other substituted phosphate groups	22	3	0.04	CDS1,PIGO,PGS1
GO:001714611	Cluster 3 vs. 6	CC	NMDA selective glutamate receptor complex	9	3	0.007	GRIN3B,EPS8,GRIN2D
GO:001716911	Cluster 3 vs. 6	MF	CDP-alcohol phosphatidyltransferase activity	8	2	0.027	CDS1,PGS1
GO:001813011	Cluster 3 vs. 6	BP	heterocycle biosynthetic process	3756	147	0.008	TEN1,MED16,SLC25A13,CDK9,RBM14,DRAP1,ADCY1,ADCY3,YWHAQ,SOX21,BAZ1A,SNF8,CBX3,NDUFA11,ADK,JMY,NCOA7,COX10,CRABP2,ZNF358,NEK7,ZBTB46,ZNF280B,ZNF688,COMMD1,EID2,DCK,MIER3,EGR1,ACSF3,EN1,ERF,ETS1,BEND6,FGF2,XRN2,FOXJ3,FOXJ1,MYT1L,PLCB1,ABCB10,MKRN2,EBF3,POLR1A,CHD5,PYGO1,GREM1,GFER,VENTX,ZNF707,SSU72,SLC40A1,HDGF,HOXA7,HOXA11,APBB1,HES1,SNAI3,BARHL2,NME9,IGF2,ZNF530,APP,ZNF773,AGRN,AFF3,LMO2,SMAD5,SM…
GO:001814611	Cluster 3 vs. 6	BP	keratan sulfate biosynthetic process	16	3	0.017	ST3GAL1,B3GNT4,B4GALT4
GO:001921811	Cluster 3 vs. 6	BP	regulation of steroid metabolic process	101	7	0.038	ERLIN1,CLCN2,EGR1,APOA1,RORA,ABCG4,ARV1,ABCG1
GO:001943811	Cluster 3 vs. 6	BP	aromatic compound biosynthetic process	3768	149	0.005	TEN1,MED16,SLC25A13,CDK9,RBM14,DRAP1,ADCY1,GIPC1,ADCY3,YWHAQ,SOX21,BAZ1A,SNF8,CBX3,NDUFA11,ADK,JMY,NCOA7,COX10,CRABP2,ZNF358,NEK7,ZBTB46,ZNF280B,ZNF688,COMMD1,EID2,DCK,MIER3,EGR1,ACSF3,EN1,ERF,ETS1,BEND6,FGF2,XRN2,FOXJ3,FOXJ1,MYT1L,PLCB1,ABCB10,MKRN2,EBF3,POLR1A,CHD5,PYGO1,GREM1,GFER,VENTX,ZNF707,GPR37,SSU72,SLC40A1,HDGF,HOXA7,HOXA11,APBB1,HES1,SNAI3,BARHL2,NME9,IGF2,ZNF530,APP,ZNF773,AGRN,AFF3,L…
GO:002151611	Cluster 3 vs. 6	BP	dorsal spinal cord development	20	3	0.042	MDGA1,TAL1,WNT3A
GO:002152711	Cluster 3 vs. 6	BP	spinal cord association neuron differentiation	12	3	0.01	MDGA1,TAL1,WNT3A
GO:002153211	Cluster 3 vs. 6	BP	neural tube patterning	31	4	0.033	EN1,HES1,PAX6,WNT3A
GO:002155311	Cluster 3 vs. 6	BP	olfactory nerve development	6	2	0.035	SLC24A4,CHD7
GO:002178211	Cluster 3 vs. 6	BP	glial cell development	129	9	0.048	COL6A1,GRB2,APP,ROR1,ROR2,MAPK1,RAF1,SKI,NKX6-2
GO:002190311	Cluster 3 vs. 6	BP	rostrocaudal neural tube patterning	10	3	0.006	EN1,HES1,PAX6
GO:002282111	Cluster 3 vs. 6	MF	solute:potassium antiporter activity	17	3	0.028	SLC24A4,TMCO3,SLC9A2
GO:002301911	Cluster 3 vs. 6	BP	signal transduction involved in regulation of gene expression	22	3	0.041	PAX6,TBX6,TRAF2
GO:003030911	Cluster 3 vs. 6	BP	poly-N-acetyllactosamine metabolic process	9	2	0.025	B3GNT6,B3GNT4
GO:003031111	Cluster 3 vs. 6	BP	poly-N-acetyllactosamine biosynthetic process	8	2	0.019	B3GNT6,B3GNT4
GO:003091711	Cluster 3 vs. 6	BP	midbrain-hindbrain boundary development	7	2	0.031	EN1,HES1
GO:003112311	Cluster 3 vs. 6	BP	RNA 3'-end processing	91	8	0.008	CDK9,ZC3H3,SSU72,CPSF1,APP,NCBP1,EXOSC4,RPS21,CPEB1
GO:003112411	Cluster 3 vs. 6	BP	mRNA 3'-end processing	50	6	0.005	CDK9,ZC3H3,SSU72,CPSF1,APP,NCBP1,CPEB1
GO:003132711	Cluster 3 vs. 6	BP	negative regulation of cellular biosynthetic process	2486	90	0.014	TEN1,MIR548AZ,DRAP1,ERLIN1,HBS1L,PNRC1,YWHAQ,SOX21,BAZ1A,CBX3,MIR155HG,ZBTB46,CTSZ,EID2,MIER3,EGR1,EN1,EPHB2,ERF,BEND6,RBM24,HOXA11-AS,FGF2,XRN2,FOXJ1,MYT1L,PLCB1,TARDBP,BACE2,CHD5,GREM1,HDGF,HOXA7,APBB1,HES1,SNAI3,APOA1,FFAR4,IGF2,APP,SMAD5,SMAD7,MEF2A,MNT,ZFHX3,NCBP1,NKX6-1,FURIN,PAX6,GMNN,PCNA,MRTO4,NELFCD,PDGFA,PLAGL1,EXOSC4,NRDE2,PSPC1,SELENOS,ERBIN,BEND3,RAN,TRIM27,RNF2,RNH1,RREB1,PRDM16,SR…
GO:003134611	Cluster 3 vs. 6	BP	positive regulation of cell projection organization	341	22	0.017	CDC42EP3,ZFYVE27,CRABP2,EPHB2,EPS8,PLXND1,FBXW8,APBB1,AGRN,ROR1,ROR2,PLXNB1,RGMA,RREB1,SKIL,CAPRIN2,ENC1,ARHGEF7,WASL,WNT3A,NEURL1,PLEKHM1
GO:003140611	Cluster 3 vs. 6	MF	carboxylic acid binding	191	11	0.028	RBP7,GRIN3B,CRABP2,CYP26A1,DDAH1,GRIN2D,FFAR4,AGRN,FURIN,PCCA,ACOX1,PPIA
GO:003143511	Cluster 3 vs. 6	MF	mitogen-activated protein kinase kinase kinase binding	16	3	0.024	ROR2,TRAF2,TRIM8
GO:003144011	Cluster 3 vs. 6	BP	regulation of mRNA 3'-end processing	10	2	0.048	CDK9,NCBP1,CPEB1
GO:003146711	Cluster 3 vs. 6	CC	Cul7-RING ubiquitin ligase complex	4	2	0.007	FBXW8,SKP1
GO:003162811	Cluster 3 vs. 6	MF	opioid receptor binding	7	2	0.026	GNAO1,GNAS
GO:003168311	Cluster 3 vs. 6	MF	G-protein beta/gamma-subunit complex binding	21	3	0.044	GNA13,GNAO1,GNAS,GNAZ
GO:003185211	Cluster 3 vs. 6	MF	mu-type opioid receptor binding	2	2	0.003	GNAO1,GNAS
GO:003197411	Cluster 3 vs. 6	CC	membrane-enclosed lumen	5725	197	0.031	TEN1,MED16,PPIF,CDK9,ARIH2,RBM14,HYOU1,ANP32B,RASL10A,ARPP19,PRSS23,BAZ1A,SNF8,CBX3,UHRF2,ZFYVE27,COL6A1,ADK,JMY,ACOT12,COX10,CRABP2,NEK7,NOL4L,CSNK1A1,COMMD1,CTSZ,PRELID2,EID2,DCK,MIER3,DOCK1,EGR1,PAOX,ACSF3,EME2,NAIF1,EPHB2,C2orf69,ERF,ETS1,RBM24,XRN2,SETD1B,FLT3,SYNE2,PLCB1,TARDBP,AMACR,FTH1,UBN2,POLR1A,CHD5,SENP6,PYGO1,GFER,CACYBP,TJP3,VENTX,HTRA2,GPC1,GRB2,GRIK5,SSU72,CPSF1,TRA2A,UBQLN1,SLC4…
GO:003198711	Cluster 3 vs. 6	BP	locomotion involved in locomotory behavior	10	3	0.005	RCAN1,GPR37,CLN6
GO:003228011	Cluster 3 vs. 6	CC	symmetric synapse	8	2	0.042	IQSEC3,SEPTIN11
GO:003236411	Cluster 3 vs. 6	BP	intracellular oxygen homeostasis	7	2	0.025	NNT,WNT7B
GO:003243411	Cluster 3 vs. 6	BP	regulation of proteasomal ubiquitin-dependent protein catabolic process	118	8	0.05	GIPC1,CSNK1A1,COMMD1,FBXW8,SH3RF3,SMAD7,PHF20L1,WAC
GO:003243711	Cluster 3 vs. 6	CC	cuticular plate	8	2	0.029	SNX9,SPTBN1
GO:003244611	Cluster 3 vs. 6	BP	protein modification by small protein conjugation	786	36	0.036	ARIH2,UHRF2,MIB2,COMMD1,EGR1,RASD2,MKRN2,SENP6,FBXW8,UBQLN1,SH3RF3,SMAD7,PEX10,PPIA,UBE2Q1,TULP4,UVSSA,RBBP6,TRIM27,RNF2,BLMH,SIAH2,SKP1,TRAF2,WFS1,ASB13,FBXO31,TRIM8,FBH1,ENC1,PER2,UBE2M,TRIM47,NEURL1,SPSB4,ARRDC1,UBE3C,PJA2
GO:003258411	Cluster 3 vs. 6	CC	growth cone membrane	8	2	0.031	ZFYVE27,EXOC4
GO:003277411	Cluster 3 vs. 6	BP	RNA biosynthetic process	3290	128	0.018	MED16,CDK9,RBM14,DRAP1,ADCY1,YWHAQ,SOX21,BAZ1A,SNF8,CBX3,JMY,NCOA7,CRABP2,ZNF358,ZBTB46,ZNF280B,ZNF688,COMMD1,EID2,MIER3,EGR1,EN1,ERF,ETS1,BEND6,FGF2,XRN2,FOXJ3,FOXJ1,MYT1L,PLCB1,MKRN2,EBF3,POLR1A,CHD5,PYGO1,GREM1,VENTX,ZNF707,SSU72,SLC40A1,HDGF,HOXA7,HOXA11,APBB1,HES1,SNAI3,BARHL2,IGF2,ZNF530,APP,ZNF773,AGRN,AFF3,LMO2,SMAD5,SMAD7,MEF2A,MNT,ZFHX3,NCBP1,NFYC,NKX6-1,ROR1,OTX1,PAX6,GMNN,POLR1D,PHF20…
GO:003280811	Cluster 3 vs. 6	BP	lacrimal gland development	7	2	0.023	IGSF3,PAX6
GO:003308511	Cluster 3 vs. 6	BP	negative regulation of T cell differentiation in thymus	10	2	0.044	FOXJ1,TMEM131L
GO:003324011	Cluster 3 vs. 6	BP	positive regulation of amine metabolic process	6	2	0.019	PAOX,GPR37
GO:003360111	Cluster 3 vs. 6	BP	positive regulation of mammary gland epithelial cell proliferation	6	2	0.026	RREB1,ZNF703
GO:003404011	Cluster 3 vs. 6	MF	ATPase-coupled lipid transmembrane transporter activity	8	2	0.044	ABCG4,ABCG1
GO:003404111	Cluster 3 vs. 6	MF	ABC-type sterol transporter activity	2	2	0.002	ABCG4,ABCG1
GO:003411511	Cluster 3 vs. 6	BP	negative regulation of heterotypic cell-cell adhesion	10	2	0.046	APOA1,KLF4
GO:003436211	Cluster 3 vs. 6	CC	low-density lipoprotein particle	13	2	0.042	APOA1,SELENOS
GO:003448611	Cluster 3 vs. 6	BP	vacuolar transmembrane transport	7	2	0.022	SLC15A4,SLC46A3
GO:003465411	Cluster 3 vs. 6	BP	nucleobase-containing compound biosynthetic process	3686	143	0.012	TEN1,MED16,SLC25A13,CDK9,RBM14,DRAP1,ADCY1,ADCY3,YWHAQ,SOX21,BAZ1A,SNF8,CBX3,NDUFA11,ADK,JMY,NCOA7,CRABP2,ZNF358,NEK7,ZBTB46,ZNF280B,ZNF688,COMMD1,EID2,DCK,MIER3,EGR1,ACSF3,EN1,ERF,ETS1,BEND6,FGF2,XRN2,FOXJ3,FOXJ1,MYT1L,PLCB1,MKRN2,EBF3,POLR1A,CHD5,PYGO1,GREM1,GFER,VENTX,ZNF707,SSU72,SLC40A1,HDGF,HOXA7,HOXA11,APBB1,HES1,SNAI3,BARHL2,NME9,IGF2,ZNF530,APP,ZNF773,AGRN,AFF3,LMO2,SMAD5,SMAD7,MEF2A,MNT…
GO:003523511	Cluster 3 vs. 6	BP	ionotropic glutamate receptor signaling pathway	20	4	0.012	GRIN3B,GRIK5,GRIN2D,APP
GO:003525011	Cluster 3 vs. 6	MF	UDP-galactosyltransferase activity	28	3	0.049	B3GNT6,B3GNT4,B4GALT4
GO:003527211	Cluster 3 vs. 6	BP	exocrine system development	48	5	0.035	CLCN2,PLXND1,IGSF3,IGF2,PAX6,PDGFA
GO:003537411	Cluster 3 vs. 6	MF	chondroitin sulfate binding	9	2	0.047	RTN4RL1,AGRN
GO:003588111	Cluster 3 vs. 6	BP	amacrine cell differentiation	12	2	0.044	HES1,BARHL2
GO:003588311	Cluster 3 vs. 6	BP	enteroendocrine cell differentiation	35	4	0.041	HES1,NKX6-1,PAX6,NKX6-2
GO:003592511	Cluster 3 vs. 6	MF	mRNA 3'-UTR AU-rich region binding	28	4	0.016	RBM24,CPSF1,EXOSC4,CPEB1
GO:003813311	Cluster 3 vs. 6	BP	ERBB2-ERBB3 signaling pathway	9	2	0.049	MAPK1,RAF1
GO:003953111	Cluster 3 vs. 6	BP	regulation of cytoplasmic pattern recognition receptor signaling pathway	100	7	0.045	SLC15A4,NEK7,CSNK1A1,UBQLN1,PPP2CA,ERBIN,C1QBP
GO:004003711	Cluster 3 vs. 6	BP	negative regulation of fibroblast growth factor receptor signaling pathway	20	3	0.029	FGF2,GPC1,SHISA2
GO:004204811	Cluster 3 vs. 6	BP	olfactory behavior	11	3	0.009	ADCY3,CHD7,WFS1
GO:004225611	Cluster 3 vs. 6	BP	cytosolic ribosome assembly	7	2	0.016	C1QBP,XRCC5
GO:004233911	Cluster 3 vs. 6	BP	keratan sulfate metabolic process	18	3	0.024	ST3GAL1,B3GNT4,B4GALT4
GO:004255111	Cluster 3 vs. 6	BP	neuron maturation	47	5	0.042	APP,AGRN,KCNQ3,CNTN2,TBX6
GO:004265911	Cluster 3 vs. 6	BP	regulation of cell fate specification	23	4	0.013	FGF2,PAX6,FZD7,WNT3A
GO:004266011	Cluster 3 vs. 6	BP	positive regulation of cell fate specification	3	3	0	FGF2,PAX6,WNT3A
GO:004275611	Cluster 3 vs. 6	BP	drinking behavior	8	3	0.003	SLC24A4,EN1,MMP17
GO:004282611	Cluster 3 vs. 6	MF	histone deacetylase binding	110	8	0.044	MIER3,HES1,MEF2A,GMNN,TAL1,HDAC10,BRMS1L,KLF4
GO:004317711	Cluster 3 vs. 6	MF	organic acid binding	203	11	0.034	RBP7,GRIN3B,CRABP2,CYP26A1,DDAH1,GRIN2D,FFAR4,AGRN,FURIN,PCCA,ACOX1,PPIA
GO:004317811	Cluster 3 vs. 6	MF	alcohol binding	88	8	0.013	ERLIN1,RBP7,CRABP2,APOA1,ITPR2,TRPC3,VDAC1,ABCG1
GO:004323311	Cluster 3 vs. 6	CC	organelle lumen	5725	197	0.031	TEN1,MED16,PPIF,CDK9,ARIH2,RBM14,HYOU1,ANP32B,RASL10A,ARPP19,PRSS23,BAZ1A,SNF8,CBX3,UHRF2,ZFYVE27,COL6A1,ADK,JMY,ACOT12,COX10,CRABP2,NEK7,NOL4L,CSNK1A1,COMMD1,CTSZ,PRELID2,EID2,DCK,MIER3,DOCK1,EGR1,PAOX,ACSF3,EME2,NAIF1,EPHB2,C2orf69,ERF,ETS1,RBM24,XRN2,SETD1B,FLT3,SYNE2,PLCB1,TARDBP,AMACR,FTH1,UBN2,POLR1A,CHD5,SENP6,PYGO1,GFER,CACYBP,TJP3,VENTX,HTRA2,GPC1,GRB2,GRIK5,SSU72,CPSF1,TRA2A,UBQLN1,SLC4…
GO:004327111	Cluster 3 vs. 6	BP	negative regulation of monoatomic ion transport	124	9	0.012	PPIF,YWHAQ,HRH3,COMMD1,EPHB2,UBQLN1,HES1,TRIM27,VDAC1
GO:004427111	Cluster 3 vs. 6	BP	cellular nitrogen compound biosynthetic process	4471	169	0.006	TEN1,MED16,SLC25A13,CDK9,RBM14,EIF3M,DRAP1,ADCY1,HBS1L,ADCY3,YWHAQ,SOX21,BAZ1A,SNF8,CBX3,TARS3,MSI2,NDUFA11,ADK,JMY,NCOA7,COX10,CRABP2,ZNF358,NEK7,ZBTB46,ZNF280B,ZNF688,COMMD1,EID2,DCK,MIER3,EGR1,PAOX,ACSF3,EIF5,EN1,ERF,ETS1,BEND6,RBM24,FGF2,XRN2,FOXJ3,FOXJ1,MYT1L,PLCB1,ABCB10,DDAH1,MKRN2,EBF3,POLR1A,CHD5,PYGO1,GREM1,GFER,VENTX,ZNF707,GPR37,SSU72,SLC40A1,HDGF,HOXA7,HOXA11,APBB1,HES1,SNAI3,BARHL2,…
GO:004475411	Cluster 3 vs. 6	CC	autolysosome	13	3	0.006	FTH1,MAP1LC3A,PLEKHM1
GO:004554011	Cluster 3 vs. 6	BP	regulation of cholesterol biosynthetic process	23	3	0.029	ERLIN1,ABCG4,ABCG1
GO:004554211	Cluster 3 vs. 6	BP	positive regulation of cholesterol biosynthetic process	10	2	0.044	ABCG4,ABCG1
GO:004560711	Cluster 3 vs. 6	BP	regulation of inner ear auditory receptor cell differentiation	9	2	0.036	FGF2,HES1
GO:004563111	Cluster 3 vs. 6	BP	regulation of mechanoreceptor differentiation	9	2	0.036	FGF2,HES1
GO:004565611	Cluster 3 vs. 6	BP	negative regulation of monocyte differentiation	8	2	0.035	ZBTB46,HOXA7
GO:004573211	Cluster 3 vs. 6	BP	positive regulation of protein catabolic process	193	12	0.037	SNF8,CSNK1A1,GGA3,FBXW8,UBQLN1,SH3RF3,SMAD7,FURIN,SNX9,RGMA,EZR,WFS1,TNFSF12
GO:004589211	Cluster 3 vs. 6	BP	negative regulation of DNA-templated transcription	1145	59	0.003	DRAP1,YWHAQ,SOX21,CBX3,ZBTB46,EID2,MIER3,EGR1,EN1,ERF,BEND6,FOXJ1,MYT1L,PLCB1,CHD5,GREM1,HDGF,HOXA7,APBB1,HES1,SNAI3,IGF2,SMAD5,SMAD7,MEF2A,MNT,ZFHX3,NKX6-1,PAX6,GMNN,PCNA,NELFCD,PLAGL1,PSPC1,BEND3,TRIM27,RNF2,RREB1,PRDM16,SRSF2,SIAH2,SKI,SKIL,TAL1,TBX6,C1QBP,HIRA,EZR,WFS1,WNT11,XRCC5,YY1,ZBTB17,ZNF703,HDAC10,ZNF282,BRMS1L,NKX6-2,INSM2,ZNF503,CGGBP1,RUNX1T1,PER2,KLF4,NFE2L3
GO:004593411	Cluster 3 vs. 6	BP	negative regulation of nucleobase-containing compound metabolic process	1384	65	0.01	TEN1,DRAP1,YWHAQ,SOX21,CBX3,ZBTB46,EID2,MIER3,EGR1,EN1,ERF,BEND6,RBM24,FOXJ1,MYT1L,PLCB1,TARDBP,CHD5,GREM1,HDGF,HOXA7,APBB1,HES1,SNAI3,IGF2,SMAD5,SMAD7,MEF2A,MNT,ZFHX3,NKX6-1,PAX6,GMNN,PCNA,NELFCD,PLAGL1,NRDE2,PPP2CA,PSPC1,BEND3,TRIM27,RNF2,RREB1,PRDM16,SRSF2,SIAH2,SKI,SKIL,TAL1,TBX6,C1QBP,TRAF2,HIRA,EZR,WFS1,WNT11,XRCC5,YY1,ZBTB17,ZNF703,HDAC10,ZNF282,BRMS1L,NKX6-2,INSM2,ZNF503,FBH1,CGGBP1,RUNX1…
GO:004594011	Cluster 3 vs. 6	BP	positive regulation of steroid metabolic process	27	3	0.049	APOA1,ABCG4,ABCG1
GO:004633211	Cluster 3 vs. 6	MF	SMAD binding	74	8	0.011	EID2,ZC3H3,SMAD5,SMAD7,MEF2A,PAX6,SKI,SKIL,YY1
GO:004684711	Cluster 3 vs. 6	BP	filopodium assembly	65	6	0.047	EPHB2,AGRN,EZR,WASL,NEURL1,SPAG6
GO:004693011	Cluster 3 vs. 6	CC	pore complex	24	3	0.036	PPIF,VDAC1,SLC25A31
GO:004698411	Cluster 3 vs. 6	BP	regulation of hemoglobin biosynthetic process	8	2	0.032	ABCB10,KLF4
GO:004698511	Cluster 3 vs. 6	BP	positive regulation of hemoglobin biosynthetic process	6	2	0.019	ABCB10,KLF4
GO:004800911	Cluster 3 vs. 6	BP	insulin-like growth factor receptor signaling pathway	52	5	0.045	COL6A1,PLCB1,GRB2,IGF2,MAPK1,RAF1
GO:004817011	Cluster 3 vs. 6	BP	positive regulation of long-term neuronal synaptic plasticity	8	2	0.044	EPHB2,NEURL1
GO:004833311	Cluster 3 vs. 6	BP	mesodermal cell differentiation	35	4	0.04	HOXA11,TAL1,TBX6,WNT3A,KLF4
GO:004833911	Cluster 3 vs. 6	BP	paraxial mesoderm development	18	3	0.031	EXOC4,WNT11,WNT3A
GO:004834011	Cluster 3 vs. 6	BP	paraxial mesoderm morphogenesis	10	3	0.007	EXOC4,WNT11,WNT3A
GO:004834111	Cluster 3 vs. 6	BP	paraxial mesoderm formation	7	3	0.002	EXOC4,WNT11,WNT3A
GO:004859811	Cluster 3 vs. 6	BP	embryonic morphogenesis	606	34	0.014	RBM14,COL6A1,CRABP2,ZNF358,EN1,EPHB2,FGF2,WHRN,GREM1,GRB2,HOXA7,HOXA11,HES1,APOA1,IGF2,JAG2,AFF3,OTX1,PAX6,CHD7,MAPK1,RGMA,EXOC4,RNF2,SKI,TAL1,TBX6,HIRA,WNT7B,WNT11,ZBTB17,TMEM231,FZD7,LBX2,WNT3A,KLF4
GO:004866811	Cluster 3 vs. 6	BP	collateral sprouting	26	4	0.025	CRABP2,APP,RGMA,WNT3A
GO:004866911	Cluster 3 vs. 6	BP	collateral sprouting in absence of injury	5	2	0.024	APP,WNT3A
GO:004870811	Cluster 3 vs. 6	BP	astrocyte differentiation	85	7	0.033	HES1,APP,ROR1,ROR2,PAX6,MAPK1,TAL1
GO:004871511	Cluster 3 vs. 6	BP	negative regulation of oligodendrocyte differentiation	14	3	0.012	HES1,NKX6-1,NKX6-2
GO:005076911	Cluster 3 vs. 6	BP	positive regulation of neurogenesis	231	17	0.012	CLCN2,ZFYVE27,CRABP2,EPHB2,FGF2,PLXND1,FBXW8,HES1,NKX6-1,PAX6,PLXNB1,SKIL,CAPRIN2,XRCC5,NKX6-2,WNT3A,NEURL1
GO:005080311	Cluster 3 vs. 6	BP	regulation of synapse structure or activity	231	15	0.045	EPHB2,EPHB3,MDGA1,GRID1,APP,AGRN,ASIC2,ROR2,ASAP1,SEPTIN11,LRFN2,CAPRIN2,WASL,WNT3A,NEURL1
GO:005080711	Cluster 3 vs. 6	BP	regulation of synapse organization	225	15	0.037	EPHB2,EPHB3,MDGA1,GRID1,APP,AGRN,ASIC2,ROR2,ASAP1,SEPTIN11,LRFN2,CAPRIN2,WASL,WNT3A,NEURL1
GO:005104411	Cluster 3 vs. 6	BP	positive regulation of membrane protein ectodomain proteolysis	16	3	0.018	FURIN,SNX9,RGMA
GO:005109911	Cluster 3 vs. 6	BP	positive regulation of binding	110	8	0.045	HES1,APP,MARK3,NCBP1,PAX6,GMNN,PPP2CA,RAN,SKI
GO:005125211	Cluster 3 vs. 6	BP	regulation of RNA metabolic process	3525	132	0.037	MED16,CDK9,RBM14,DRAP1,ADCY1,YWHAQ,SOX21,BAZ1A,SNF8,CBX3,JMY,NCOA7,CRABP2,ZNF358,ZBTB46,ZNF280B,ZNF688,COMMD1,EID2,MIER3,EGR1,EN1,ERF,ETS1,BEND6,RBM24,FGF2,FOXJ3,FOXJ1,MYT1L,PLCB1,TARDBP,MKRN2,EBF3,CHD5,PYGO1,GREM1,VENTX,ZNF707,SSU72,TRA2A,SLC40A1,HDGF,HNRNPH1,HOXA7,HOXA11,APBB1,HES1,SNAI3,BARHL2,IGF2,ZNF530,APP,ZNF773,AGRN,AFF3,LMO2,SMAD5,SMAD7,MEF2A,MNT,ZFHX3,NCBP1,NFYC,NKX6-1,ROR1,OTX1,PAX6,GM…
GO:005125311	Cluster 3 vs. 6	BP	negative regulation of RNA metabolic process	1266	63	0.004	DRAP1,YWHAQ,SOX21,CBX3,ZBTB46,EID2,MIER3,EGR1,EN1,ERF,BEND6,RBM24,FOXJ1,MYT1L,PLCB1,TARDBP,CHD5,GREM1,HDGF,HOXA7,APBB1,HES1,SNAI3,IGF2,SMAD5,SMAD7,MEF2A,MNT,ZFHX3,NKX6-1,PAX6,GMNN,PCNA,NELFCD,PLAGL1,NRDE2,PSPC1,BEND3,TRIM27,RNF2,RREB1,PRDM16,SRSF2,SIAH2,SKI,SKIL,TAL1,TBX6,C1QBP,TRAF2,HIRA,EZR,WFS1,WNT11,XRCC5,YY1,ZBTB17,ZNF703,HDAC10,ZNF282,BRMS1L,NKX6-2,INSM2,ZNF503,CGGBP1,RUNX1T1,PER2,KLF4,NFE2…
GO:005142711	Cluster 3 vs. 6	MF	hormone receptor binding	31	3	0.042	GNAO1,GNAS,PTHLH
GO:005142811	Cluster 3 vs. 6	MF	peptide hormone receptor binding	20	3	0.014	GNAO1,GNAS,PTHLH
GO:005142911	Cluster 3 vs. 6	MF	corticotropin-releasing hormone receptor binding	6	2	0.015	GNAO1,GNAS
GO:005143011	Cluster 3 vs. 6	MF	corticotropin-releasing hormone receptor 1 binding	4	2	0.01	GNAO1,GNAS
GO:005188211	Cluster 3 vs. 6	BP	mitochondrial depolarization	24	3	0.044	PPIF,COL6A1,KCNQ3
GO:005196211	Cluster 3 vs. 6	BP	positive regulation of nervous system development	275	20	0.007	CLCN2,ZFYVE27,CRABP2,EPHB2,EPHB3,FGF2,PLXND1,FBXW8,HES1,AGRN,ASIC2,NKX6-1,PAX6,PLXNB1,SKIL,CAPRIN2,XRCC5,NKX6-2,WNT3A,NEURL1
GO:005197211	Cluster 3 vs. 6	BP	regulation of telomerase activity	43	5	0.019	NEK7,GREM1,MAPK1,XRCC5,KLF4
GO:005197311	Cluster 3 vs. 6	BP	positive regulation of telomerase activity	32	5	0.006	NEK7,GREM1,MAPK1,XRCC5,KLF4
GO:006002111	Cluster 3 vs. 6	BP	roof of mouth development	90	9	0.008	ANP32B,EPHB2,EPHB3,JAG2,CHD7,CSRNP1,SKI,WNT11,WNT3A
GO:006007011	Cluster 3 vs. 6	BP	canonical Wnt signaling pathway	308	18	0.036	COL6A1,CSNK1A1,EGR1,FGF2,TMEM131L,PYGO1,GREM1,INVS,CCDC88C,SIAH2,CAPRIN2,WNT7B,WNT11,ZNF703,FZD7,LGR5,WNT3A,KLF4
GO:006039211	Cluster 3 vs. 6	BP	negative regulation of SMAD protein signal transduction	37	4	0.011	EID2,GREM1,SMAD7,SKI
GO:006071111	Cluster 3 vs. 6	BP	labyrinthine layer development	44	5	0.023	FBXW8,GRB2,HES1,MAPK1,WNT7B
GO:006071611	Cluster 3 vs. 6	BP	labyrinthine layer blood vessel development	19	3	0.027	FBXW8,HES1,MAPK1
GO:006079511	Cluster 3 vs. 6	BP	cell fate commitment involved in formation of primary germ layer	33	4	0.027	HOXA11,TBX6,FZD7,WNT3A,KLF4
GO:006110111	Cluster 3 vs. 6	BP	neuroendocrine cell differentiation	16	3	0.017	FGF2,HES1,WNT11
GO:006118111	Cluster 3 vs. 6	BP	regulation of chondrocyte development	6	2	0.021	HOXA11,SMAD7,PTHLH
GO:006161411	Cluster 3 vs. 6	BP	miRNA transcription	74	7	0.032	EGR1,ETS1,FGF2,PAX6,MRTFA,YY1,KLF4
GO:006167611	Cluster 3 vs. 6	MF	importin-alpha family protein binding	9	2	0.03	RAN,EI24
GO:006200911	Cluster 3 vs. 6	BP	secondary palate development	26	4	0.019	JAG2,CHD7,WNT11,WNT3A
GO:007000111	Cluster 3 vs. 6	MF	aspartic-type peptidase activity	25	3	0.032	BACE2,CASP7,DDI2
GO:007001311	Cluster 3 vs. 6	CC	intracellular organelle lumen	5725	197	0.031	TEN1,MED16,PPIF,CDK9,ARIH2,RBM14,HYOU1,ANP32B,RASL10A,ARPP19,PRSS23,BAZ1A,SNF8,CBX3,UHRF2,ZFYVE27,COL6A1,ADK,JMY,ACOT12,COX10,CRABP2,NEK7,NOL4L,CSNK1A1,COMMD1,CTSZ,PRELID2,EID2,DCK,MIER3,DOCK1,EGR1,PAOX,ACSF3,EME2,NAIF1,EPHB2,C2orf69,ERF,ETS1,RBM24,XRN2,SETD1B,FLT3,SYNE2,PLCB1,TARDBP,AMACR,FTH1,UBN2,POLR1A,CHD5,SENP6,PYGO1,GFER,CACYBP,TJP3,VENTX,HTRA2,GPC1,GRB2,GRIK5,SSU72,CPSF1,TRA2A,UBQLN1,SLC4…
GO:007035811	Cluster 3 vs. 6	BP	actin polymerization-dependent cell motility	7	2	0.026	JMY,EPS8
GO:007043211	Cluster 3 vs. 6	BP	regulation of nucleotide-binding oligomerization domain containing 2 signaling pathway	10	2	0.038	SLC15A4,ERBIN
GO:007058711	Cluster 3 vs. 6	BP	regulation of cell-cell adhesion involved in gastrulation	10	2	0.046	APOA1,KLF4
GO:007140311	Cluster 3 vs. 6	BP	cellular response to high density lipoprotein particle stimulus	3	2	0.005	ABCG4,ABCG1
GO:007167611	Cluster 3 vs. 6	BP	negative regulation of mononuclear cell migration	25	3	0.04	PLCB1,GREM1,WASL
GO:008970911	Cluster 3 vs. 6	BP	L-histidine transmembrane transport	4	2	0.01	SLC15A4,SLC7A1
GO:009018111	Cluster 3 vs. 6	BP	regulation of cholesterol metabolic process	39	4	0.025	ERLIN1,APOA1,ABCG4,ARV1,ABCG1
GO:009020511	Cluster 3 vs. 6	BP	positive regulation of cholesterol metabolic process	15	3	0.01	APOA1,ABCG4,ABCG1
GO:009715311	Cluster 3 vs. 6	MF	cysteine-type endopeptidase activity involved in apoptotic process	9	2	0.035	CASP2,CASP7
GO:009720011	Cluster 3 vs. 6	MF	cysteine-type endopeptidase activity involved in execution phase of apoptosis	5	2	0.012	CASP2,CASP7
GO:009732011	Cluster 3 vs. 6	BP	plasma membrane tubulation	19	3	0.04	ASAP1,SNX9,WASL
GO:009852811	Cluster 3 vs. 6	BP	skeletal muscle fiber differentiation	12	3	0.01	PPIF,COL6A1,RBM24
GO:009950711	Cluster 3 vs. 6	MF	ligand-gated monoatomic ion channel activity involved in regulation of presynaptic membrane potential	15	3	0.025	GRIN3B,GRIK5,GRIN2D
GO:009962911	Cluster 3 vs. 6	CC	postsynaptic specialization of symmetric synapse	2	2	0.003	IQSEC3,SEPTIN11
GO:010611811	Cluster 3 vs. 6	BP	regulation of sterol biosynthetic process	23	3	0.029	ERLIN1,ABCG4,ABCG1
GO:010612011	Cluster 3 vs. 6	BP	positive regulation of sterol biosynthetic process	10	2	0.044	ABCG4,ABCG1
GO:014011011	Cluster 3 vs. 6	MF	transcription regulator activity	1830	75	0.023	MED16,RBM14,SOX21,JMY,NCOA7,ZNF358,ZBTB46,ZNF280B,ZNF688,EID2,MIER3,EGR1,EN1,ERF,ETS1,BEND6,FGF2,FOXJ3,FOXJ1,MYT1L,EBF3,VENTX,ZNF707,HDGF,HOXA7,HOXA11,APBB1,HES1,SNAI3,BARHL2,ZNF530,ZNF773,AFF3,LMO2,SMAD5,SMAD7,MEF2A,MNT,ZFHX3,NFYC,NKX6-1,OTX1,PAX6,GMNN,PLAGL1,PHF10,MAML3,STOX2,ARID1B,MRTFA,TRIM27,RORA,RREB1,PRDM16,SRSF2,CSRNP1,SIAH2,SKI,SKIL,TAL1,TBX6,C1QBP,HIRA,YY1,ZNF143,ZBTB17,ZNF655,ZXDC,TRI…
GO:014074711	Cluster 3 vs. 6	BP	regulation of ncRNA transcription	95	8	0.034	EGR1,ETS1,FGF2,PAX6,MRTFA,YY1,ZNF143,KLF4
GO:014099411	Cluster 3 vs. 6	MF	RNA polymerase II CTD heptapeptide repeat modifying activity	17	3	0.026	CDK9,SSU72,MAPK1
GO:018001211	Cluster 3 vs. 6	BP	co-transcriptional RNA 3'-end processing, cleavage and polyadenylation pathway	9	2	0.038	SSU72,CPSF1
GO:019873811	Cluster 3 vs. 6	BP	cell-cell signaling by wnt	446	25	0.031	COL6A1,CSNK1A1,PRICKLE2,EGR1,FGF2,TMEM131L,PYGO1,GREM1,INVS,APP,SHISA2,CCDC88C,ROR1,ROR2,PPP2CA,SIAH2,SKI,CAPRIN2,WNT7B,WNT11,ZNF703,FZD7,LBX2,LGR5,WNT3A,KLF4
GO:190136211	Cluster 3 vs. 6	BP	organic cyclic compound biosynthetic process	3918	154	0.004	TEN1,MED16,SLC25A13,CDK9,RBM14,DRAP1,ERLIN1,ADCY1,GIPC1,ADCY3,YWHAQ,SOX21,BAZ1A,SNF8,CBX3,CLCN2,NDUFA11,ADK,JMY,NCOA7,COX10,CRABP2,ZNF358,NEK7,ZBTB46,ZNF280B,ZNF688,COMMD1,EID2,DCK,MIER3,EGR1,ACSF3,EN1,ERF,ETS1,BEND6,FGF2,XRN2,FOXJ3,FOXJ1,MYT1L,PLCB1,ABCB10,AMACR,MKRN2,EBF3,POLR1A,CHD5,PYGO1,GREM1,GFER,VENTX,ZNF707,GPR37,SSU72,SLC40A1,HDGF,HOXA7,HOXA11,APBB1,HES1,SNAI3,APOA1,BARHL2,NME9,IGF2,ZNF5…
GO:190223611	Cluster 3 vs. 6	BP	negative regulation of endoplasmic reticulum stress-induced intrinsic apoptotic signaling pathway	19	3	0.027	HYOU1,SELENOS,WFS1
GO:190267911	Cluster 3 vs. 6	BP	negative regulation of RNA biosynthetic process	1159	59	0.004	DRAP1,YWHAQ,SOX21,CBX3,ZBTB46,EID2,MIER3,EGR1,EN1,ERF,BEND6,FOXJ1,MYT1L,PLCB1,CHD5,GREM1,HDGF,HOXA7,APBB1,HES1,SNAI3,IGF2,SMAD5,SMAD7,MEF2A,MNT,ZFHX3,NKX6-1,PAX6,GMNN,PCNA,NELFCD,PLAGL1,PSPC1,BEND3,TRIM27,RNF2,RREB1,PRDM16,SRSF2,SIAH2,SKI,SKIL,TAL1,TBX6,C1QBP,HIRA,EZR,WFS1,WNT11,XRCC5,YY1,ZBTB17,ZNF703,HDAC10,ZNF282,BRMS1L,NKX6-2,INSM2,ZNF503,CGGBP1,RUNX1T1,PER2,KLF4,NFE2L3
GO:190289311	Cluster 3 vs. 6	BP	regulation of miRNA transcription	73	7	0.031	EGR1,ETS1,FGF2,PAX6,MRTFA,YY1,KLF4
GO:190289511	Cluster 3 vs. 6	BP	positive regulation of miRNA transcription	54	6	0.024	EGR1,ETS1,FGF2,PAX6,MRTFA,KLF4
GO:190352511	Cluster 3 vs. 6	BP	regulation of membrane tubulation	5	2	0.021	ASAP1,WASL
GO:190372911	Cluster 3 vs. 6	BP	regulation of plasma membrane organization	16	3	0.028	ASAP1,CASP7,WASL
GO:190439911	Cluster 3 vs. 6	MF	heparan sulfate binding	4	2	0.006	FURIN,PPIA
GO:199000011	Cluster 3 vs. 6	BP	amyloid fibril formation	38	4	0.027	TARDBP,APP,FURIN,SIAH2
GO:199080611	Cluster 3 vs. 6	BP	ligand-gated ion channel signaling pathway	29	5	0.006	GRIN3B,PLCB1,GRIK5,GRIN2D,APP
GO:199082311	Cluster 3 vs. 6	BP	response to leukemia inhibitory factor	101	8	0.024	EPS8,CACYBP,SMAD7,PAX6,PMM1,ABCG4,XRCC5,KLF4
GO:199083011	Cluster 3 vs. 6	BP	cellular response to leukemia inhibitory factor	99	8	0.02	EPS8,CACYBP,SMAD7,PAX6,PMM1,ABCG4,XRCC5,KLF4
GO:200027811	Cluster 3 vs. 6	BP	regulation of DNA biosynthetic process	111	9	0.017	TEN1,NEK7,FGF2,GREM1,GFER,PCNA,MAPK1,XRCC5,DSCC1,KLF4
GO:200039411	Cluster 3 vs. 6	BP	positive regulation of lamellipodium morphogenesis	7	2	0.041	RREB1,ARHGEF7
GO:200057311	Cluster 3 vs. 6	BP	positive regulation of DNA biosynthetic process	69	8	0.003	NEK7,FGF2,GREM1,GFER,PCNA,MAPK1,XRCC5,DSCC1,KLF4
GO:200063011	Cluster 3 vs. 6	BP	positive regulation of miRNA metabolic process	63	6	0.038	EGR1,ETS1,FGF2,PAX6,MRTFA,KLF4
GO:200076611	Cluster 3 vs. 6	BP	negative regulation of cytoplasmic translation	8	2	0.044	RBM24,CPEB1
GO:200098011	Cluster 3 vs. 6	BP	regulation of inner ear receptor cell differentiation	9	2	0.036	FGF2,HES1
GO:200101611	Cluster 3 vs. 6	BP	positive regulation of skeletal muscle cell differentiation	7	2	0.033	RBM24,GPC1
GO:200114111	Cluster 3 vs. 6	BP	regulation of RNA biosynthetic process	3164	125	0.014	MED16,CDK9,RBM14,DRAP1,ADCY1,YWHAQ,SOX21,BAZ1A,SNF8,CBX3,JMY,NCOA7,CRABP2,ZNF358,ZBTB46,ZNF280B,ZNF688,COMMD1,EID2,MIER3,EGR1,EN1,ERF,ETS1,BEND6,FGF2,FOXJ3,FOXJ1,MYT1L,PLCB1,MKRN2,EBF3,CHD5,PYGO1,GREM1,VENTX,ZNF707,SSU72,SLC40A1,HDGF,HOXA7,HOXA11,APBB1,HES1,SNAI3,BARHL2,IGF2,ZNF530,APP,ZNF773,AGRN,AFF3,LMO2,SMAD5,SMAD7,MEF2A,MNT,ZFHX3,NCBP1,NFYC,NKX6-1,ROR1,OTX1,PAX6,GMNN,PHF20L1,PCNA,WAC,NELFCD,…
GO:000156812	Cluster 4 vs. 5	BP	blood vessel development	774	3	0.024	NGFR,TCF7L2,CD34
GO:000193512	Cluster 4 vs. 5	BP	endothelial cell proliferation	190	2	0.007	NGFR,CD34
GO:000194412	Cluster 4 vs. 5	BP	vasculature development	806	3	0.026	NGFR,TCF7L2,CD34
GO:000599612	Cluster 4 vs. 5	BP	monosaccharide metabolic process	242	2	0.016	DGKQ,TCF7L2
GO:000600612	Cluster 4 vs. 5	BP	glucose metabolic process	183	2	0.01	DGKQ,TCF7L2
GO:000609412	Cluster 4 vs. 5	BP	gluconeogenesis	86	2	0.002	DGKQ,TCF7L2
GO:000610912	Cluster 4 vs. 5	BP	regulation of carbohydrate metabolic process	176	2	0.01	DGKQ,TCF7L2
GO:000611112	Cluster 4 vs. 5	BP	regulation of gluconeogenesis	51	2	0.001	DGKQ,TCF7L2
GO:000664412	Cluster 4 vs. 5	BP	phospholipid metabolic process	371	2	0.036	DGKQ,LPCAT4
GO:000665012	Cluster 4 vs. 5	BP	glycerophospholipid metabolic process	295	2	0.025	DGKQ,LPCAT4
GO:000665412	Cluster 4 vs. 5	BP	phosphatidic acid biosynthetic process	31	2	0	DGKQ,LPCAT4
GO:000813412	Cluster 4 vs. 5	MF	transcription factor binding	571	3	0.015	DGKQ,TCF7L2,CD34
GO:000865412	Cluster 4 vs. 5	BP	phospholipid biosynthetic process	243	2	0.018	DGKQ,LPCAT4
GO:000910012	Cluster 4 vs. 5	BP	glycoprotein metabolic process	370	2	0.033	GALNT5,TCF7L2
GO:000910112	Cluster 4 vs. 5	BP	glycoprotein biosynthetic process	312	2	0.025	GALNT5,TCF7L2
GO:000989112	Cluster 4 vs. 5	BP	positive regulation of biosynthetic process	2573	5	0.045	DGKQ,NGFR,MAML3,TCF7L2,CD34
GO:001055712	Cluster 4 vs. 5	BP	positive regulation of macromolecule biosynthetic process	2475	5	0.039	DGKQ,NGFR,MAML3,TCF7L2,CD34
GO:001090612	Cluster 4 vs. 5	BP	regulation of glucose metabolic process	98	2	0.003	DGKQ,TCF7L2
GO:001605112	Cluster 4 vs. 5	BP	carbohydrate biosynthetic process	199	2	0.01	DGKQ,TCF7L2
GO:001660412	Cluster 4 vs. 5	CC	nuclear body	816	3	0.027	DGKQ,INTS7,MAML3,TCF7L2
GO:001660712	Cluster 4 vs. 5	CC	nuclear speck	399	2	0.043	DGKQ,MAML3
GO:001931812	Cluster 4 vs. 5	BP	hexose metabolic process	222	2	0.014	DGKQ,TCF7L2
GO:001931912	Cluster 4 vs. 5	BP	hexose biosynthetic process	89	2	0.002	DGKQ,TCF7L2
GO:003024612	Cluster 4 vs. 5	MF	carbohydrate binding	270	2	0.011	GALNT5,CD34
GO:003126712	Cluster 4 vs. 5	MF	small GTPase binding	264	2	0.029	BICD2,NGFR
GO:003132812	Cluster 4 vs. 5	BP	positive regulation of cellular biosynthetic process	2553	5	0.044	DGKQ,NGFR,MAML3,TCF7L2,CD34
GO:003235012	Cluster 4 vs. 5	BP	regulation of hormone metabolic process	39	2	0.001	DGKQ,TCF7L2
GO:003336512	Cluster 4 vs. 5	BP	protein localization to organelle	921	3	0.034	BICD2,NGFR,TCF7L2
GO:003350012	Cluster 4 vs. 5	BP	carbohydrate homeostasis	253	2	0.018	NGFR,TCF7L2
GO:003450412	Cluster 4 vs. 5	BP	protein localization to nucleus	305	2	0.027	NGFR,TCF7L2
GO:004206012	Cluster 4 vs. 5	BP	wound healing	412	2	0.045	DGKQ,CD34
GO:004244512	Cluster 4 vs. 5	BP	hormone metabolic process	232	2	0.01	DGKQ,TCF7L2
GO:004247612	Cluster 4 vs. 5	BP	odontogenesis	128	2	0.006	NGFR,CD34
GO:004248112	Cluster 4 vs. 5	BP	regulation of odontogenesis	18	2	0	NGFR,CD34
GO:004248212	Cluster 4 vs. 5	BP	positive regulation of odontogenesis	7	2	0	NGFR,CD34
GO:004259312	Cluster 4 vs. 5	BP	glucose homeostasis	252	2	0.018	NGFR,TCF7L2
GO:004325512	Cluster 4 vs. 5	BP	regulation of carbohydrate biosynthetic process	99	2	0.003	DGKQ,TCF7L2
GO:004501712	Cluster 4 vs. 5	BP	glycerolipid biosynthetic process	240	2	0.018	DGKQ,LPCAT4
GO:004636412	Cluster 4 vs. 5	BP	monosaccharide biosynthetic process	91	2	0.002	DGKQ,TCF7L2
GO:004647312	Cluster 4 vs. 5	BP	phosphatidic acid metabolic process	35	2	0	DGKQ,LPCAT4
GO:004647412	Cluster 4 vs. 5	BP	glycerophospholipid biosynthetic process	200	2	0.013	DGKQ,LPCAT4
GO:004648612	Cluster 4 vs. 5	BP	glycerolipid metabolic process	382	2	0.038	DGKQ,LPCAT4
GO:005067312	Cluster 4 vs. 5	BP	epithelial cell proliferation	460	3	0.005	NGFR,TCF7L2,CD34
GO:005067812	Cluster 4 vs. 5	BP	regulation of epithelial cell proliferation	386	2	0.036	NGFR,TCF7L2
GO:005102012	Cluster 4 vs. 5	MF	GTPase binding	295	2	0.035	BICD2,NGFR
GO:006162912	Cluster 4 vs. 5	MF	RNA polymerase II-specific DNA-binding transcription factor binding	329	2	0.037	TCF7L2,CD34
GO:006201212	Cluster 4 vs. 5	BP	regulation of small molecule metabolic process	319	2	0.025	DGKQ,TCF7L2
GO:011011012	Cluster 4 vs. 5	BP	positive regulation of animal organ morphogenesis	33	2	0	NGFR,CD34
GO:014029712	Cluster 4 vs. 5	MF	DNA-binding transcription factor binding	452	3	0.008	DGKQ,TCF7L2,CD34
GO:190018012	Cluster 4 vs. 5	BP	regulation of protein localization to nucleus	141	2	0.007	NGFR,TCF7L2
GO:190018212	Cluster 4 vs. 5	BP	positive regulation of protein localization to nucleus	92	2	0.003	NGFR,TCF7L2
GO:200002712	Cluster 4 vs. 5	BP	regulation of animal organ morphogenesis	86	2	0.003	NGFR,CD34
GO:200123312	Cluster 4 vs. 5	BP	regulation of apoptotic signaling pathway	378	2	0.033	NGFR,TCF7L2
GO:000030213	Cluster 4 vs. 6	BP	response to reactive oxygen species	196	7	0.005	PPIF,COL6A1,MAPK1,PTPRK,CAPN2,MAP1LC3A,KLF4
GO:000041313	Cluster 4 vs. 6	BP	protein peptidyl-prolyl isomerization	18	3	0	PPIF,PPIA,PPID
GO:000046013	Cluster 4 vs. 6	BP	maturation of 5.8S rRNA	35	2	0.043	EXOSC4,RPS21
GO:000079113	Cluster 4 vs. 6	CC	euchromatin	57	3	0.022	EXOSC4,RNF2,KLF4
GO:000090013	Cluster 4 vs. 6	MF	mRNA regulatory element binding translation repressor activity	14	2	0.014	CELF1,CPEB1
GO:000110113	Cluster 4 vs. 6	BP	response to acid chemical	130	5	0.019	COL6A1,NTRK2,CPEB1,CAPN2,NEURL1
GO:000194213	Cluster 4 vs. 6	BP	hair follicle development	91	4	0.023	SOX21,COL6A1,FGF10,PDGFA
GO:000202313	Cluster 4 vs. 6	BP	reduction of food intake in response to dietary excess	6	2	0.001	COL6A1,CNTN2
GO:000211613	Cluster 4 vs. 6	CC	semaphorin receptor complex	11	2	0.018	SEMA4D,PLXND1
GO:000373013	Cluster 4 vs. 6	MF	mRNA 3'-UTR binding	231	5	0.012	MIR885,CELF1,AGO2,CPSF1,EXOSC4,CPEB1
GO:000375513	Cluster 4 vs. 6	MF	peptidyl-prolyl cis-trans isomerase activity	31	4	0	PPIF,FKBP11,PPIA,PPID
GO:000419813	Cluster 4 vs. 6	MF	calcium-dependent cysteine-type endopeptidase activity	16	2	0.014	CAPN5,CAPN2
GO:000509613	Cluster 4 vs. 6	MF	GTPase activator activity	244	10	0.002	CHN1,EIF5,SIPA1L1,ARHGAP21,RANGAP1,SMAP2,WNT11,ARHGAP10,STARD13,MTSS2
GO:000563413	Cluster 4 vs. 6	CC	nucleus	7473	89	0.026	TEN1,HNRNPR,CELF1,ARPP19,PNRC1,SOX21,ZFYVE27,NCOA7,COX10,ZNF280B,EID2,MIER3,DUSP3,EPHB2,FGF10,FOXJ3,MYT1L,ZHX3,PASK,SYNE2,FTH1,PYGO1,AKAP8L,CACYBP,INVS,TJP3,AGO2,AHDC1,GPC1,MACROD1,GRIK5,CPSF1,APLP2,IARS1,C6orf52,ITPR2,CERKL,CHCHD10,IQSEC3,ZFHX3,NDUFA9,GMNN,POLR1D,PDE4D,SNTG1,EXOSC4,FAM193B,PPIA,PPID,PPP1R7,PPP2CA,CDKN2AIP,MAPK1,STOX2,PRDM10,PTHLH,STARD9,DISP3,KIAA1614,DMRT3,RALGDS,RAN,RANGAP1,RF…
GO:000574713	Cluster 4 vs. 6	CC	mitochondrial respiratory chain complex I	42	2	0.041	NDUFA11,NDUFA9
GO:000576713	Cluster 4 vs. 6	CC	secondary lysosome	20	2	0.012	FTH1,MAP1LC3A
GO:000578213	Cluster 4 vs. 6	CC	peroxisomal matrix	51	3	0.011	ACOT2,EHHADH,PAOX,ACOX1
GO:000578313	Cluster 4 vs. 6	CC	endoplasmic reticulum	1922	29	0.031	CNIH1,HNRNPR,OSBPL1A,MOGAT1,ZFYVE27,COL6A1,CTSZ,MBOAT1,SYNE2,PANX1,GRIK5,APLP2,NAT8L,ARSI,ITPR2,CERKL,FKBP11,PDGFA,MAPK1,ERO1B,SCYL3,JPH3,DISP3,RPS21,SRL,PRSS56,VKORC1,CAPN2,MAPK8IP1,PGS1
GO:000578813	Cluster 4 vs. 6	CC	endoplasmic reticulum lumen	295	8	0.016	COL6A1,CTSZ,APLP2,ARSI,PDGFA,MAPK1,ERO1B,SRL
GO:000611913	Cluster 4 vs. 6	BP	oxidative phosphorylation	126	4	0.016	PPIF,NDUFA11,CHCHD10,NDUFA9
GO:000616313	Cluster 4 vs. 6	BP	purine nucleotide metabolic process	501	10	0.037	ADCY3,ACOT2,NDUFA11,COL6A1,NNT,NDUFA9,PDE4D,ATP6V1B1,PPP2CA,PTHLH,RAN
GO:000645713	Cluster 4 vs. 6	BP	protein folding	210	5	0.042	PPIF,FKBP11,PPIA,PPID,ERO1B
GO:000675313	Cluster 4 vs. 6	BP	nucleoside phosphate metabolic process	566	11	0.034	ADCY3,ACOT2,NDUFA11,COL6A1,NNT,NDUFA9,PDE4D,ATP6V1B1,PPP2CA,PTHLH,RAN,RRM2
GO:000680913	Cluster 4 vs. 6	BP	nitric oxide biosynthetic process	74	3	0.042	SPR,SLC7A6,KLF4
GO:000716713	Cluster 4 vs. 6	BP	enzyme-linked receptor protein signaling pathway	987	19	0.025	MIR885,CHN1,ZFYVE27,COL6A1,GDF7,EID2,DUSP3,EPHB2,FGF10,FSTL4,SIPA1L1,GPC1,NTRK2,PDGFA,MAPK1,PTPRK,SPTBN1,MAP1LC3A,ARHGEF7,TGFBRAP1
GO:000726413	Cluster 4 vs. 6	BP	small GTPase-mediated signal transduction	469	15	0.002	SEMA4D,YWHAQ,CHN1,EPHB2,FGF10,SIPA1L1,IQSEC3,ARHGEF4,RHOF,ARHGAP21,RALGDS,ARHGAP10,ARHGEF7,STARD13,GRAP2
GO:000727513	Cluster 4 vs. 6	BP	multicellular organism development	4546	65	0.037	MIR885,SEMA4D,CELF1,YWHAQ,SOX21,CHN1,ZFYVE27,SLC38A10,COL6A1,GDF7,CTSZ,MBOAT1,DIO3,EPHB2,LNX2,FGF10,MYT1L,FSTL4,PLXND1,N4BP3,SYNE2,SIPA1L1,PYGO1,CACYBP,AGO2,AHDC1,GNAS,GPC1,IGSF3,APLP2,AGRN,KCNQ3,MMP17,ZFHX3,ATP2B2,NTRK2,PDGFA,ATP6V1B1,PPIA,MAPK1,STOX2,SCYL3,PTHLH,DISP3,DMRT3,RAN,RNF2,RRM2,MOSPD3,PRSS56,SPTBN1,CNTN2,GPR137B,WNT11,VKORC1,ADAM12,CMIP,CAPN2,EMILIN2,TTBK1,ARHGEF7,UNC5A,STARD13,NEURL1…
GO:000740913	Cluster 4 vs. 6	BP	axonogenesis	429	12	0.021	SEMA4D,CHN1,ZFYVE27,GDF7,EPHB2,FSTL4,PLXND1,SIPA1L1,APLP2,NTRK2,CNTN2,UNC5A
GO:000742213	Cluster 4 vs. 6	BP	peripheral nervous system development	89	4	0.034	COL6A1,GPC1,NTRK2,MAPK1
GO:000743113	Cluster 4 vs. 6	BP	salivary gland development	36	3	0.013	FGF10,PLXND1,PDGFA
GO:000743513	Cluster 4 vs. 6	BP	salivary gland morphogenesis	33	3	0.012	FGF10,PLXND1,PDGFA
GO:000759613	Cluster 4 vs. 6	BP	blood coagulation	215	7	0.009	EPHB2,GNAS,PDGFA,PPIA,PRSS56,VKORC1,EMILIN2
GO:000759913	Cluster 4 vs. 6	BP	hemostasis	221	7	0.011	EPHB2,GNAS,PDGFA,PPIA,PRSS56,VKORC1,EMILIN2
GO:000761013	Cluster 4 vs. 6	BP	behavior	634	14	0.024	ADCY3,COL6A1,EPHB2,KCNQ3,MMP17,ZFHX3,NTRK2,ATP6V1B1,MAPK1,JPH3,DMRT3,CNTN2,CAPN2,TTBK1
GO:000763113	Cluster 4 vs. 6	BP	feeding behavior	102	4	0.016	COL6A1,MMP17,NTRK2,CNTN2
GO:000763513	Cluster 4 vs. 6	BP	chemosensory behavior	19	2	0.026	ADCY3,ATP6V1B1
GO:000803813	Cluster 4 vs. 6	BP	neuron recognition	45	3	0.032	EPHB2,PLXND1,CNTN2
GO:000804713	Cluster 4 vs. 6	MF	enzyme activator activity	555	12	0.037	CHN1,EIF5,SIPA1L1,GNAS,MMP17,ARHGAP21,RANGAP1,SMAP2,WNT11,ARHGAP10,STARD13,MTSS2
GO:000808313	Cluster 4 vs. 6	MF	growth factor activity	153	4	0.048	GDF7,FGF10,PDGFA,NRG2
GO:000813513	Cluster 4 vs. 6	MF	translation factor activity, RNA binding	73	3	0.042	EIF5,AGO2,CPEB1
GO:000819913	Cluster 4 vs. 6	MF	ferric iron binding	9	2	0.003	FTH1,RRM2
GO:000823413	Cluster 4 vs. 6	MF	cysteine-type peptidase activity	153	5	0.021	CTSZ,UFSP1,CAPN5,CAPN2,USP42
GO:000905813	Cluster 4 vs. 6	BP	biosynthetic process	7962	94	0.004	MIR885,TEN1,MIR1237,PPIF,HNRNPR,MIR548AZ,SEMA4D,CELF1,ARPP19,ADCY3,PNRC1,YWHAQ,SOX21,OSBPL1A,MOGAT1,NDUFA11,COL6A1,NCOA7,COX10,ZNF280B,GDF7,CTSZ,MBOAT1,EID2,MIER3,DIO3,PAOX,EIF5,EPHB2,FGF10,FOXJ3,MYT1L,ZHX3,PASK,PANX1,PYGO1,AKAP8L,AGO2,AHDC1,CPSF1,IARS1,C6orf52,CERKL,AGRN,KCNQ3,SKIDA1,CHCHD10,ZFHX3,NDUFA9,NTRK2,ACOX1,GMNN,POLR1D,FKBP11,PDE4D,PDGFA,ATP6V1B1,EXOSC4,PPIA,PPID,MRPL20,PPP2CA,MAPK1,ERO…
GO:000906013	Cluster 4 vs. 6	BP	aerobic respiration	173	6	0.004	PPIF,NDUFA11,COL6A1,COX10,NNT,CHCHD10,NDUFA9
GO:000911713	Cluster 4 vs. 6	BP	nucleotide metabolic process	558	11	0.031	ADCY3,ACOT2,NDUFA11,COL6A1,NNT,NDUFA9,PDE4D,ATP6V1B1,PPP2CA,PTHLH,RAN,RRM2
GO:000914113	Cluster 4 vs. 6	BP	nucleoside triphosphate metabolic process	247	6	0.037	NDUFA11,COL6A1,NDUFA9,ATP6V1B1,PPP2CA,RAN
GO:000914413	Cluster 4 vs. 6	BP	purine nucleoside triphosphate metabolic process	232	6	0.027	NDUFA11,COL6A1,NDUFA9,ATP6V1B1,PPP2CA,RAN
GO:000915013	Cluster 4 vs. 6	BP	purine ribonucleotide metabolic process	414	10	0.012	ADCY3,ACOT2,NDUFA11,COL6A1,NDUFA9,PDE4D,ATP6V1B1,PPP2CA,PTHLH,RAN
GO:000918713	Cluster 4 vs. 6	BP	cyclic nucleotide metabolic process	40	3	0.023	ADCY3,PDE4D,PTHLH
GO:000919913	Cluster 4 vs. 6	BP	ribonucleoside triphosphate metabolic process	232	6	0.028	NDUFA11,COL6A1,NDUFA9,ATP6V1B1,PPP2CA,RAN
GO:000920513	Cluster 4 vs. 6	BP	purine ribonucleoside triphosphate metabolic process	226	6	0.024	NDUFA11,COL6A1,NDUFA9,ATP6V1B1,PPP2CA,RAN
GO:000925913	Cluster 4 vs. 6	BP	ribonucleotide metabolic process	432	10	0.016	ADCY3,ACOT2,NDUFA11,COL6A1,NDUFA9,PDE4D,ATP6V1B1,PPP2CA,PTHLH,RAN
GO:000961113	Cluster 4 vs. 6	BP	response to wounding	545	11	0.049	COL6A1,EPHB2,FGF10,GNAS,PDGFA,PPIA,RANGAP1,PRSS56,VKORC1,EMILIN2,KLF4
GO:000988913	Cluster 4 vs. 6	BP	regulation of biosynthetic process	5262	64	0.034	MIR885,TEN1,MIR1237,MIR548AZ,SEMA4D,CELF1,ARPP19,PNRC1,YWHAQ,SOX21,NCOA7,ZNF280B,GDF7,CTSZ,EID2,MIER3,PAOX,EIF5,EPHB2,FGF10,FOXJ3,MYT1L,ZHX3,PASK,PANX1,PYGO1,AKAP8L,AGO2,AHDC1,C6orf52,AGRN,SKIDA1,CHCHD10,ZFHX3,NTRK2,GMNN,PDE4D,PDGFA,ATP6V1B1,EXOSC4,PPIA,PPID,PPP2CA,MAPK1,STOX2,PRDM10,PTHLH,PTPRK,DMRT3,RAN,RFC4,RNF2,CPEB1,SPTBN1,TFR2,WNT11,ZNF655,CAPN2,TTBK1,RPS6KA4,ZNF697,NEURL1,KLF4,TGFBRAP1,MAP…
GO:001003913	Cluster 4 vs. 6	BP	response to iron ion	26	2	0.043	TFR2,MAP1LC3A
GO:001028813	Cluster 4 vs. 6	BP	response to lead ion	19	2	0.019	PPP2CA,MAP1LC3A
GO:001046713	Cluster 4 vs. 6	BP	gene expression	6546	73	0.034	MIR885,MIR1237,PPIF,HNRNPR,MIR548AZ,SEMA4D,CELF1,PNRC1,YWHAQ,SOX21,COL6A1,NCOA7,ZNF280B,GDF7,CTSZ,EID2,MIER3,EIF5,EPHB2,FGF10,FOXJ3,MYT1L,ZHX3,PASK,PANX1,PYGO1,AKAP8L,AGO2,AHDC1,CPSF1,IARS1,C6orf52,AGRN,KCNQ3,SKIDA1,CHCHD10,ZFHX3,NTRK2,GMNN,POLR1D,FKBP11,PDE4D,ATP6V1B1,EXOSC4,PPIA,PPID,MRPL20,PPP2CA,MAPK1,ERO1B,STOX2,PRDM10,PTHLH,PTPRK,DMRT3,RAN,RNF2,RPS21,CPEB1,SPTBN1,TFR2,WNT11,ZNF655,TSEN34,NA…
GO:001056313	Cluster 4 vs. 6	BP	negative regulation of phosphorus metabolic process	373	9	0.03	SEMA4D,ARPP19,DUSP3,EPHB2,NNT,PDE4D,PDGFA,PPIA,PPP2CA,MAPK8IP1
GO:001096813	Cluster 4 vs. 6	BP	regulation of microtubule nucleation	17	2	0.015	ARHGEF7,HAUS8
GO:001403713	Cluster 4 vs. 6	BP	Schwann cell differentiation	48	4	0.005	COL6A1,GPC1,NTRK2,MAPK1
GO:001404413	Cluster 4 vs. 6	BP	Schwann cell development	41	3	0.02	COL6A1,NTRK2,MAPK1
GO:001490213	Cluster 4 vs. 6	BP	myotube differentiation	129	5	0.025	PPIF,COL6A1,ADAM12,CAPN2,MAML1
GO:001598013	Cluster 4 vs. 6	BP	energy derivation by oxidation of organic compounds	307	7	0.026	PPIF,NDUFA11,COL6A1,COX10,PASK,NNT,CHCHD10,NDUFA9
GO:001601813	Cluster 4 vs. 6	MF	cyclosporin A binding	14	3	0	PPIF,PPIA,PPID
GO:001641113	Cluster 4 vs. 6	MF	acylglycerol O-acyltransferase activity	26	2	0.039	MOGAT1,MBOAT1
GO:001652813	Cluster 4 vs. 6	CC	sarcoplasm	93	4	0.034	COL6A1,SYNE2,ITPR2,JPH3,SRL
GO:001652913	Cluster 4 vs. 6	CC	sarcoplasmic reticulum	74	4	0.015	COL6A1,SYNE2,ITPR2,JPH3,SRL
GO:001672513	Cluster 4 vs. 6	MF	oxidoreductase activity, acting on CH or CH2 groups	11	2	0.003	RRM2,VKORC1
GO:001672813	Cluster 4 vs. 6	MF	oxidoreductase activity, acting on CH or CH2 groups, disulfide as acceptor	5	2	0.001	RRM2,VKORC1
GO:001685313	Cluster 4 vs. 6	MF	isomerase activity	149	5	0.012	PPIF,EHHADH,FKBP11,PPIA,PPID
GO:001685913	Cluster 4 vs. 6	MF	cis-trans isomerase activity	34	4	0	PPIF,FKBP11,PPIA,PPID
GO:001819313	Cluster 4 vs. 6	BP	peptidyl-amino acid modification	813	15	0.05	PPIF,SEMA4D,NCOA7,EPHB2,FGF10,NTRK2,PDE4D,PDGFA,PPIA,PPID,PPP2CA,MAPK1,RANGAP1,VKORC1,TTBK1,RPS6KA4
GO:001820813	Cluster 4 vs. 6	BP	peptidyl-proline modification	32	3	0.004	PPIF,PPIA,PPID
GO:001907613	Cluster 4 vs. 6	BP	viral release from host cell	28	2	0.037	PPIA,PPID
GO:001922613	Cluster 4 vs. 6	BP	transmission of nerve impulse	72	4	0.011	COL6A1,KCNQ3,NTRK2,DMRT3
GO:001969313	Cluster 4 vs. 6	BP	ribose phosphate metabolic process	443	10	0.018	ADCY3,ACOT2,NDUFA11,COL6A1,NDUFA9,PDE4D,ATP6V1B1,PPP2CA,PTHLH,RAN
GO:001983813	Cluster 4 vs. 6	MF	growth factor binding	130	5	0.031	COL6A1,FSTL4,GPC1,NTRK2,PDGFA
GO:002151513	Cluster 4 vs. 6	BP	cell differentiation in spinal cord	49	3	0.028	GDF7,SCYL3,DMRT3
GO:002200813	Cluster 4 vs. 6	BP	neurogenesis	1673	32	0.015	SEMA4D,SOX21,CHN1,ZFYVE27,COL6A1,GDF7,MBOAT1,DIO3,EPHB2,LNX2,FGF10,MYT1L,FSTL4,PLXND1,SYNE2,SIPA1L1,GPC1,APLP2,AGRN,KCNQ3,ZFHX3,ATP2B2,NTRK2,PPIA,MAPK1,SCYL3,DISP3,DMRT3,CNTN2,WNT11,TTBK1,UNC5A,NEURL1,KLF4
GO:002240413	Cluster 4 vs. 6	BP	molting cycle process	94	4	0.027	SOX21,COL6A1,FGF10,PDGFA
GO:002240513	Cluster 4 vs. 6	BP	hair cycle process	94	4	0.027	SOX21,COL6A1,FGF10,PDGFA
GO:003018213	Cluster 4 vs. 6	BP	neuron differentiation	1365	27	0.02	SEMA4D,SOX21,CHN1,ZFYVE27,GDF7,MBOAT1,DIO3,EPHB2,LNX2,MYT1L,FSTL4,PLXND1,SIPA1L1,APLP2,AGRN,KCNQ3,ZFHX3,ATP2B2,NTRK2,PPIA,SCYL3,DISP3,DMRT3,CNTN2,WNT11,UNC5A,NEURL1,KLF4
GO:003019313	Cluster 4 vs. 6	BP	regulation of blood coagulation	69	4	0.006	EPHB2,PDGFA,VKORC1,EMILIN2
GO:003023413	Cluster 4 vs. 6	MF	enzyme regulator activity	1219	21	0.042	TEN1,ARPP19,CHN1,EIF5,SIPA1L1,GNAS,APLP2,MMP17,IQSEC3,ARHGEF4,RHOF,PPP1R7,ARHGAP21,RALGDS,RANGAP1,SMAP2,WNT11,ARHGAP10,ARHGEF7,STARD13,MTSS2,MAPK8IP1
GO:003032313	Cluster 4 vs. 6	BP	respiratory tube development	191	6	0.033	COL6A1,CTSZ,FGF10,PDGFA,MAPK1,WNT11
GO:003032413	Cluster 4 vs. 6	BP	lung development	187	6	0.03	COL6A1,CTSZ,FGF10,PDGFA,MAPK1,WNT11
GO:003069513	Cluster 4 vs. 6	MF	GTPase regulator activity	451	15	0.001	CHN1,EIF5,SIPA1L1,IQSEC3,ARHGEF4,RHOF,ARHGAP21,RALGDS,RANGAP1,SMAP2,WNT11,ARHGAP10,ARHGEF7,STARD13,MTSS2
GO:003096413	Cluster 4 vs. 6	CC	NADH dehydrogenase complex	42	2	0.041	NDUFA11,NDUFA9
GO:003112313	Cluster 4 vs. 6	BP	RNA 3'-end processing	91	4	0.014	CPSF1,EXOSC4,RPS21,CPEB1
GO:003114313	Cluster 4 vs. 6	CC	pseudopodium	16	2	0.02	MAPK1,CAPN2
GO:003125613	Cluster 4 vs. 6	CC	leading edge membrane	173	8	0.004	PLXND1,SYNE2,ATP2B2,ARHGEF4,SNTG1,PTPRK,SPTBN1,UNC5A,MTSS2
GO:003132613	Cluster 4 vs. 6	BP	regulation of cellular biosynthetic process	5232	64	0.03	MIR885,TEN1,MIR1237,MIR548AZ,SEMA4D,CELF1,ARPP19,PNRC1,YWHAQ,SOX21,NCOA7,ZNF280B,GDF7,CTSZ,EID2,MIER3,PAOX,EIF5,EPHB2,FGF10,FOXJ3,MYT1L,ZHX3,PASK,PANX1,PYGO1,AKAP8L,AGO2,AHDC1,C6orf52,AGRN,SKIDA1,CHCHD10,ZFHX3,NTRK2,GMNN,PDE4D,PDGFA,ATP6V1B1,EXOSC4,PPIA,PPID,PPP2CA,MAPK1,STOX2,PRDM10,PTHLH,PTPRK,DMRT3,RAN,RFC4,RNF2,CPEB1,SPTBN1,TFR2,WNT11,ZNF655,CAPN2,TTBK1,RPS6KA4,ZNF697,NEURL1,KLF4,TGFBRAP1,MAP…
GO:003154713	Cluster 4 vs. 6	BP	brain-derived neurotrophic factor receptor signaling pathway	6	2	0.004	FSTL4,NTRK2
GO:003169013	Cluster 4 vs. 6	MF	adrenergic receptor binding	18	2	0.02	GNAS,PDE4D
GO:003169813	Cluster 4 vs. 6	MF	beta-2 adrenergic receptor binding	6	2	0.003	GNAS,PDE4D
GO:003190713	Cluster 4 vs. 6	CC	microbody lumen	51	3	0.011	ACOT2,EHHADH,PAOX,ACOX1
GO:003197413	Cluster 4 vs. 6	CC	membrane-enclosed lumen	5725	75	0.005	TEN1,PPIF,HNRNPR,CELF1,ARPP19,ACOT2,ZFYVE27,COL6A1,COX10,CTSZ,EID2,MIER3,DUSP3,EHHADH,PAOX,EPHB2,ZHX3,SYNE2,FTH1,PYGO1,AKAP8L,CACYBP,TJP3,AGO2,GPC1,MACROD1,GRIK5,CPSF1,APLP2,IARS1,NAT8L,ARSI,ITPR2,CERKL,AGRN,CHCHD10,IQSEC3,ZFHX3,NDUFA9,ACOX1,GMNN,POLR1D,PDGFA,EXOSC4,FAM193B,PPIA,PPID,MRPL20,CDKN2AIP,MAPK1,ERO1B,KCMF1,PTHLH,RAN,RANGAP1,RFC4,RNF2,RPS21,SRL,CPEB1,SMAP2,SKP1,SPR,SPTBN1,ZNF655,TSEN34,…
GO:003250713	Cluster 4 vs. 6	BP	maintenance of protein location in cell	61	3	0.033	CHCHD10,RANGAP1,SKP1
GO:003280813	Cluster 4 vs. 6	BP	lacrimal gland development	7	2	0.003	FGF10,IGSF3
GO:003287213	Cluster 4 vs. 6	BP	regulation of stress-activated MAPK cascade	31	2	0.047	PPIA,MAPK1
GO:003301713	Cluster 4 vs. 6	CC	sarcoplasmic reticulum membrane	42	3	0.018	SYNE2,ITPR2,JPH3,SRL
GO:003326813	Cluster 4 vs. 6	CC	node of Ranvier	16	2	0.026	KCNQ3,CNTN2
GO:003438913	Cluster 4 vs. 6	BP	lipid droplet organization	34	2	0.044	PPIA,PPID
GO:003439413	Cluster 4 vs. 6	BP	protein localization to cell surface	65	4	0.008	EPHB2,FGF10,PTPRK,WNT11
GO:003461413	Cluster 4 vs. 6	BP	cellular response to reactive oxygen species	146	5	0.023	PPIF,MAPK1,PTPRK,MAP1LC3A,KLF4
GO:003527213	Cluster 4 vs. 6	BP	exocrine system development	48	4	0.003	FGF10,PLXND1,IGSF3,PDGFA
GO:003589113	Cluster 4 vs. 6	BP	exit from host cell	28	2	0.037	PPIA,PPID
GO:003592513	Cluster 4 vs. 6	MF	mRNA 3'-UTR AU-rich region binding	28	4	0	AGO2,CPSF1,EXOSC4,CPEB1
GO:004204813	Cluster 4 vs. 6	BP	olfactory behavior	11	2	0.01	ADCY3,ATP6V1B1
GO:004230313	Cluster 4 vs. 6	BP	molting cycle	114	4	0.044	SOX21,COL6A1,FGF10,PDGFA
GO:004254213	Cluster 4 vs. 6	BP	response to hydrogen peroxide	97	4	0.019	PPIF,CAPN2,MAP1LC3A,KLF4
GO:004255113	Cluster 4 vs. 6	BP	neuron maturation	47	3	0.028	AGRN,KCNQ3,CNTN2
GO:004263313	Cluster 4 vs. 6	BP	hair cycle	114	4	0.044	SOX21,COL6A1,FGF10,PDGFA
GO:004275513	Cluster 4 vs. 6	BP	eating behavior	38	2	0.05	COL6A1,CNTN2
GO:004282613	Cluster 4 vs. 6	MF	histone deacetylase binding	110	4	0.042	MIER3,AKAP8L,GMNN,KLF4
GO:004308513	Cluster 4 vs. 6	BP	positive regulation of catalytic activity	844	17	0.017	SEMA4D,SIPA1L1,AGRN,NTRK2,PDGFA,PPIA,PPP2CA,MAPK1,RALGDS,RANGAP1,RFC4,SKP1,WNT11,TTBK1,ARHGEF7,MTSS2,KLF4
GO:004308713	Cluster 4 vs. 6	BP	regulation of GTPase activity	279	12	0	SEMA4D,CHN1,PLXND1,SIPA1L1,AGRN,NTRK2,RALGDS,RANGAP1,GPR137B,WNT11,ARHGEF7,MTSS2
GO:004312113	Cluster 4 vs. 6	MF	neurotrophin binding	10	2	0.012	FSTL4,NTRK2
GO:004319413	Cluster 4 vs. 6	CC	axon initial segment	21	2	0.042	KCNQ3,CNTN2
GO:004320013	Cluster 4 vs. 6	BP	response to amino acid	115	5	0.011	COL6A1,NTRK2,CPEB1,CAPN2,NEURL1
GO:004322713	Cluster 4 vs. 6	CC	membrane-bounded organelle	12862	141	0.044	TEN1,PPIF,CNIH1,HNRNPR,CELF1,ARPP19,ADCY3,PNRC1,ACOT2,YWHAQ,SOX21,OSBPL1A,MOGAT1,ZFYVE27,SLC38A10,NDUFA11,COL6A1,NCOA7,COX10,ZNF280B,MIB2,DNHD1,CTSZ,MBOAT1,EID2,MIER3,DIO3,DUSP3,EHHADH,PAOX,EPHB2,FGF10,FOXJ3,MYT1L,ZHX3,FSTL4,N4BP3,PASK,SYNE2,NNT,PANX1,FTH1,PYGO1,AKAP8L,CACYBP,INVS,TJP3,AGO2,AHDC1,GNAS,GPC1,SLC46A3,MACROD1,GRIK5,CPSF1,APLP2,IARS1,NAT8L,ARSI,C6orf52,ITPR2,CERKL,AGRN,KCNQ3,CHCHD10,I…
GO:004322913	Cluster 4 vs. 6	CC	intracellular organelle	12822	142	0.044	TEN1,PPIF,CNIH1,HNRNPR,CELF1,ARPP19,ADCY3,PNRC1,ACOT2,SOX21,OSBPL1A,MOGAT1,ZFYVE27,SLC38A10,NDUFA11,COL6A1,NCOA7,COX10,ZNF280B,MIB2,DNHD1,CTSZ,MBOAT1,EID2,MIER3,DIO3,DUSP3,EHHADH,PAOX,WDR90,EPHB2,FGF10,FOXJ3,MYT1L,ZHX3,FSTL4,N4BP3,PASK,SYNE2,NNT,PANX1,FTH1,SIPA1L1,PYGO1,AKAP8L,CACYBP,INVS,TJP3,AGO2,AHDC1,GPC1,SLC46A3,MACROD1,GRIK5,CPSF1,APLP2,IARS1,NAT8L,ARSI,C6orf52,ITPR2,CERKL,AGRN,KCNQ3,CHCHD1…
GO:004323113	Cluster 4 vs. 6	CC	intracellular membrane-bounded organelle	11752	137	0.004	TEN1,PPIF,CNIH1,HNRNPR,CELF1,ARPP19,ADCY3,PNRC1,ACOT2,SOX21,OSBPL1A,MOGAT1,ZFYVE27,SLC38A10,NDUFA11,COL6A1,NCOA7,COX10,ZNF280B,MIB2,CTSZ,MBOAT1,EID2,MIER3,DIO3,DUSP3,EHHADH,PAOX,EPHB2,FGF10,FOXJ3,MYT1L,ZHX3,FSTL4,N4BP3,PASK,SYNE2,NNT,PANX1,FTH1,PYGO1,AKAP8L,CACYBP,INVS,TJP3,AGO2,AHDC1,GPC1,SLC46A3,MACROD1,GRIK5,CPSF1,APLP2,IARS1,NAT8L,ARSI,C6orf52,ITPR2,CERKL,AGRN,KCNQ3,CHCHD10,IQSEC3,ZFHX3,NDUFA…
GO:004323313	Cluster 4 vs. 6	CC	organelle lumen	5725	75	0.005	TEN1,PPIF,HNRNPR,CELF1,ARPP19,ACOT2,ZFYVE27,COL6A1,COX10,CTSZ,EID2,MIER3,DUSP3,EHHADH,PAOX,EPHB2,ZHX3,SYNE2,FTH1,PYGO1,AKAP8L,CACYBP,TJP3,AGO2,GPC1,MACROD1,GRIK5,CPSF1,APLP2,IARS1,NAT8L,ARSI,ITPR2,CERKL,AGRN,CHCHD10,IQSEC3,ZFHX3,NDUFA9,ACOX1,GMNN,POLR1D,PDGFA,EXOSC4,FAM193B,PPIA,PPID,MRPL20,CDKN2AIP,MAPK1,ERO1B,KCMF1,PTHLH,RAN,RANGAP1,RFC4,RNF2,RPS21,SRL,CPEB1,SMAP2,SKP1,SPR,SPTBN1,ZNF655,TSEN34,…
GO:004354713	Cluster 4 vs. 6	BP	positive regulation of GTPase activity	215	8	0.005	SEMA4D,SIPA1L1,AGRN,RALGDS,RANGAP1,WNT11,ARHGEF7,MTSS2
GO:004408513	Cluster 4 vs. 6	BP	cellular component biogenesis	3136	44	0.044	SEMA4D,CELF1,KCTD12,ZFYVE27,NDUFA11,COL6A1,COX10,DNHD1,EID2,DUSP3,WDR90,EIF5,EPHB2,PLXND1,SYNE2,AGO2,GPC1,CFAP97D1,AGRN,KCNQ3,CHCHD10,NDUFA9,NTRK2,ARHGEF4,GMNN,PDGFA,ATP6V1B1,EXOSC4,PPID,MRPL20,PPP2CA,STARD9,PTPRK,RAN,RPS21,RRM2,SPTBN1,WNT11,LIMD2,MAP1LC3A,TTBK1,ARHGEF7,NEURL1,MTSS2,HAUS8,TGFBRAP1
GO:004409113	Cluster 4 vs. 6	BP	membrane biogenesis	60	3	0.034	COL6A1,EPHB2,SPTBN1
GO:004409313	Cluster 4 vs. 6	BP	positive regulation of molecular function	1156	21	0.026	SEMA4D,EPHB2,FGF10,SIPA1L1,AGRN,NTRK2,GMNN,PDGFA,PPIA,PPP2CA,MAPK1,RALGDS,RAN,RANGAP1,RFC4,SKP1,WNT11,TTBK1,ARHGEF7,RPS6KA4,MTSS2,KLF4
GO:004424913	Cluster 4 vs. 6	BP	cellular biosynthetic process	7831	92	0.005	MIR885,TEN1,MIR1237,PPIF,HNRNPR,MIR548AZ,SEMA4D,CELF1,ARPP19,ADCY3,PNRC1,YWHAQ,SOX21,OSBPL1A,MOGAT1,NDUFA11,COL6A1,NCOA7,COX10,ZNF280B,GDF7,CTSZ,EID2,MIER3,PAOX,EIF5,EPHB2,FGF10,FOXJ3,MYT1L,ZHX3,PASK,PANX1,PYGO1,AKAP8L,AGO2,AHDC1,CPSF1,IARS1,C6orf52,CERKL,AGRN,KCNQ3,SKIDA1,CHCHD10,ZFHX3,NDUFA9,NTRK2,ACOX1,GMNN,POLR1D,FKBP11,PDE4D,PDGFA,ATP6V1B1,EXOSC4,PPIA,PPID,MRPL20,PPP2CA,MAPK1,ERO1B,STOX2,PRD…
GO:004427113	Cluster 4 vs. 6	BP	cellular nitrogen compound biosynthetic process	4471	59	0.027	TEN1,SEMA4D,CELF1,ADCY3,YWHAQ,SOX21,NDUFA11,NCOA7,COX10,ZNF280B,GDF7,EID2,MIER3,PAOX,EIF5,FGF10,FOXJ3,MYT1L,ZHX3,PASK,PYGO1,AKAP8L,AGO2,AHDC1,IARS1,C6orf52,AGRN,SKIDA1,CHCHD10,ZFHX3,NDUFA9,GMNN,POLR1D,PPIA,PPID,MRPL20,PPP2CA,MAPK1,STOX2,PRDM10,PTPRK,DMRT3,RFC4,RNF2,RPS21,RRM2,CPEB1,SPR,TFR2,WNT11,ZNF655,PDXK,RPS6KA4,SLC7A6,ZNF697,NEURL1,KLF4,TGFBRAP1,MAPK8IP1,NFE2L3,LRRC14,MAML1
GO:004475413	Cluster 4 vs. 6	CC	autolysosome	13	2	0.006	FTH1,MAP1LC3A
GO:004507013	Cluster 4 vs. 6	BP	positive regulation of viral genome replication	30	2	0.044	PPIA,PPID
GO:004516113	Cluster 4 vs. 6	BP	neuronal ion channel clustering	12	2	0.013	AGRN,CNTN2
GO:004518213	Cluster 4 vs. 6	MF	translation regulator activity	372	5	0.027	MIR885,CELF1,EIF5,AGO2,CPEB1,NEURL1
GO:004520213	Cluster 4 vs. 6	CC	synapse	1391	27	0.022	YWHAQ,KCTD12,EIF5,EPHB2,PLXND1,SIPA1L1,GPC1,GRIK5,AGRN,KCNQ3,IQSEC3,ATP2B2,NTRK2,ATP6V1B1,PPP2CA,MAPK1,KCMF1,RPS21,CPEB1,SPTBN1,CNTN2,TFR2,CAPN5,MAP1LC3A,ARHGEF7,RPS6KA4,NEURL1,MAPK8IP1
GO:004527113	Cluster 4 vs. 6	CC	respiratory chain complex I	42	2	0.041	NDUFA11,NDUFA9
GO:004533313	Cluster 4 vs. 6	BP	cellular respiration	219	6	0.014	PPIF,NDUFA11,COL6A1,COX10,NNT,CHCHD10,NDUFA9
GO:004593613	Cluster 4 vs. 6	BP	negative regulation of phosphate metabolic process	372	9	0.03	SEMA4D,ARPP19,DUSP3,EPHB2,NNT,PDE4D,PDGFA,PPIA,PPP2CA,MAPK8IP1
GO:004605813	Cluster 4 vs. 6	BP	cAMP metabolic process	23	3	0.007	ADCY3,PDE4D,PTHLH
GO:004633913	Cluster 4 vs. 6	BP	diacylglycerol metabolic process	26	2	0.05	MOGAT1,PGS1
GO:004684713	Cluster 4 vs. 6	BP	filopodium assembly	65	4	0.013	EPHB2,AGRN,ARHGEF4,NEURL1
GO:004801313	Cluster 4 vs. 6	BP	ephrin receptor signaling pathway	49	4	0.007	CHN1,EPHB2,SIPA1L1,ARHGEF7
GO:004816713	Cluster 4 vs. 6	BP	regulation of synaptic plasticity	206	7	0.018	EPHB2,SIPA1L1,KCNQ3,NTRK2,MAPK1,JPH3,NEURL1
GO:004816813	Cluster 4 vs. 6	BP	regulation of neuronal synaptic plasticity	54	3	0.039	EPHB2,JPH3,NEURL1
GO:004816913	Cluster 4 vs. 6	BP	regulation of long-term neuronal synaptic plasticity	23	2	0.045	EPHB2,NEURL1
GO:004817013	Cluster 4 vs. 6	BP	positive regulation of long-term neuronal synaptic plasticity	8	2	0.006	EPHB2,NEURL1
GO:004828613	Cluster 4 vs. 6	BP	lung alveolus development	49	3	0.02	COL6A1,FGF10,PDGFA
GO:004840313	Cluster 4 vs. 6	MF	brain-derived neurotrophic factor binding	4	2	0.001	FSTL4,NTRK2
GO:004840713	Cluster 4 vs. 6	MF	platelet-derived growth factor binding	11	2	0.011	COL6A1,PDGFA
GO:004867013	Cluster 4 vs. 6	BP	regulation of collateral sprouting	20	2	0.036	SEMA4D,FSTL4
GO:004869913	Cluster 4 vs. 6	BP	generation of neurons	1443	27	0.038	SEMA4D,SOX21,CHN1,ZFYVE27,GDF7,MBOAT1,DIO3,EPHB2,LNX2,MYT1L,FSTL4,PLXND1,SIPA1L1,APLP2,AGRN,KCNQ3,ZFHX3,ATP2B2,NTRK2,PPIA,SCYL3,DISP3,DMRT3,CNTN2,WNT11,UNC5A,NEURL1,KLF4
GO:005076913	Cluster 4 vs. 6	BP	positive regulation of neurogenesis	231	7	0.04	SEMA4D,ZFYVE27,EPHB2,PLXND1,NTRK2,TTBK1,NEURL1
GO:005077013	Cluster 4 vs. 6	BP	regulation of axonogenesis	144	8	0.002	SEMA4D,CHN1,ZFYVE27,EPHB2,FSTL4,PLXND1,SIPA1L1,NTRK2
GO:005077213	Cluster 4 vs. 6	BP	positive regulation of axonogenesis	72	4	0.027	SEMA4D,ZFYVE27,PLXND1,NTRK2
GO:005079013	Cluster 4 vs. 6	BP	regulation of catalytic activity	1347	22	0.046	SEMA4D,CHN1,DUSP3,EPHB2,PLXND1,SIPA1L1,AGRN,NTRK2,PDGFA,PPIA,PPP2CA,MAPK1,RALGDS,RANGAP1,RFC4,SKP1,GPR137B,WNT11,TTBK1,ARHGEF7,MTSS2,KLF4,MAPK8IP1
GO:005081713	Cluster 4 vs. 6	BP	coagulation	220	7	0.01	EPHB2,GNAS,PDGFA,PPIA,PRSS56,VKORC1,EMILIN2
GO:005081813	Cluster 4 vs. 6	BP	regulation of coagulation	74	4	0.007	EPHB2,PDGFA,VKORC1,EMILIN2
GO:005082013	Cluster 4 vs. 6	BP	positive regulation of coagulation	30	2	0.038	VKORC1,EMILIN2
GO:005087813	Cluster 4 vs. 6	BP	regulation of body fluid levels	352	10	0.006	EPHB2,FGF10,GNAS,PDGFA,ATP6V1B1,PPIA,PRSS56,VKORC1,EMILIN2,NEURL1
GO:005105613	Cluster 4 vs. 6	BP	regulation of small GTPase mediated signal transduction	284	11	0.003	SEMA4D,CHN1,EPHB2,FGF10,SIPA1L1,IQSEC3,ARHGEF4,RHOF,ARHGAP21,ARHGAP10,STARD13
GO:005123513	Cluster 4 vs. 6	BP	maintenance of location	322	8	0.028	FTH1,ITPR2,CHCHD10,PDE4D,JPH3,ARHGAP21,RANGAP1,SKP1
GO:005133613	Cluster 4 vs. 6	BP	regulation of hydrolase activity	709	14	0.025	SEMA4D,CHN1,PLXND1,SIPA1L1,AGRN,NTRK2,RALGDS,RANGAP1,GPR137B,WNT11,TTBK1,ARHGEF7,MTSS2,KLF4
GO:005134713	Cluster 4 vs. 6	BP	positive regulation of transferase activity	365	9	0.031	NTRK2,PDGFA,PPIA,PPP2CA,MAPK1,RFC4,SKP1,TTBK1,KLF4
GO:005142713	Cluster 4 vs. 6	MF	hormone receptor binding	31	2	0.026	GNAS,PTHLH
GO:005142813	Cluster 4 vs. 6	MF	peptide hormone receptor binding	20	2	0.011	GNAS,PTHLH
GO:005145713	Cluster 4 vs. 6	BP	maintenance of protein location in nucleus	23	3	0.002	CHCHD10,RANGAP1,SKP1
GO:005148913	Cluster 4 vs. 6	BP	regulation of filopodium assembly	47	3	0.03	EPHB2,AGRN,NEURL1
GO:005160413	Cluster 4 vs. 6	BP	protein maturation	516	10	0.034	PPIF,CTSZ,FKBP11,PPIA,PPID,ERO1B,TFR2,NAA50,CAPN2,DDI2
GO:005165113	Cluster 4 vs. 6	BP	maintenance of location in cell	216	8	0.003	FTH1,ITPR2,CHCHD10,PDE4D,JPH3,ARHGAP21,RANGAP1,SKP1
GO:005188113	Cluster 4 vs. 6	BP	regulation of mitochondrial membrane potential	73	3	0.04	PPIF,COL6A1,NNT,KCNQ3
GO:005188213	Cluster 4 vs. 6	BP	mitochondrial depolarization	24	3	0.002	PPIF,COL6A1,KCNQ3
GO:005196213	Cluster 4 vs. 6	BP	positive regulation of nervous system development	275	8	0.034	SEMA4D,ZFYVE27,EPHB2,PLXND1,AGRN,NTRK2,TTBK1,NEURL1
GO:005196513	Cluster 4 vs. 6	BP	positive regulation of synapse assembly	56	4	0.008	SEMA4D,EPHB2,AGRN,NTRK2
GO:005265213	Cluster 4 vs. 6	BP	cyclic purine nucleotide metabolic process	39	3	0.022	ADCY3,PDE4D,PTHLH
GO:005508613	Cluster 4 vs. 6	BP	nucleobase-containing small molecule metabolic process	633	13	0.014	ADCY3,ACOT2,NDUFA11,COL6A1,NNT,MACROD1,NDUFA9,PDE4D,ATP6V1B1,PPP2CA,MAPK1,PTHLH,RAN,RRM2
GO:006021913	Cluster 4 vs. 6	BP	camera-type eye photoreceptor cell differentiation	31	2	0.047	DIO3,NTRK2
GO:006039013	Cluster 4 vs. 6	BP	regulation of SMAD protein signal transduction	75	3	0.042	MIR885,GDF7,EID2,SPTBN1
GO:006039513	Cluster 4 vs. 6	BP	SMAD protein signal transduction	94	4	0.022	MIR885,GDF7,EID2,SPTBN1,MAP1LC3A
GO:006042513	Cluster 4 vs. 6	BP	lung morphogenesis	55	4	0.005	COL6A1,CTSZ,FGF10,MAPK1
GO:006044513	Cluster 4 vs. 6	BP	branching involved in salivary gland morphogenesis	22	3	0.004	FGF10,PLXND1,PDGFA
GO:006047913	Cluster 4 vs. 6	BP	lung cell differentiation	29	2	0.043	COL6A1,FGF10
GO:006048713	Cluster 4 vs. 6	BP	lung epithelial cell differentiation	29	2	0.043	COL6A1,FGF10
GO:006057113	Cluster 4 vs. 6	BP	morphogenesis of an epithelial fold	23	2	0.036	GDF7,FGF10
GO:006058913	Cluster 4 vs. 6	MF	nucleoside-triphosphatase regulator activity	451	15	0.001	CHN1,EIF5,SIPA1L1,IQSEC3,ARHGEF4,RHOF,ARHGAP21,RALGDS,RANGAP1,SMAP2,WNT11,ARHGAP10,ARHGEF7,STARD13,MTSS2
GO:006069313	Cluster 4 vs. 6	BP	regulation of branching involved in salivary gland morphogenesis	9	2	0.005	FGF10,PDGFA
GO:006099613	Cluster 4 vs. 6	BP	dendritic spine development	87	4	0.042	EPHB2,FSTL4,SIPA1L1,NEURL1
GO:006099813	Cluster 4 vs. 6	BP	regulation of dendritic spine development	53	3	0.047	EPHB2,FSTL4,NEURL1
GO:006103713	Cluster 4 vs. 6	BP	negative regulation of cartilage development	31	2	0.046	PTHLH,WNT11
GO:006156413	Cluster 4 vs. 6	BP	axon development	490	13	0.02	SEMA4D,CHN1,ZFYVE27,GDF7,EPHB2,FSTL4,PLXND1,SIPA1L1,APLP2,NTRK2,CNTN2,UNC5A,KLF4
GO:007001313	Cluster 4 vs. 6	CC	intracellular organelle lumen	5725	75	0.005	TEN1,PPIF,HNRNPR,CELF1,ARPP19,ACOT2,ZFYVE27,COL6A1,COX10,CTSZ,EID2,MIER3,DUSP3,EHHADH,PAOX,EPHB2,ZHX3,SYNE2,FTH1,PYGO1,AKAP8L,CACYBP,TJP3,AGO2,GPC1,MACROD1,GRIK5,CPSF1,APLP2,IARS1,NAT8L,ARSI,ITPR2,CERKL,AGRN,CHCHD10,IQSEC3,ZFHX3,NDUFA9,ACOX1,GMNN,POLR1D,PDGFA,EXOSC4,FAM193B,PPIA,PPID,MRPL20,CDKN2AIP,MAPK1,ERO1B,KCMF1,PTHLH,RAN,RANGAP1,RFC4,RNF2,RPS21,SRL,CPEB1,SMAP2,SKP1,SPR,SPTBN1,ZNF655,TSEN34,…
GO:007030113	Cluster 4 vs. 6	BP	cellular response to hydrogen peroxide	65	3	0.034	PPIF,MAP1LC3A,KLF4
GO:007034113	Cluster 4 vs. 6	BP	fat cell proliferation	15	3	0.001	COL6A1,DIO3,FGF10
GO:007052713	Cluster 4 vs. 6	BP	platelet aggregation	72	3	0.044	GNAS,PPIA,EMILIN2
GO:007107113	Cluster 4 vs. 6	BP	regulation of phospholipid biosynthetic process	15	2	0.014	PDGFA,CAPN2
GO:007122913	Cluster 4 vs. 6	BP	cellular response to acid chemical	87	5	0.004	COL6A1,NTRK2,CPEB1,CAPN2,NEURL1
GO:007123013	Cluster 4 vs. 6	BP	cellular response to amino acid stimulus	78	5	0.003	COL6A1,NTRK2,CPEB1,CAPN2,NEURL1
GO:007124113	Cluster 4 vs. 6	BP	cellular response to inorganic substance	219	6	0.04	PPIF,KCNQ3,MAPK1,TFR2,DDI2,MAP1LC3A
GO:007170913	Cluster 4 vs. 6	BP	membrane assembly	56	3	0.031	COL6A1,EPHB2,SPTBN1
GO:007252113	Cluster 4 vs. 6	BP	purine-containing compound metabolic process	530	11	0.023	ADCY3,ACOT2,NDUFA11,COL6A1,NNT,MACROD1,NDUFA9,PDE4D,ATP6V1B1,PPP2CA,PTHLH,RAN
GO:007259513	Cluster 4 vs. 6	BP	maintenance of protein localization in organelle	42	3	0.011	CHCHD10,RANGAP1,SKP1
GO:009005113	Cluster 4 vs. 6	BP	negative regulation of cell migration involved in sprouting angiogenesis	39	2	0.022	MIR885,STARD13,KLF4
GO:009007913	Cluster 4 vs. 6	MF	translation regulator activity, nucleic acid binding	92	4	0.019	CELF1,EIF5,AGO2,CPEB1
GO:009703813	Cluster 4 vs. 6	CC	perinuclear endoplasmic reticulum	19	2	0.029	OSBPL1A,CAPN2
GO:009852813	Cluster 4 vs. 6	BP	skeletal muscle fiber differentiation	12	2	0.01	PPIF,COL6A1
GO:009877213	Cluster 4 vs. 6	MF	molecular function regulator activity	1949	30	0.02	TEN1,SEMA4D,ARPP19,CHN1,GDF7,EIF5,FGF10,SIPA1L1,GNAS,APLP2,MMP17,IQSEC3,ARHGEF4,PDE4D,PDGFA,RHOF,PPP1R7,PTHLH,ARHGAP21,RALGDS,RAN,RANGAP1,SMAP2,SKP1,WNT11,ARHGAP10,ARHGEF7,STARD13,MTSS2,MAPK8IP1,NRG2
GO:009877313	Cluster 4 vs. 6	BP	skin epidermis development	126	5	0.014	SOX21,COL6A1,FGF10,PDGFA,KLF4
GO:009880013	Cluster 4 vs. 6	CC	inner mitochondrial membrane protein complex	139	4	0.024	PPIF,NDUFA11,CHCHD10,NDUFA9
GO:009955013	Cluster 4 vs. 6	BP	trans-synaptic signaling, modulating synaptic transmission	11	2	0.007	EPHB2,NTRK2
GO:010100213	Cluster 4 vs. 6	CC	ficolin-1-rich granule	180	5	0.036	CTSZ,FTH1,PPIA,MAPK1,KCMF1
GO:014067713	Cluster 4 vs. 6	MF	molecular function activator activity	1063	19	0.011	SEMA4D,CHN1,GDF7,EIF5,FGF10,SIPA1L1,GNAS,MMP17,PDGFA,PTHLH,ARHGAP21,RANGAP1,SMAP2,SKP1,WNT11,ARHGAP10,STARD13,MTSS2,NRG2
GO:014112413	Cluster 4 vs. 6	BP	intracellular signaling cassette	1824	30	0.032	MIR885,SEMA4D,YWHAQ,CHN1,COL6A1,MIB2,GDF7,EID2,DUSP3,EPHB2,FGF10,SIPA1L1,ITPR2,IQSEC3,NTRK2,ARHGEF4,PDE4D,PDGFA,RHOF,PPIA,PPP2CA,MAPK1,ARHGAP21,RALGDS,SPTBN1,ARHGAP10,MAP1LC3A,ARHGEF7,STARD13,GRAP2,MAPK8IP1
GO:190004613	Cluster 4 vs. 6	BP	regulation of hemostasis	71	4	0.006	EPHB2,PDGFA,VKORC1,EMILIN2
GO:190157613	Cluster 4 vs. 6	BP	organic substance biosynthetic process	7908	91	0.01	MIR885,TEN1,MIR1237,PPIF,HNRNPR,MIR548AZ,SEMA4D,CELF1,ARPP19,ADCY3,PNRC1,YWHAQ,SOX21,OSBPL1A,MOGAT1,NDUFA11,COL6A1,NCOA7,COX10,ZNF280B,GDF7,CTSZ,MBOAT1,EID2,MIER3,PAOX,EIF5,EPHB2,FGF10,FOXJ3,MYT1L,ZHX3,PASK,PANX1,PYGO1,AKAP8L,AGO2,AHDC1,CPSF1,IARS1,C6orf52,CERKL,AGRN,KCNQ3,SKIDA1,CHCHD10,ZFHX3,NDUFA9,NTRK2,GMNN,POLR1D,FKBP11,PDE4D,PDGFA,ATP6V1B1,EXOSC4,PPIA,PPID,MRPL20,PPP2CA,MAPK1,ERO1B,STOX2,PR…
GO:190166113	Cluster 4 vs. 6	BP	quinone metabolic process	41	2	0.042	NDUFA9,VKORC1
GO:190189013	Cluster 4 vs. 6	BP	positive regulation of cell junction assembly	100	4	0.047	SEMA4D,EPHB2,AGRN,NTRK2
GO:190255513	Cluster 4 vs. 6	CC	endoribonuclease complex	33	2	0.038	AGO2,TSEN34
GO:190268613	Cluster 4 vs. 6	BP	mitochondrial outer membrane permeabilization involved in programmed cell death	38	2	0.05	PPIF,CHCHD10
GO:190303413	Cluster 4 vs. 6	BP	regulation of response to wounding	172	5	0.04	EPHB2,PDGFA,VKORC1,EMILIN2,KLF4
GO:190372513	Cluster 4 vs. 6	BP	regulation of phospholipid metabolic process	31	2	0.048	PDGFA,CAPN2
GO:190481313	Cluster 4 vs. 6	CC	ficolin-1-rich granule lumen	121	5	0.008	CTSZ,FTH1,PPIA,MAPK1,KCMF1
GO:200004513	Cluster 4 vs. 6	BP	regulation of G1/S transition of mitotic cell cycle	176	5	0.045	FGF10,PPP2CA,RRM2,ZNF655,KLF4
GO:200057313	Cluster 4 vs. 6	BP	positive regulation of DNA biosynthetic process	69	3	0.046	MAPK1,RFC4,KLF4
GO:200064713	Cluster 4 vs. 6	BP	negative regulation of stem cell proliferation	26	2	0.037	FGF10,WNT11
GO:000027114	Cluster 5 vs. 6	BP	polysaccharide biosynthetic process	64	3	0.042	SELENOS,IRS2,PER2
GO:000046014	Cluster 5 vs. 6	BP	maturation of 5.8S rRNA	35	2	0.046	EXOSC4,RPS21
GO:000122214	Cluster 5 vs. 6	MF	transcription corepressor binding	45	3	0.033	ETS1,RORA,PER2
GO:000152514	Cluster 5 vs. 6	BP	angiogenesis	599	14	0.01	EPHB2,EPHB3,ETS1,PLXND1,FLT1,JAK1,PDGFA,PRKCA,RORA,TGFBR2,ACTG1,NR2E1,ADAM12,EMILIN2
GO:000156814	Cluster 5 vs. 6	BP	blood vessel development	774	18	0.006	EPHB2,EPHB3,ETS1,PLXND1,FLT1,FBXW8,JAK1,PDGFA,PRKCA,MAPK1,RORA,TBX6,TCF7L2,TGFBR2,ACTG1,NR2E1,ADAM12,EMILIN2
GO:000165914	Cluster 5 vs. 6	BP	temperature homeostasis	181	6	0.033	ZNF423,GNAS,FFAR4,PRDM16,PER2,CD36
GO:000175014	Cluster 5 vs. 6	CC	photoreceptor outer segment	85	4	0.019	SLC24A4,PEX6,BBS7,RP1L1
GO:000194414	Cluster 5 vs. 6	BP	vasculature development	806	18	0.008	EPHB2,EPHB3,ETS1,PLXND1,FLT1,FBXW8,JAK1,PDGFA,PRKCA,MAPK1,RORA,TBX6,TCF7L2,TGFBR2,ACTG1,NR2E1,ADAM12,EMILIN2
GO:000205314	Cluster 5 vs. 6	BP	positive regulation of mesenchymal cell proliferation	26	3	0.007	PDGFA,TGFBR2,IRS2
GO:000237614	Cluster 5 vs. 6	BP	immune system process	2418	38	0.005	CNIH1,BTN2A1,LRFN5,EPHB2,EPHB3,EPS8,ETS1,N4BP3,FLOT2,FLT1,TMEM131L,MKRN2,PANX1,FTH1,L3MBTL1,JAK1,LY75,NFKBIA,FURIN,KLF13,PPP2CA,PRKCA,SELENOS,MAPK1,ENTPD7,RORA,BCL11B,SLC7A1,TCF7,TGFBR2,ACTG1,GPR137B,C8A,EZR,YWHAZ,ZBTB17,IRS2,MCM3AP,CD36,LRRC14
GO:000243714	Cluster 5 vs. 6	BP	inflammatory response to antigenic stimulus	77	3	0.043	MKRN2,FURIN,SELENOS
GO:000268214	Cluster 5 vs. 6	BP	regulation of immune system process	1478	28	0.002	BTN2A1,LRFN5,EPHB2,ETS1,FLOT2,TMEM131L,MKRN2,PANX1,L3MBTL1,NFKBIA,FURIN,KLF13,PPP2CA,PRKCA,SELENOS,MAPK1,ENTPD7,RORA,SLC7A1,TCF7,TGFBR2,GPR137B,C8A,EZR,YWHAZ,ZBTB17,IRS2,CD36,LRRC14
GO:000286114	Cluster 5 vs. 6	BP	regulation of inflammatory response to antigenic stimulus	45	3	0.012	MKRN2,FURIN,SELENOS
GO:000286214	Cluster 5 vs. 6	BP	negative regulation of inflammatory response to antigenic stimulus	31	3	0.004	MKRN2,FURIN,SELENOS
GO:000333314	Cluster 5 vs. 6	BP	amino acid transmembrane transport	96	5	0.008	SLC38A10,SLC6A18,SLC7A1,PER2,SLC7A6
GO:000500314	Cluster 5 vs. 6	MF	ephrin receptor activity	18	2	0.032	EPHB2,EPHB3
GO:000500514	Cluster 5 vs. 6	MF	transmembrane-ephrin receptor activity	15	2	0.021	EPHB2,EPHB3
GO:000504414	Cluster 5 vs. 6	MF	scavenger receptor activity	27	2	0.04	SCARF2,CD36
GO:000550414	Cluster 5 vs. 6	MF	fatty acid binding	49	4	0.001	RBP7,CRABP2,FFAR4,ACOX1,CD36
GO:000574714	Cluster 5 vs. 6	CC	mitochondrial respiratory chain complex I	42	2	0.043	NDUFA11,NDUFS4
GO:000576714	Cluster 5 vs. 6	CC	secondary lysosome	20	2	0.013	FTH1,MAP1LC3A
GO:000590314	Cluster 5 vs. 6	CC	brush border	102	4	0.044	EPS8,SLC6A18,EZR,CD36
GO:000597714	Cluster 5 vs. 6	BP	glycogen metabolic process	70	3	0.045	SELENOS,IRS2,PER2
GO:000597814	Cluster 5 vs. 6	BP	glycogen biosynthetic process	44	3	0.013	SELENOS,IRS2,PER2
GO:000597914	Cluster 5 vs. 6	BP	regulation of glycogen biosynthetic process	29	2	0.041	SELENOS,IRS2
GO:000680914	Cluster 5 vs. 6	BP	nitric oxide biosynthetic process	74	4	0.009	RORA,SPR,SLC7A6,CD36
GO:000686514	Cluster 5 vs. 6	BP	amino acid transport	148	5	0.049	SLC38A10,SLC6A18,SLC7A1,PER2,SLC7A6
GO:000686914	Cluster 5 vs. 6	BP	lipid transport	450	10	0.026	RBP7,CRABP2,ATP11A,NFKBIA,FURIN,ESYT2,DISP3,IRS2,CD36,C2CD2L
GO:000695514	Cluster 5 vs. 6	BP	immune response	1654	23	0.048	CNIH1,BTN2A1,EPHB2,ETS1,N4BP3,MKRN2,PANX1,FTH1,JAK1,LY75,NFKBIA,FURIN,PPP2CA,SELENOS,MAPK1,ENTPD7,RORA,TCF7,ACTG1,C8A,EZR,YWHAZ,CD36,LRRC14
GO:000703014	Cluster 5 vs. 6	BP	Golgi organization	139	5	0.031	FBXW8,MAPK1,ARHGAP21,YWHAZ,ARHGEF7
GO:000716714	Cluster 5 vs. 6	BP	enzyme-linked receptor protein signaling pathway	987	20	0.024	CHN1,EPHB2,EPHB3,ZNF423,FSTL4,FLT1,GPC1,JAK1,FURIN,PDGFA,MAPK1,ANKS1B,PRDM16,SPTBN1,TGFBR2,BRMS1L,MAP1LC3A,DGKD,IRS2,ARHGEF7
GO:000722414	Cluster 5 vs. 6	BP	smoothened signaling pathway	140	5	0.04	BBS7,HHAT,DISP3,RORA,TGFBR2
GO:000727514	Cluster 5 vs. 6	BP	multicellular organism development	4546	74	0.005	SOX21,CHN1,SLC24A4,SLC38A10,CRABP2,LRFN5,EPHB2,EPHB3,ETS1,RBM24,FOXF2,UNC13A,MYT1L,ZNF423,ARHGAP26,FSTL4,PLXND1,N4BP3,FLT1,TMEM131L,ATP11A,ALX3,WHRN,L3MBTL1,CHD5,PYGO1,FBXW8,CACYBP,GNAS,GPC1,GPR37,MNX1,JAK1,KCNQ3,HAPLN4,MMP17,ZFHX3,NDUFS4,NFKBIA,FURIN,PDGFA,KLF13,DCHS2,BBS7,PRKCA,MAPK1,PCDHA3,PCDHA2,PCDHA1,STOX2,DISP3,RAN,RORA,MOSPD3,BCL11B,SPTBN1,TBX6,TCF7,TCF7L2,TGFBR2,ACTG1,NR2E1,GPR137B,YWHAZ…
GO:000728914	Cluster 5 vs. 6	BP	spermatid nucleus differentiation	27	2	0.026	CHD5,PYGO1
GO:000739914	Cluster 5 vs. 6	BP	nervous system development	2418	45	0.013	SOX21,CHN1,SLC24A4,CRABP2,LRFN5,EPHB2,EPHB3,UNC13A,MYT1L,ZNF423,ARHGAP26,FSTL4,PLXND1,N4BP3,WHRN,CHD5,FBXW8,GPC1,GPR37,MNX1,KCNQ3,HAPLN4,ZFHX3,NDUFS4,BBS7,MAPK1,PCDHA3,PCDHA2,PCDHA1,DISP3,RAN,RORA,BCL11B,SPTBN1,TBX6,TGFBR2,ACTG1,NR2E1,YWHAZ,PREX2,KDM7A,ENC1,IRS2,PER2,ARHGEF7,UNC5A,RP1L1,NRG2
GO:000741314	Cluster 5 vs. 6	BP	axonal fasciculation	20	2	0.043	EPHB2,EPHB3
GO:000759614	Cluster 5 vs. 6	BP	blood coagulation	215	8	0.003	EPHB2,GNAS,PDGFA,PRKCA,ACTG1,EMILIN2,DGKD,CD36
GO:000759914	Cluster 5 vs. 6	BP	hemostasis	221	8	0.004	EPHB2,GNAS,PDGFA,PRKCA,ACTG1,EMILIN2,DGKD,CD36
GO:000803814	Cluster 5 vs. 6	BP	neuron recognition	45	3	0.039	EPHB2,EPHB3,PLXND1
GO:000804614	Cluster 5 vs. 6	MF	axon guidance receptor activity	10	2	0.011	EPHB2,EPHB3
GO:000818714	Cluster 5 vs. 6	MF	poly-pyrimidine tract binding	26	2	0.044	HNRNPH1,RBMS1
GO:000826614	Cluster 5 vs. 6	MF	poly(U) RNA binding	23	2	0.035	HNRNPH1,RBMS1
GO:000842914	Cluster 5 vs. 6	MF	phosphatidylethanolamine binding	17	2	0.015	ESYT2,MAP1LC3A
GO:000864314	Cluster 5 vs. 6	BP	carbohydrate transport	154	5	0.031	FFAR4,SELENOS,SLC5A2,EZR,IRS2
GO:000864514	Cluster 5 vs. 6	BP	hexose transmembrane transport	119	4	0.047	FFAR4,SELENOS,SLC5A2,IRS2
GO:000914114	Cluster 5 vs. 6	BP	nucleoside triphosphate metabolic process	247	6	0.044	NDUFA11,ADK,NDUFS4,PPP2CA,MFN1,ENTPD7,RAN
GO:000914414	Cluster 5 vs. 6	BP	purine nucleoside triphosphate metabolic process	232	6	0.033	NDUFA11,ADK,NDUFS4,PPP2CA,MFN1,ENTPD7,RAN
GO:000919914	Cluster 5 vs. 6	BP	ribonucleoside triphosphate metabolic process	232	6	0.034	NDUFA11,NDUFS4,PPP2CA,MFN1,ENTPD7,RAN
GO:000920514	Cluster 5 vs. 6	BP	purine ribonucleoside triphosphate metabolic process	226	6	0.029	NDUFA11,NDUFS4,PPP2CA,MFN1,ENTPD7,RAN
GO:000925014	Cluster 5 vs. 6	BP	glucan biosynthetic process	44	3	0.013	SELENOS,IRS2,PER2
GO:001028814	Cluster 5 vs. 6	BP	response to lead ion	19	2	0.021	PPP2CA,MAP1LC3A
GO:001046314	Cluster 5 vs. 6	BP	mesenchymal cell proliferation	44	4	0.004	PDGFA,DCHS2,TGFBR2,IRS2
GO:001046414	Cluster 5 vs. 6	BP	regulation of mesenchymal cell proliferation	33	3	0.015	PDGFA,TGFBR2,IRS2
GO:001054314	Cluster 5 vs. 6	BP	regulation of platelet activation	50	3	0.023	PDGFA,PRKCA,EMILIN2
GO:001074314	Cluster 5 vs. 6	BP	regulation of macrophage derived foam cell differentiation	33	2	0.043	NFKBIA,CD36
GO:001083114	Cluster 5 vs. 6	BP	positive regulation of myotube differentiation	17	2	0.016	RBM24,ATP11A
GO:001087614	Cluster 5 vs. 6	BP	lipid localization	499	11	0.021	RBP7,CRABP2,ATP11A,NFKBIA,FURIN,ESYT2,DISP3,IRS2,DGAT1,CD36,C2CD2L
GO:001090614	Cluster 5 vs. 6	BP	regulation of glucose metabolic process	98	4	0.032	SELENOS,RORA,TCF7L2,IRS2
GO:001096214	Cluster 5 vs. 6	BP	regulation of glucan biosynthetic process	29	2	0.041	SELENOS,IRS2
GO:001250714	Cluster 5 vs. 6	CC	ER to Golgi transport vesicle membrane	59	3	0.022	CNIH1,SEC31A,MCFD2
GO:001517114	Cluster 5 vs. 6	MF	amino acid transmembrane transporter activity	95	4	0.045	SLC38A10,SLC6A18,SLC7A1,SLC7A6
GO:001517414	Cluster 5 vs. 6	MF	basic amino acid transmembrane transporter activity	18	2	0.019	SLC7A1,SLC7A6
GO:001517914	Cluster 5 vs. 6	MF	L-amino acid transmembrane transporter activity	64	3	0.049	SLC38A10,SLC7A1,SLC7A6
GO:001518914	Cluster 5 vs. 6	MF	L-lysine transmembrane transporter activity	8	2	0.004	SLC7A1,SLC7A6
GO:001580214	Cluster 5 vs. 6	BP	basic amino acid transport	21	2	0.027	SLC7A1,SLC7A6
GO:001580714	Cluster 5 vs. 6	BP	L-amino acid transport	87	4	0.026	SLC38A10,SLC7A1,PER2,SLC7A6
GO:001582214	Cluster 5 vs. 6	BP	ornithine transport	6	2	0.002	SLC7A1,SLC7A6
GO:001584914	Cluster 5 vs. 6	BP	organic acid transport	346	9	0.018	RBP7,SLC38A10,CRABP2,SLC6A18,SLC7A1,IRS2,PER2,SLC7A6,CD36
GO:001590814	Cluster 5 vs. 6	BP	fatty acid transport	114	4	0.025	RBP7,CRABP2,IRS2,CD36
GO:001591114	Cluster 5 vs. 6	BP	long-chain fatty acid import across plasma membrane	9	2	0.01	IRS2,CD36
GO:001691814	Cluster 5 vs. 6	MF	retinal binding	19	2	0.015	RBP7,CRABP2
GO:001900514	Cluster 5 vs. 6	CC	SCF ubiquitin ligase complex	65	3	0.04	FBXW8,CACYBP,SPSB4
GO:001919914	Cluster 5 vs. 6	MF	transmembrane receptor protein kinase activity	79	4	0.039	EPHB2,EPHB3,FLT1,TGFBR2
GO:001931814	Cluster 5 vs. 6	BP	hexose metabolic process	222	6	0.048	PMM1,SELENOS,RORA,TCF7L2,IRS2,PER2
GO:001983814	Cluster 5 vs. 6	MF	growth factor binding	130	7	0.003	FSTL4,FLT1,GPC1,FURIN,PDGFA,TGFBR2,CD36
GO:001984114	Cluster 5 vs. 6	MF	retinol binding	16	2	0.008	RBP7,CRABP2
GO:001984214	Cluster 5 vs. 6	MF	vitamin binding	144	5	0.02	RBP7,CRABP2,FASN,THNSL2,PDXK
GO:001999214	Cluster 5 vs. 6	MF	diacylglycerol binding	13	2	0.013	UNC13A,DGKD
GO:002169214	Cluster 5 vs. 6	BP	cerebellar Purkinje cell layer morphogenesis	18	2	0.024	WHRN,RORA
GO:002169414	Cluster 5 vs. 6	BP	cerebellar Purkinje cell layer formation	14	2	0.015	WHRN,RORA
GO:002169714	Cluster 5 vs. 6	BP	cerebellar cortex formation	24	2	0.044	WHRN,RORA
GO:002189514	Cluster 5 vs. 6	BP	cerebral cortex neuron differentiation	23	2	0.04	CHD5,NR2E1
GO:002195214	Cluster 5 vs. 6	BP	central nervous system projection neuron axonogenesis	29	3	0.013	EPHB2,EPHB3,NR2E1
GO:002195314	Cluster 5 vs. 6	BP	central nervous system neuron differentiation	172	7	0.014	EPHB2,EPHB3,CHD5,MNX1,RORA,BCL11B,NR2E1
GO:002195514	Cluster 5 vs. 6	BP	central nervous system neuron axonogenesis	37	3	0.024	EPHB2,EPHB3,NR2E1
GO:002260314	Cluster 5 vs. 6	BP	regulation of anatomical structure morphogenesis	863	20	0.01	CHN1,CRABP2,EPHB2,EPHB3,EPS8,ETS1,UNC13A,FSTL4,PLXND1,FLT1,FBXW8,JAK1,PDGFA,PRKCA,TGFBR2,NR2E1,EZR,ADAM12,EMILIN2,ARHGEF7
GO:003015414	Cluster 5 vs. 6	BP	cell differentiation	4226	62	0.046	SOX21,CHN1,CRABP2,EPHB2,EPHB3,ETS1,FASN,RBM24,FOXJ3,FOXF2,UNC13A,MYT1L,ZNF423,FSTL4,PLXND1,FLOT2,FLT1,TMEM131L,ATP11A,MKRN2,PANX1,WHRN,L3MBTL1,CHD5,PYGO1,FBXW8,TJP3,GPC1,GPR37,MNX1,FFAR4,JAK1,KCNQ3,HAPLN4,ZFHX3,NFKBIA,KLF13,PPP2CA,BBS7,PRKCA,MAPK1,ENTPD7,DISP3,RAN,RORA,PRDM16,BCL11B,TBX6,TCF7,TCF7L2,TGFBR2,ACTG1,NR2E1,GPR137B,EZR,PREX2,ADAM12,USP42,ZNF503,ENC1,PER2,UNC5A,RP1L1,CD36
GO:003015514	Cluster 5 vs. 6	BP	regulation of cell adhesion	777	16	0.037	EPHB2,EPHB3,ETS1,PLXND1,FLOT2,TMEM131L,JAK1,ZFHX3,PPP2CA,PRKCA,RCC2,SLC7A1,TGFBR2,ACTG1,EMILIN2,ARHGEF7,CD36
GO:003016814	Cluster 5 vs. 6	BP	platelet activation	130	6	0.004	GNAS,PDGFA,PRKCA,ACTG1,EMILIN2,DGKD
GO:003019314	Cluster 5 vs. 6	BP	regulation of blood coagulation	69	4	0.007	EPHB2,PDGFA,EMILIN2,CD36
GO:003019414	Cluster 5 vs. 6	BP	positive regulation of blood coagulation	28	2	0.035	EMILIN2,CD36
GO:003096414	Cluster 5 vs. 6	CC	NADH dehydrogenase complex	42	2	0.043	NDUFA11,NDUFS4
GO:003125314	Cluster 5 vs. 6	CC	cell projection membrane	340	10	0.018	EPS8,PLXND1,FFAR4,SLC6A18,BBS7,SPTBN1,EZR,UNC5A,MTSS2,CD36
GO:003134814	Cluster 5 vs. 6	BP	negative regulation of defense response	279	7	0.015	LRFN5,MKRN2,FFAR4,FURIN,SELENOS,RORA,YWHAZ
GO:003136514	Cluster 5 vs. 6	BP	N-terminal protein amino acid modification	26	2	0.035	HHAT,NAA50
GO:003140614	Cluster 5 vs. 6	MF	carboxylic acid binding	191	7	0.004	RBP7,CRABP2,FFAR4,FURIN,ACOX1,THNSL2,SLC7A6,CD36
GO:003166314	Cluster 5 vs. 6	BP	lipopolysaccharide-mediated signaling pathway	56	4	0.004	NFKBIA,PRKCA,MAPK1,CD36
GO:003166414	Cluster 5 vs. 6	BP	regulation of lipopolysaccharide-mediated signaling pathway	28	2	0.028	PRKCA,CD36
GO:003209214	Cluster 5 vs. 6	BP	positive regulation of protein binding	52	3	0.039	PPP2CA,RAN,TCF7L2
GO:003242614	Cluster 5 vs. 6	CC	stereocilium tip	20	2	0.033	EPS8,WHRN
GO:003250114	Cluster 5 vs. 6	BP	multicellular organismal process	7430	96	0.027	BTN2A1,SOX21,CHN1,SLC24A4,SLC38A10,CRABP2,LRFN5,EPHB2,EPHB3,EPS8,ETS1,FASN,RBM24,FOXJ3,FOXF2,UNC13A,MYT1L,ZNF423,ARHGAP26,FSTL4,PLXND1,N4BP3,FLOT2,FLT1,TMEM131L,ATP11A,MKRN2,PANX1,ALX3,WHRN,L3MBTL1,CHD5,PYGO1,FBXW8,CACYBP,TJP3,GNAS,GPC1,GPR37,MNX1,FFAR4,SLC6A18,JAK1,KCNJ2,KCNQ3,HAPLN4,MMP17,ZFHX3,NDUFS4,NFKBIA,FURIN,ACOX1,PDGFA,KLF13,DCHS2,PPP2CA,BBS7,PRKCA,SELENOS,MAPK1,PCDHA3,PCDHA2,PCDHA1,STOX…
GO:003250214	Cluster 5 vs. 6	BP	developmental process	6234	89	0.017	SOX21,CHN1,SLC24A4,SLC38A10,CRABP2,LRFN5,EPHB2,EPHB3,EPS8,ETS1,FASN,RBM24,FOXJ3,FOXF2,UNC13A,MYT1L,ZNF423,ARHGAP26,FSTL4,PLXND1,N4BP3,FLOT2,FLT1,TMEM131L,ATP11A,MKRN2,PANX1,ALX3,WHRN,L3MBTL1,CHD5,PYGO1,FBXW8,CACYBP,TJP3,GNAS,GPC1,GPR37,MNX1,FFAR4,JAK1,KCNQ3,HAPLN4,MMP17,ZFHX3,NDUFS4,NFKBIA,FURIN,ACOX1,PDGFA,KLF13,DCHS2,PPP2CA,BBS7,PRKCA,MAPK1,PCDHA3,PCDHA2,PCDHA1,STOX2,ENTPD7,DISP3,RAN,RORA,PRDM1…
GO:003299314	Cluster 5 vs. 6	CC	protein-DNA complex	1340	23	0.049	TEN1,SOX21,BAZ1A,ETS1,FOXJ3,FOXF2,MYT1L,ALX3,L3MBTL1,CHD5,MNX1,ZFHX3,KLF13,EXOSC4,RAN,RORA,BCL11B,TBX6,TCF7L2,ACTG1,NR2E1,ZBTB17,BRMS1L,ENC1
GO:003323814	Cluster 5 vs. 6	BP	regulation of amine metabolic process	29	2	0.045	PAOX,GPR37
GO:003324014	Cluster 5 vs. 6	BP	positive regulation of amine metabolic process	6	2	0.002	PAOX,GPR37
GO:003329314	Cluster 5 vs. 6	MF	monocarboxylic acid binding	81	4	0.009	RBP7,CRABP2,FFAR4,ACOX1,CD36
GO:003410914	Cluster 5 vs. 6	BP	homotypic cell-cell adhesion	94	5	0.006	GNAS,JAK1,PRKCA,ACTG1,EMILIN2
GO:003411014	Cluster 5 vs. 6	BP	regulation of homotypic cell-cell adhesion	35	3	0.012	JAK1,PRKCA,EMILIN2
GO:003411214	Cluster 5 vs. 6	BP	positive regulation of homotypic cell-cell adhesion	16	2	0.014	JAK1,EMILIN2
GO:003450414	Cluster 5 vs. 6	BP	protein localization to nucleus	305	10	0.004	TOR1AIP2,POLR1A,PYGO1,JAK1,KCNQ3,NFKBIA,RAN,TCF7L2,YWHAZ,CD36
GO:003506414	Cluster 5 vs. 6	MF	methylated histone binding	66	4	0.009	L3MBTL1,CHD5,PYGO1,KDM7A
GO:003571014	Cluster 5 vs. 6	BP	CD4-positive, alpha-beta T cell activation	114	4	0.048	JAK1,ENTPD7,RORA,TGFBR2
GO:003592514	Cluster 5 vs. 6	MF	mRNA 3'-UTR AU-rich region binding	28	2	0.048	RBM24,EXOSC4
GO:003606414	Cluster 5 vs. 6	CC	ciliary basal body	165	5	0.046	WHRN,FBXW8,BBS7,PRKCA,EZR
GO:004259214	Cluster 5 vs. 6	BP	homeostatic process	1657	27	0.048	SLC24A4,ATP6V0E2,ETS1,ZNF423,NNT,FTH1,WHRN,TJP3,GNAS,FFAR4,KCNJ2,ACOX1,KLF13,PPP2CA,PRKCA,SELENOS,MAPK1,DISP3,RORA,PRDM16,TCF7L2,ACTG1,GPR137B,IRS2,DGAT1,PER2,RP1L1,CD36,C2CD2L
GO:004275614	Cluster 5 vs. 6	BP	drinking behavior	8	2	0.005	SLC24A4,MMP17
GO:004303014	Cluster 5 vs. 6	BP	regulation of macrophage activation	58	3	0.018	LRFN5,RORA,GPR137B
GO:004308714	Cluster 5 vs. 6	BP	regulation of GTPase activity	279	8	0.039	CHN1,EPHB3,PLXND1,RCC2,GPR137B,PREX2,ARHGEF7,MTSS2
GO:004312114	Cluster 5 vs. 6	MF	neurotrophin binding	10	2	0.014	FSTL4,FURIN
GO:004317714	Cluster 5 vs. 6	MF	organic acid binding	203	7	0.004	RBP7,CRABP2,FFAR4,FURIN,ACOX1,THNSL2,SLC7A6,CD36
GO:004404214	Cluster 5 vs. 6	BP	glucan metabolic process	72	3	0.048	SELENOS,IRS2,PER2
GO:004453914	Cluster 5 vs. 6	BP	long-chain fatty acid import into cell	18	2	0.025	IRS2,CD36
GO:004454614	Cluster 5 vs. 6	BP	NLRP3 inflammasome complex assembly	34	2	0.046	PPP2CA,CD36
GO:004454814	Cluster 5 vs. 6	MF	S100 protein binding	14	2	0.016	CACYBP,EZR
GO:004475414	Cluster 5 vs. 6	CC	autolysosome	13	2	0.007	FTH1,MAP1LC3A
GO:004512114	Cluster 5 vs. 6	CC	membrane raft	278	8	0.035	FLOT2,GPC1,FURIN,PPP2CA,MAPK1,TGFBR2,EZR,UNC5A,CD36
GO:004527114	Cluster 5 vs. 6	CC	respiratory chain complex I	42	2	0.043	NDUFA11,NDUFS4
GO:004559514	Cluster 5 vs. 6	BP	regulation of cell differentiation	1566	30	0.009	CRABP2,EPHB2,ETS1,RBM24,FSTL4,PLXND1,FLOT2,TMEM131L,ATP11A,L3MBTL1,FBXW8,GPC1,FFAR4,HAPLN4,ZFHX3,NFKBIA,KLF13,PPP2CA,PRKCA,MAPK1,DISP3,RORA,BCL11B,TBX6,TCF7,TCF7L2,TGFBR2,NR2E1,GPR137B,PER2,CD36
GO:004563714	Cluster 5 vs. 6	BP	regulation of myeloid cell differentiation	209	6	0.033	ETS1,L3MBTL1,NFKBIA,KLF13,PRKCA,GPR137B
GO:004576514	Cluster 5 vs. 6	BP	regulation of angiogenesis	337	9	0.01	ETS1,PLXND1,FLT1,JAK1,PRKCA,TGFBR2,NR2E1,ADAM12,EMILIN2
GO:004576614	Cluster 5 vs. 6	BP	positive regulation of angiogenesis	184	8	0.001	ETS1,FLT1,JAK1,PRKCA,TGFBR2,NR2E1,ADAM12,EMILIN2
GO:004591214	Cluster 5 vs. 6	BP	negative regulation of carbohydrate metabolic process	55	3	0.029	PPP2CA,SELENOS,TCF7L2
GO:004603914	Cluster 5 vs. 6	BP	GTP metabolic process	23	3	0.001	MFN1,ENTPD7,RAN
GO:004620914	Cluster 5 vs. 6	BP	nitric oxide metabolic process	81	5	0.002	SELENOS,RORA,SPR,SLC7A6,CD36
GO:004633914	Cluster 5 vs. 6	BP	diacylglycerol metabolic process	26	3	0.006	DGKD,DGAT1,PGS1
GO:004663214	Cluster 5 vs. 6	BP	alpha-beta T cell differentiation	120	5	0.019	JAK1,ENTPD7,RORA,BCL11B,TGFBR2
GO:004694214	Cluster 5 vs. 6	BP	carboxylic acid transport	345	9	0.017	RBP7,SLC38A10,CRABP2,SLC6A18,SLC7A1,IRS2,PER2,SLC7A6,CD36
GO:004801314	Cluster 5 vs. 6	BP	ephrin receptor signaling pathway	49	5	0.001	CHN1,EPHB2,EPHB3,ANKS1B,ARHGEF7
GO:004830814	Cluster 5 vs. 6	BP	organelle inheritance	15	2	0.015	MAPK1,YWHAZ
GO:004831314	Cluster 5 vs. 6	BP	Golgi inheritance	15	2	0.015	MAPK1,YWHAZ
GO:004851414	Cluster 5 vs. 6	BP	blood vessel morphogenesis	688	15	0.016	EPHB2,EPHB3,ETS1,PLXND1,FLT1,JAK1,PDGFA,PRKCA,RORA,TBX6,TGFBR2,ACTG1,NR2E1,ADAM12,EMILIN2
GO:004853814	Cluster 5 vs. 6	BP	thymus development	49	3	0.028	EPHB3,MAPK1,BCL11B
GO:004856214	Cluster 5 vs. 6	BP	embryonic organ morphogenesis	294	8	0.046	EPHB2,FOXF2,ALX3,WHRN,BBS7,MAPK1,TBX6,TGFBR2
GO:004867014	Cluster 5 vs. 6	BP	regulation of collateral sprouting	20	2	0.042	CRABP2,FSTL4
GO:004873114	Cluster 5 vs. 6	BP	system development	3879	64	0.01	SOX21,CHN1,SLC24A4,SLC38A10,CRABP2,LRFN5,EPHB2,EPHB3,ETS1,RBM24,FOXF2,UNC13A,MYT1L,ZNF423,ARHGAP26,FSTL4,PLXND1,N4BP3,FLT1,ALX3,WHRN,CHD5,PYGO1,FBXW8,CACYBP,GNAS,GPC1,GPR37,MNX1,JAK1,KCNQ3,HAPLN4,MMP17,ZFHX3,NDUFS4,PDGFA,DCHS2,BBS7,PRKCA,MAPK1,PCDHA3,PCDHA2,PCDHA1,DISP3,RAN,RORA,MOSPD3,BCL11B,SPTBN1,TBX6,TCF7L2,TGFBR2,ACTG1,NR2E1,YWHAZ,PREX2,ADAM12,KDM7A,EMILIN2,ENC1,IRS2,PER2,ARHGEF7,MCM3AP,UNC5…
GO:004885614	Cluster 5 vs. 6	BP	anatomical structure development	5729	82	0.03	SOX21,CHN1,SLC24A4,SLC38A10,CRABP2,LRFN5,EPHB2,EPHB3,EPS8,ETS1,FASN,RBM24,FOXF2,UNC13A,MYT1L,ZNF423,ARHGAP26,FSTL4,PLXND1,N4BP3,FLOT2,FLT1,TMEM131L,ATP11A,PANX1,ALX3,WHRN,L3MBTL1,CHD5,PYGO1,FBXW8,CACYBP,TJP3,GNAS,GPC1,GPR37,MNX1,JAK1,KCNQ3,HAPLN4,MMP17,ZFHX3,NDUFS4,NFKBIA,FURIN,PDGFA,KLF13,DCHS2,PPP2CA,BBS7,PRKCA,MAPK1,PCDHA3,PCDHA2,PCDHA1,STOX2,ENTPD7,DISP3,RAN,RORA,MOSPD3,BCL11B,SPTBN1,TBX6,TCF…
GO:004886914	Cluster 5 vs. 6	BP	cellular developmental process	4228	62	0.046	SOX21,CHN1,CRABP2,EPHB2,EPHB3,ETS1,FASN,RBM24,FOXJ3,FOXF2,UNC13A,MYT1L,ZNF423,FSTL4,PLXND1,FLOT2,FLT1,TMEM131L,ATP11A,MKRN2,PANX1,WHRN,L3MBTL1,CHD5,PYGO1,FBXW8,TJP3,GPC1,GPR37,MNX1,FFAR4,JAK1,KCNQ3,HAPLN4,ZFHX3,NFKBIA,KLF13,PPP2CA,BBS7,PRKCA,MAPK1,ENTPD7,DISP3,RAN,RORA,PRDM16,BCL11B,TBX6,TCF7,TCF7L2,TGFBR2,ACTG1,NR2E1,GPR137B,EZR,PREX2,ADAM12,USP42,ZNF503,ENC1,PER2,UNC5A,RP1L1,CD36
GO:005043114	Cluster 5 vs. 6	MF	transforming growth factor beta binding	23	2	0.039	TGFBR2,CD36
GO:005072714	Cluster 5 vs. 6	BP	regulation of inflammatory response	407	8	0.038	LRFN5,ETS1,MKRN2,FFAR4,NFKBIA,FURIN,SELENOS,RORA
GO:005072814	Cluster 5 vs. 6	BP	negative regulation of inflammatory response	191	6	0.008	LRFN5,MKRN2,FFAR4,FURIN,SELENOS,RORA
GO:005077014	Cluster 5 vs. 6	BP	regulation of axonogenesis	144	6	0.034	CHN1,CRABP2,EPHB2,EPHB3,FSTL4,PLXND1
GO:005079314	Cluster 5 vs. 6	BP	regulation of developmental process	2437	43	0.009	CHN1,CRABP2,EPHB2,EPHB3,EPS8,ETS1,RBM24,UNC13A,FSTL4,PLXND1,FLOT2,FLT1,TMEM131L,ATP11A,L3MBTL1,FBXW8,GPC1,FFAR4,JAK1,HAPLN4,ZFHX3,NFKBIA,PDGFA,KLF13,PPP2CA,PRKCA,MAPK1,DISP3,RORA,BCL11B,TBX6,TCF7,TCF7L2,TGFBR2,NR2E1,GPR137B,EZR,YWHAZ,ADAM12,EMILIN2,BRMS1L,PER2,ARHGEF7,CD36
GO:005079514	Cluster 5 vs. 6	BP	regulation of behavior	72	3	0.047	SLC24A4,EPHB2,ZFHX3
GO:005081714	Cluster 5 vs. 6	BP	coagulation	220	8	0.004	EPHB2,GNAS,PDGFA,PRKCA,ACTG1,EMILIN2,DGKD,CD36
GO:005081814	Cluster 5 vs. 6	BP	regulation of coagulation	74	4	0.008	EPHB2,PDGFA,EMILIN2,CD36
GO:005082014	Cluster 5 vs. 6	BP	positive regulation of coagulation	30	2	0.041	EMILIN2,CD36
GO:005086514	Cluster 5 vs. 6	BP	regulation of cell activation	608	12	0.036	LRFN5,EPHB2,FLOT2,TMEM131L,PDGFA,PRKCA,RORA,SLC7A1,TCF7,TGFBR2,GPR137B,EMILIN2,IRS2
GO:005087214	Cluster 5 vs. 6	BP	white fat cell differentiation	17	2	0.018	FFAR4,PER2
GO:005105614	Cluster 5 vs. 6	BP	regulation of small GTPase mediated signal transduction	284	9	0.032	CHN1,EPHB2,EPS8,ARHGAP26,PLEKHG3,IQSEC3,ARHGAP21,ARHGAP10,PREX2
GO:005109414	Cluster 5 vs. 6	BP	positive regulation of developmental process	1323	24	0.043	CRABP2,EPHB2,EPHB3,ETS1,RBM24,UNC13A,PLXND1,FLT1,ATP11A,FBXW8,GPC1,FFAR4,JAK1,HAPLN4,PRKCA,TCF7L2,TGFBR2,NR2E1,EZR,ADAM12,EMILIN2,BRMS1L,ARHGEF7,CD36
GO:005123914	Cluster 5 vs. 6	BP	regulation of multicellular organismal process	2991	46	0.023	BTN2A1,SLC24A4,CRABP2,LRFN5,EPHB2,EPHB3,ETS1,ZNF423,FSTL4,PLXND1,FLOT2,FLT1,TMEM131L,PANX1,L3MBTL1,FBXW8,GNAS,FFAR4,JAK1,KCNJ2,HAPLN4,ZFHX3,NFKBIA,FURIN,PDGFA,KLF13,PPP2CA,PRKCA,SELENOS,MAPK1,RORA,PRDM16,SLC7A1,SPTBN1,TCF7,TCF7L2,TGFBR2,NR2E1,GPR137B,EZR,ZBTB17,ADAM12,EMILIN2,BRMS1L,IRS2,PER2,CD36
GO:005124014	Cluster 5 vs. 6	BP	positive regulation of multicellular organismal process	1623	27	0.043	CRABP2,EPHB2,EPHB3,ETS1,PLXND1,FLOT2,FLT1,PANX1,FBXW8,GNAS,FFAR4,JAK1,HAPLN4,PRKCA,RORA,PRDM16,SLC7A1,SPTBN1,TCF7L2,TGFBR2,NR2E1,EZR,ADAM12,EMILIN2,BRMS1L,IRS2,PER2,CD36
GO:005142714	Cluster 5 vs. 6	MF	hormone receptor binding	31	2	0.029	GNAS,JAK1
GO:005164514	Cluster 5 vs. 6	BP	Golgi localization	14	2	0.017	ARHGAP21,YWHAZ
GO:005168314	Cluster 5 vs. 6	BP	establishment of Golgi localization	8	2	0.005	ARHGAP21,YWHAZ
GO:006002114	Cluster 5 vs. 6	BP	roof of mouth development	90	5	0.008	EPHB2,EPHB3,FOXF2,BBS7,TGFBR2
GO:006028414	Cluster 5 vs. 6	BP	regulation of cell development	818	18	0.017	CRABP2,EPHB2,ETS1,FSTL4,PLXND1,TMEM131L,L3MBTL1,FBXW8,HAPLN4,NFKBIA,KLF13,PRKCA,TBX6,TCF7,TGFBR2,NR2E1,GPR137B,PER2
GO:006043814	Cluster 5 vs. 6	BP	trachea development	18	2	0.031	MAPK1,TGFBR2
GO:006043914	Cluster 5 vs. 6	BP	trachea morphogenesis	11	2	0.011	MAPK1,TGFBR2
GO:006044014	Cluster 5 vs. 6	BP	trachea formation	7	2	0.004	MAPK1,TGFBR2
GO:006044514	Cluster 5 vs. 6	BP	branching involved in salivary gland morphogenesis	22	2	0.045	PLXND1,PDGFA
GO:006067414	Cluster 5 vs. 6	BP	placenta blood vessel development	31	2	0.047	FBXW8,MAPK1
GO:006071614	Cluster 5 vs. 6	BP	labyrinthine layer blood vessel development	19	2	0.022	FBXW8,MAPK1
GO:006090714	Cluster 5 vs. 6	BP	positive regulation of macrophage cytokine production	23	2	0.027	PANX1,CD36
GO:006102814	Cluster 5 vs. 6	BP	establishment of endothelial barrier	46	3	0.027	FASN,TJP3,EZR
GO:006104114	Cluster 5 vs. 6	BP	regulation of wound healing	134	5	0.018	EPHB2,PDGFA,ACTG1,EMILIN2,CD36
GO:006145914	Cluster 5 vs. 6	MF	L-arginine transmembrane transporter activity	12	2	0.009	SLC7A1,SLC7A6
GO:007037114	Cluster 5 vs. 6	BP	ERK1 and ERK2 cascade	323	8	0.027	EPHB2,FFAR4,PDGFA,PRKCA,MAPK1,EZR,YWHAZ,CD36
GO:007037214	Cluster 5 vs. 6	BP	regulation of ERK1 and ERK2 cascade	300	7	0.047	EPHB2,FFAR4,PDGFA,PRKCA,EZR,YWHAZ,CD36
GO:007052714	Cluster 5 vs. 6	BP	platelet aggregation	72	4	0.01	GNAS,PRKCA,ACTG1,EMILIN2
GO:007066314	Cluster 5 vs. 6	BP	regulation of leukocyte proliferation	256	6	0.05	EPHB2,TMEM131L,MAPK1,SLC7A1,TGFBR2,IRS2
GO:007066514	Cluster 5 vs. 6	BP	positive regulation of leukocyte proliferation	157	5	0.024	EPHB2,MAPK1,SLC7A1,TGFBR2,IRS2
GO:007067014	Cluster 5 vs. 6	BP	response to interleukin-4	34	3	0.007	FASN,JAK1,TCF7
GO:007121614	Cluster 5 vs. 6	BP	cellular response to biotic stimulus	251	6	0.037	EPHB2,NFKBIA,PRKCA,SELENOS,MAPK1,CD36
GO:007121914	Cluster 5 vs. 6	BP	cellular response to molecule of bacterial origin	226	6	0.021	EPHB2,NFKBIA,PRKCA,SELENOS,MAPK1,CD36
GO:007122214	Cluster 5 vs. 6	BP	cellular response to lipopolysaccharide	215	6	0.018	EPHB2,NFKBIA,PRKCA,SELENOS,MAPK1,CD36
GO:007135314	Cluster 5 vs. 6	BP	cellular response to interleukin-4	32	3	0.006	FASN,JAK1,TCF7
GO:007235914	Cluster 5 vs. 6	BP	circulatory system development	1185	22	0.038	EPHB2,EPHB3,ETS1,RBM24,PLXND1,FLT1,FBXW8,CACYBP,JAK1,PDGFA,BBS7,PRKCA,MAPK1,RORA,MOSPD3,TBX6,TCF7L2,TGFBR2,ACTG1,NR2E1,ADAM12,EMILIN2
GO:007253814	Cluster 5 vs. 6	BP	T-helper 17 type immune response	46	4	0.002	EPHB2,JAK1,ENTPD7,RORA
GO:007253914	Cluster 5 vs. 6	BP	T-helper 17 cell differentiation	32	3	0.006	JAK1,ENTPD7,RORA
GO:007256214	Cluster 5 vs. 6	CC	blood microparticle	111	3	0.049	ACTG1,C8A,YWHAZ
GO:009027714	Cluster 5 vs. 6	BP	positive regulation of peptide hormone secretion	110	4	0.048	FFAR4,TCF7L2,IRS2,C2CD2L
GO:009030314	Cluster 5 vs. 6	BP	positive regulation of wound healing	64	3	0.032	ACTG1,EMILIN2,CD36
GO:009055714	Cluster 5 vs. 6	BP	establishment of endothelial intestinal barrier	10	2	0.01	FASN,TJP3
GO:009700614	Cluster 5 vs. 6	BP	regulation of plasma lipoprotein particle levels	90	3	0.046	FURIN,DGAT1,CD36
GO:009773014	Cluster 5 vs. 6	CC	non-motile cilium	154	5	0.032	SLC24A4,WHRN,PEX6,BBS7,RP1L1
GO:009773114	Cluster 5 vs. 6	CC	9+0 non-motile cilium	121	5	0.014	SLC24A4,WHRN,PEX6,BBS7,RP1L1
GO:009773314	Cluster 5 vs. 6	CC	photoreceptor cell cilium	109	5	0.01	SLC24A4,WHRN,PEX6,BBS7,RP1L1
GO:009873914	Cluster 5 vs. 6	BP	import across plasma membrane	192	6	0.049	SLC24A4,KCNJ2,SLC5A2,SLC7A1,IRS2,PER2,CD36
GO:009879814	Cluster 5 vs. 6	CC	mitochondrial protein-containing complex	277	6	0.025	NDUFA11,NDUFS4,MRPL20,MFN1,LYRM4,MRPS34,TOMM40L
GO:009885714	Cluster 5 vs. 6	CC	membrane microdomain	278	8	0.035	FLOT2,GPC1,FURIN,PPP2CA,MAPK1,TGFBR2,EZR,UNC5A,CD36
GO:009897414	Cluster 5 vs. 6	BP	postsynaptic actin cytoskeleton organization	14	2	0.01	ACTG1,EZR
GO:009918814	Cluster 5 vs. 6	BP	postsynaptic cytoskeleton organization	17	2	0.013	ACTG1,EZR
GO:010603014	Cluster 5 vs. 6	BP	neuron projection fasciculation	20	2	0.043	EPHB2,EPHB3
GO:010610614	Cluster 5 vs. 6	BP	cold-induced thermogenesis	150	6	0.015	ZNF423,GNAS,FFAR4,PRDM16,PER2,CD36
GO:012016114	Cluster 5 vs. 6	BP	regulation of cold-induced thermogenesis	149	6	0.014	ZNF423,GNAS,FFAR4,PRDM16,PER2,CD36
GO:012016214	Cluster 5 vs. 6	BP	positive regulation of cold-induced thermogenesis	100	5	0.01	GNAS,FFAR4,PRDM16,PER2,CD36
GO:014003414	Cluster 5 vs. 6	MF	methylation-dependent protein binding	68	4	0.01	L3MBTL1,CHD5,PYGO1,KDM7A
GO:014026814	Cluster 5 vs. 6	CC	endoplasmic reticulum-plasma membrane contact site	12	2	0.012	ESYT2,C2CD2L
GO:014031114	Cluster 5 vs. 6	MF	protein sequestering activity	27	2	0.039	NFKBIA,YWHAZ
GO:014031314	Cluster 5 vs. 6	MF	molecular sequestering activity	44	3	0.013	FTH1,NFKBIA,YWHAZ
GO:014035414	Cluster 5 vs. 6	BP	lipid import into cell	21	2	0.033	IRS2,CD36
GO:014108514	Cluster 5 vs. 6	BP	regulation of inflammasome-mediated signaling pathway	33	2	0.042	PPP2CA,CD36
GO:014108714	Cluster 5 vs. 6	BP	positive regulation of inflammasome-mediated signaling pathway	18	2	0.015	PPP2CA,CD36
GO:014112414	Cluster 5 vs. 6	BP	intracellular signaling cassette	1824	31	0.042	CHN1,SLC24A4,MIB2,EPHB2,EPS8,ARHGAP26,FLOT2,FLT1,MKRN2,PLEKHG3,GPR37,FFAR4,SH3RF3,IQSEC3,NFKBIA,PDGFA,PPP2CA,PRKCA,MAPK1,ARHGAP21,RORA,SPTBN1,TCF7L2,TGFBR2,EZR,YWHAZ,ARHGAP10,PREX2,MAP1LC3A,IRS2,ARHGEF7,CD36
GO:015010514	Cluster 5 vs. 6	BP	protein localization to cell-cell junction	21	3	0.004	TJP3,JAK1,ACTG1
GO:190004614	Cluster 5 vs. 6	BP	regulation of hemostasis	71	4	0.008	EPHB2,PDGFA,EMILIN2,CD36
GO:190004814	Cluster 5 vs. 6	BP	positive regulation of hemostasis	28	2	0.035	EMILIN2,CD36
GO:190018014	Cluster 5 vs. 6	BP	regulation of protein localization to nucleus	141	6	0.011	POLR1A,JAK1,RAN,TCF7L2,YWHAZ,CD36
GO:190018114	Cluster 5 vs. 6	BP	negative regulation of protein localization to nucleus	37	3	0.018	POLR1A,YWHAZ,CD36
GO:190022514	Cluster 5 vs. 6	BP	regulation of NLRP3 inflammasome complex assembly	31	2	0.038	PPP2CA,CD36
GO:190022714	Cluster 5 vs. 6	BP	positive regulation of NLRP3 inflammasome complex assembly	17	2	0.015	PPP2CA,CD36
GO:190134214	Cluster 5 vs. 6	BP	regulation of vasculature development	345	9	0.011	ETS1,PLXND1,FLT1,JAK1,PRKCA,TGFBR2,NR2E1,ADAM12,EMILIN2
GO:190200114	Cluster 5 vs. 6	BP	fatty acid transmembrane transport	18	2	0.024	IRS2,CD36
GO:190202214	Cluster 5 vs. 6	BP	L-lysine transport	8	2	0.004	SLC7A1,SLC7A6
GO:190247514	Cluster 5 vs. 6	BP	L-alpha-amino acid transmembrane transport	68	4	0.012	SLC38A10,SLC7A1,PER2,SLC7A6
GO:190253114	Cluster 5 vs. 6	BP	regulation of intracellular signal transduction	1752	33	0.007	CHN1,SLC24A4,MIB2,EPHB2,EPS8,ARHGAP26,FLOT2,FLT1,MKRN2,PLEKHG3,CHD5,GPR37,FFAR4,SH3RF3,IQSEC3,NFKBIA,PDGFA,PPP2CA,PRKCA,SELENOS,MAPK1,ARHGAP21,RORA,SPTBN1,TCF7L2,TGFBR2,GPR137B,EZR,YWHAZ,ARHGAP10,PREX2,DGKD,IRS2,CD36
GO:190257014	Cluster 5 vs. 6	BP	protein localization to nucleolus	18	2	0.016	POLR1A,RAN
GO:190291414	Cluster 5 vs. 6	BP	regulation of protein polyubiquitination	26	2	0.034	FOXF2,SPSB4
GO:190303614	Cluster 5 vs. 6	BP	positive regulation of response to wounding	76	3	0.049	ACTG1,EMILIN2,CD36
GO:190307814	Cluster 5 vs. 6	BP	positive regulation of protein localization to plasma membrane	59	3	0.047	EPHB2,SPTBN1,EZR
GO:190340114	Cluster 5 vs. 6	BP	L-lysine transmembrane transport	8	2	0.004	SLC7A1,SLC7A6
GO:190370614	Cluster 5 vs. 6	BP	regulation of hemopoiesis	408	9	0.048	ETS1,TMEM131L,L3MBTL1,NFKBIA,KLF13,PRKCA,TCF7,TGFBR2,GPR137B
GO:190382514	Cluster 5 vs. 6	BP	organic acid transmembrane transport	148	7	0.003	SLC38A10,SLC6A18,SLC7A1,IRS2,PER2,SLC7A6,CD36
GO:190382614	Cluster 5 vs. 6	BP	L-arginine transmembrane transport	14	2	0.012	SLC7A1,SLC7A6
GO:190401814	Cluster 5 vs. 6	BP	positive regulation of vasculature development	187	8	0.001	ETS1,FLT1,JAK1,PRKCA,TGFBR2,NR2E1,ADAM12,EMILIN2
GO:190465914	Cluster 5 vs. 6	BP	glucose transmembrane transport	116	4	0.043	FFAR4,SELENOS,SLC5A2,IRS2
GO:190503914	Cluster 5 vs. 6	BP	carboxylic acid transmembrane transport	147	7	0.003	SLC38A10,SLC6A18,SLC7A1,IRS2,PER2,SLC7A6,CD36
GO:190595214	Cluster 5 vs. 6	BP	regulation of lipid localization	186	5	0.042	NFKBIA,FURIN,DISP3,IRS2,CD36
GO:199082214	Cluster 5 vs. 6	BP	basic amino acid transmembrane transport	18	2	0.02	SLC7A1,SLC7A6
GO:199084514	Cluster 5 vs. 6	BP	adaptive thermogenesis	166	6	0.023	ZNF423,GNAS,FFAR4,PRDM16,PER2,CD36
GO:199090714	Cluster 5 vs. 6	CC	beta-catenin-TCF complex	13	2	0.019	TCF7,TCF7L2
GO:200010714	Cluster 5 vs. 6	BP	negative regulation of leukocyte apoptotic process	55	3	0.023	SELENOS,BCL11B,IRS2
GO:200064114	Cluster 5 vs. 6	BP	regulation of early endosome to late endosome transport	17	2	0.018	MAPK1,EZR
GO:200101414	Cluster 5 vs. 6	BP	regulation of skeletal muscle cell differentiation	20	2	0.03	RBM24,GPC1
GO:200101614	Cluster 5 vs. 6	BP	positive regulation of skeletal muscle cell differentiation	7	2	0.005	RBM24,GPC1
GO:200105714	Cluster 5 vs. 6	BP	reactive nitrogen species metabolic process	82	5	0.002	SELENOS,RORA,SPR,SLC7A6,CD36

## Sheet: Table S4
Table S4: Differentially methylated positions (DMPs) previously associated with methylation quantitative trait loci in the EPIGEN MeQTL Database (1). Cluster 1: Corynebacterium dominant; Cluster 2: Propionibacterium dominant; Cluster 3: Staphylococcus dominant; Cluster 4: Staphylococcus and Streptococcus dominant; Cluster 5: unclassified Neisseriaceae dominant; and Cluster 6: Moraxella dominant.
CpG	Chr	Pos	Gene	Contrast	Cis meQTL	Trans meQTL	SNP
cg15700020	chr1	15944322	DDI2	Cluster 2 vs. 6	x		1:15569421_T_C
cg18104979	chr2	234077733	INPP5D	Cluster 1 vs. 2; Cluster 2 vs. 3; Cluster 2 vs. 4; Cluster 2 vs. 5		x	15:101247586_C_T
cg05483076	chr5	74347539		Cluster 4 vs. 6	x		5:74330788_CA_C
cg08197824	chr7	12479882		Cluster 2 vs. 3	x		7:12776089_T_A
cg19084794	chr8	96086565		Cluster 1 vs. 6	x		8:96105850_T_G
cg15620146	chr12	49318784	FKBP11	Cluster 1 vs. 6; Cluster 2 vs. 6; Cluster 3 vs. 6; Cluster 4 vs. 6; Cluster 5 vs. 6	x		12:49308834_CT_CTT
cg15346917	chr14	103801136	EIF5	Cluster 3 vs. 6	x		14:104146421_C_T
cg23456396	chr16	2473004	ABCA17P	Cluster 1 vs. 2	x		16:2456002_G_A
cg19385711	chr19	1978277	CSNK1G2	Cluster 2 vs. 3	x		19:1979386_C_T
cg13801271	chr19	47017048		Cluster 1 vs. 5; Cluster 2 vs. 5; Cluster 3 vs. 5	x		19:47009991_C_T
(1) Villicaña, S. et al. Genetic impacts on DNA methylation help elucidate regulatory genomic processes. Genome Biology 24, 176 (2023). The top methylation-assoicated SNP is listed.

## Sheet: Table S5
Table S5: Associations of taxa abundance with DNA methylation. Results from ANCOM-BC2 analysis differentially methylated positions associated with microbiome cluster contrasts. Models were adjusted for sine and cosine of season to control for annual and biannual trends, age at sample collection, race and ethnicity, BMI z-score, maternal education, 10 ReFACTor components, and 16S run. Taxa associa…
Genus	CpG	Chr	Pos	Gene	logFC per IQR M-value	p	FDR	Passes sensitivity analysis	CpG association in cluster EWAS
Propionibacterium	cg01074955	chr1	5948555	NPHP4	-1.36864	5.11706e-11	1.99565e-09	TRUE	Cluster 2 vs. 3
Unclassified Actinomycetales					-1.01081	5.45655e-05	0.00106403	TRUE
Corynebacterium					-0.681464	0.000658266	0.00648519	TRUE
Peptoniphilus					-0.82611	0.000665147	0.00648519	TRUE
Anaerococcus					-0.707222	0.00185655	0.0144811	TRUE
Unclassified Clostridiales					-0.727703	0.00522205	0.0339433	FALSE
Propionibacterium	cg23699748	chr2	109743314		-1.69788	1.71747e-12	6.69815e-11	TRUE	Cluster 1 vs. 2; Cluster 2 vs. 3
Propionibacterium	cg18104979	chr2	234077733	INPP5D	-1.62399	5.01873e-13	1.9573e-11	TRUE	Cluster 1 vs. 2; Cluster 2 vs. 3; Cluster 2 vs. 4; Cluster 2 vs. 5
Propionibacterium	cg19565299	chr2	242707237	D2HGDH	-1.10189	3.78227e-05	0.00147509	TRUE	Cluster 1 vs. 2; Cluster 2 vs. 3
Propionibacterium	cg08197824	chr7	12479882		-0.876114	0.00103927	0.0405316	TRUE	Cluster 2 vs. 3
Lactobacillus	cg19084794	chr8	96086565		0.368012	0.000151767	0.00591891	FALSE	Cluster 1 vs. 6
Kingella					0.283143	0.00217932	0.0424967	FALSE
Bacteroides					-0.263753	0.00338854	0.0440511	FALSE
Moraxella	cg04892170	chr10	128076910	ADAM12	0.641247	0.000749233	0.0292201	TRUE	Cluster 2 vs. 6; Cluster 3 vs. 6
Propionibacterium	cg18567954	chr12	113496168	DTX1	-1.03634	0.000232516	0.00906811	TRUE	Cluster 2 vs. 3
Propionibacterium	cg04229722	chr13	107190457		-1.08233	1.28951e-05	0.000502907	TRUE	Cluster 1 vs. 2; Cluster 2 vs. 3
Propionibacterium	cg19145592	chr15	25511348	SNORD115-46	-0.769041	8.41556e-07	3.28207e-05	TRUE	Cluster 1 vs. 2; Cluster 2 vs. 3; Cluster 2 vs. 5
Dialister					-0.523079	0.00135003	0.0188728	FALSE
unclassified_Clostridiales					-0.519406	0.00145175	0.0188728	FALSE
Peptoniphilus					-0.462392	0.00209698	0.0204456	TRUE
Propionibacterium	cg23456396	chr16	2473004	ABCA17P	-0.807389	0.000287101	0.0111969	TRUE	Cluster 1 vs. 2
Unclassified Actinomycetales					-0.734761	0.00115995	0.022619	FALSE
Propionibacterium	cg00624878	chr16	3783536	CREBBP	-1.19529	1.85394e-09	7.23038e-08	TRUE	Cluster 1 vs. 2; Cluster 2 vs. 3; Cluster 2 vs. 4; Cluster 2 vs. 5
Propionibacterium	cg05256656	chr16	67290583	SLC9A5	-1.1706	2.18535e-07	8.52288e-06	TRUE	Cluster 2 vs. 3
Peptoniphilus					-0.812453	0.0011519	0.022462	TRUE
Unclassified Clostridiales					-0.792184	0.00357108	0.046424	FALSE
Propionibacterium	cg23957800	chr19	1918247	SCAMP4	-1.08041	2.44767e-05	0.000954593	TRUE	Cluster 1 vs. 2
Propionibacterium	cg19254532	chr19	6712593	C3	-1.05967	2.24089e-05	0.000873947	TRUE	Cluster 1 vs. 2; Cluster 2 vs. 3
Dialister	cg13801271	chr19	47017048		0.267756	4.18137e-06	8.65759e-05	FALSE	Cluster 1 vs. 5; Cluster 2 vs. 5; Cluster 3 vs. 5
Lactobacillus					-0.260722	6.37855e-06	8.65759e-05	FALSE
Unclassified Actinomycetales					-0.278828	6.65968e-06	8.65759e-05	FALSE
Unclassified Neisseriaceae					0.309449	4.50347e-05	0.000439088	FALSE
Bacteroides					0.214131	6.55671e-05	0.000511423	FALSE
Kingella					-0.155988	0.00298675	0.0194139	FALSE
Soonwooa					-0.150715	0.0040085	0.0223331	FALSE
Anaerococcus					-0.172626	0.00486981	0.0237403	TRUE
Moraxella	cg26791489	chr20	57463330	GNAS	1.0853	5.20495e-07	2.02993e-05	FALSE	Cluster 2 vs. 6; Cluster 3 vs. 6
Dialister					-0.558855	0.000814582	0.0158843	FALSE

## Sheet: Table S6
Table S6: Associations of taxa abundance with DNA methylation. Results from ANCOM-BC2 analysis differentially methylated positions associated with microbiome cluster contrasts. Models were adjusted for sine and cosine of season to control for annual and biannual trends, age at sample collection, race and ethnicity, BMI z-score, maternal education, 10 ReFACTor components, and 16S run. Cluster 1: C…
Genus	CpG	logFC	se	logFC per IQR M-value	p	FDR	Passes sensitivity analysis
Abiotrophia	cg00624878	0.0888816	0.411781	0.05271	0.8295	0.996819	FALSE
Actinomyces	cg00624878	0.12104	0.404113	0.0717814	0.765017	0.996819	FALSE
Anaerococcus	cg00624878	-0.604721	0.386994	-0.358621	0.119826	0.798825	FALSE
Bacteroides	cg00624878	-0.277578	0.431666	-0.164614	0.522241	0.996819	TRUE
Campylobacter	cg00624878	-0.0397499	0.44034	-0.0235731	0.928412	0.996819	TRUE
Capnocytophaga	cg00624878	0.0553546	0.426149	0.0328273	0.896968	0.996819	FALSE
Corynebacterium	cg00624878	-0.638472	0.315682	-0.378637	0.0438943	0.570626	FALSE
Dialister	cg00624878	-0.448853	0.447122	-0.266186	0.322141	0.996819	FALSE
Dolosigranulum	cg00624878	0.313546	0.385595	0.185944	0.416993	0.996819	TRUE
Faecalibacterium	cg00624878	-0.191302	0.427973	-0.113449	0.656057	0.996819	TRUE
Finegoldia	cg00624878	-0.240531	0.41655	-0.142644	0.564858	0.996819	FALSE
Fusobacterium	cg00624878	-0.392087	0.400809	-0.232521	0.329668	0.996819	FALSE
Gemella	cg00624878	-0.0553426	0.380254	-0.0328201	0.884453	0.996819	FALSE
Granulicatella	cg00624878	-0.0145799	0.385513	-0.0086464	0.969878	0.996819	FALSE
Haemophilus	cg00624878	-0.207203	0.40346	-0.122879	0.608389	0.996819	FALSE
Kingella	cg00624878	-0.198761	0.446298	-0.117872	0.658591	0.996819	TRUE
Lactobacillus	cg00624878	-0.322136	0.435936	-0.191038	0.462442	0.996819	TRUE
Lautropia	cg00624878	0.209455	0.429995	0.124214	0.627621	0.996819	FALSE
Leptotrichia	cg00624878	0.248536	0.419605	0.147391	0.555021	0.996819	FALSE
Micrococcus	cg00624878	0.262467	0.435854	0.155652	0.549209	0.996819	TRUE
Moraxella	cg00624878	-0.0617344	0.41803	-0.0366107	0.882814	0.996819	TRUE
Neisseria	cg00624878	0.358447	0.372975	0.212572	0.337683	0.996819	FALSE
Peptoniphilus	cg00624878	-0.985833	0.421156	-0.584634	0.0210971	0.411393	FALSE
Porphyromonas	cg00624878	-0.046964	0.399435	-0.0278513	0.906572	0.996819	FALSE
Prevotella	cg00624878	-0.285157	0.400722	-0.169109	0.477926	0.996819	FALSE
Propionibacterium	cg00624878	-2.01554	0.325909	-1.19529	1.85394e-09	7.23038e-08	TRUE
Pseudomonas	cg00624878	0.141441	0.385814	0.0838798	0.714383	0.996819	FALSE
Rothia	cg00624878	0.32186	0.406168	0.190874	0.429587	0.996819	FALSE
Saccharibacteria_genera_incertae_sedis	cg00624878	0.00490403	0.429649	0.00290826	0.990923	0.996819	TRUE
Soonwooa	cg00624878	0.412154	0.446605	0.244422	0.361903	0.996819	TRUE
Staphylococcus	cg00624878	0.072732	0.297138	0.0431327	0.806775	0.996819	TRUE
Streptococcus	cg00624878	0.510391	0.32983	0.30268	0.122896	0.798825	FALSE
unclassified_Actinomycetales	cg00624878	-0.79049	0.426913	-0.468789	0.06697	0.652957	FALSE
unclassified_Clostridiales	cg00624878	-0.636413	0.447866	-0.377416	0.163693	0.912006	TRUE
unclassified_Lachnospiraceae	cg00624878	-0.218872	0.437036	-0.129799	0.618368	0.996819	FALSE
unclassified_Neisseriaceae	cg00624878	0.345526	0.397036	0.204909	0.385296	0.996819	TRUE
unclassified_Prevotellaceae	cg00624878	0.102898	0.41286	0.0610224	0.803637	0.996819	TRUE
unclassified_Ruminococcaceae	cg00624878	-0.00170512	0.426483	-0.0010112	0.996819	0.996819	FALSE
Veillonella	cg00624878	-0.1229	0.385217	-0.072884	0.750085	0.996819	FALSE
Abiotrophia	cg00820581	0.176062	0.532266	0.0880434	0.74143	0.989551	TRUE
Actinomyces	cg00820581	0.00684439	0.521607	0.00342267	0.989551	0.989551	TRUE
Anaerococcus	cg00820581	-0.68564	0.497106	-0.342868	0.169452	0.989551	TRUE
Bacteroides	cg00820581	0.0266732	0.558304	0.0133384	0.962028	0.989551	FALSE
Campylobacter	cg00820581	-0.157091	0.567711	-0.0785564	0.78308	0.989551	TRUE
Capnocytophaga	cg00820581	0.378595	0.549703	0.189324	0.49294	0.989551	TRUE
Corynebacterium	cg00820581	-0.362811	0.421001	-0.181431	0.389406	0.989551	TRUE
Dialister	cg00820581	0.380764	0.574667	0.190408	0.511819	0.989551	TRUE
Dolosigranulum	cg00820581	-0.427325	0.528297	-0.213692	0.419443	0.989551	TRUE
Faecalibacterium	cg00820581	0.362208	0.551423	0.181129	0.51311	0.989551	TRUE
Finegoldia	cg00820581	-0.300239	0.53756	-0.15014	0.577655	0.989551	TRUE
Fusobacterium	cg00820581	0.319535	0.517263	0.15979	0.537764	0.989551	TRUE
Gemella	cg00820581	0.0584837	0.491977	0.0292459	0.905513	0.989551	TRUE
Granulicatella	cg00820581	0.0705439	0.498934	0.0352769	0.887737	0.989551	TRUE
Haemophilus	cg00820581	0.266665	0.521453	0.133351	0.609908	0.989551	TRUE
Kingella	cg00820581	0.475965	0.573618	0.238016	0.411858	0.989551	TRUE
Lactobacillus	cg00820581	0.494331	0.564031	0.2472	0.38384	0.989551	TRUE
Lautropia	cg00820581	0.236359	0.553535	0.118196	0.670619	0.989551	TRUE
Leptotrichia	cg00820581	0.106118	0.54155	0.0530664	0.845057	0.989551	TRUE
Micrococcus	cg00820581	0.0650305	0.560982	0.0325198	0.908083	0.989551	TRUE
Moraxella	cg00820581	1.13967	0.550494	0.569913	0.0403192	0.989551	FALSE
Neisseria	cg00820581	0.0125356	0.48127	0.00626868	0.979246	0.989551	TRUE
Peptoniphilus	cg00820581	-0.136383	0.541807	-0.0682012	0.80174	0.989551	TRUE
Porphyromonas	cg00820581	0.0947744	0.516143	0.0473938	0.854577	0.989551	TRUE
Prevotella	cg00820581	0.0545	0.518755	0.0272538	0.916484	0.989551	TRUE
Propionibacterium	cg00820581	-0.399536	0.440811	-0.199796	0.365408	0.989551	TRUE
Pseudomonas	cg00820581	-0.122466	0.504894	-0.0612416	0.808649	0.989551	TRUE
Rothia	cg00820581	0.135693	0.523306	0.0678561	0.795824	0.989551	TRUE
Saccharibacteria_genera_incertae_sedis	cg00820581	0.216758	0.552633	0.108394	0.696003	0.989551	TRUE
Soonwooa	cg00820581	0.174763	0.574513	0.0873935	0.76264	0.989551	TRUE
Staphylococcus	cg00820581	-0.108849	0.390734	-0.0544323	0.780736	0.989551	TRUE
Streptococcus	cg00820581	0.0654465	0.44132	0.0327278	0.882216	0.989551	TRUE
unclassified_Actinomycetales	cg00820581	-0.481499	0.546291	-0.240783	0.380176	0.989551	TRUE
unclassified_Clostridiales	cg00820581	0.118137	0.576068	0.0590768	0.838638	0.989551	TRUE
unclassified_Lachnospiraceae	cg00820581	0.33406	0.562205	0.167053	0.554653	0.989551	FALSE
unclassified_Neisseriaceae	cg00820581	-0.283	0.520798	-0.14152	0.587519	0.989551	TRUE
unclassified_Prevotellaceae	cg00820581	-0.0817432	0.533998	-0.0408773	0.878612	0.989551	TRUE
unclassified_Ruminococcaceae	cg00820581	0.291132	0.549793	0.145586	0.597835	0.989551	TRUE
Veillonella	cg00820581	0.0225653	0.502526	0.0112842	0.964236	0.989551	TRUE
Abiotrophia	cg01025283	0.0629638	0.466524	0.0352394	0.892883	0.998246	TRUE
Actinomyces	cg01025283	0.0891167	0.457153	0.0498766	0.845743	0.998246	TRUE
Anaerococcus	cg01025283	-0.13206	0.435236	-0.0739113	0.761903	0.998246	TRUE
Bacteroides	cg01025283	0.284143	0.490581	0.159028	0.564264	0.998246	TRUE
Campylobacter	cg01025283	-0.203427	0.499447	-0.113854	0.685425	0.998246	TRUE
Capnocytophaga	cg01025283	0.0254786	0.483595	0.0142598	0.95811	0.998246	TRUE
Corynebacterium	cg01025283	-0.182763	0.361893	-0.102288	0.613868	0.998246	TRUE
Dialister	cg01025283	-0.0709189	0.506879	-0.0396917	0.889509	0.998246	TRUE
Dolosigranulum	cg01025283	0.239868	0.438143	0.134249	0.584601	0.998246	TRUE
Faecalibacterium	cg01025283	0.198301	0.485989	0.110985	0.68431	0.998246	TRUE
Finegoldia	cg01025283	-0.156635	0.472536	-0.0876653	0.740932	0.998246	TRUE
Fusobacterium	cg01025283	0.116564	0.453292	0.0652382	0.797446	0.998246	TRUE
Gemella	cg01025283	0.0314264	0.431847	0.0175886	0.942072	0.998246	TRUE
Granulicatella	cg01025283	0.0923608	0.437583	0.0516922	0.833096	0.998246	TRUE
Haemophilus	cg01025283	-0.119917	0.457918	-0.0671146	0.793815	0.998246	TRUE
Kingella	cg01025283	-0.030736	0.506006	-0.0172022	0.951883	0.998246	TRUE
Lactobacillus	cg01025283	0.884206	0.492494	0.49487	0.0769745	0.998246	TRUE
Lautropia	cg01025283	-0.0705152	0.487692	-0.0394658	0.885428	0.998246	TRUE
Leptotrichia	cg01025283	-0.157774	0.475648	-0.0883027	0.740828	0.998246	TRUE
Micrococcus	cg01025283	-0.135714	0.493753	-0.0759563	0.784321	0.998246	TRUE
Moraxella	cg01025283	0.872838	0.480037	0.488508	0.071223	0.998246	TRUE
Neisseria	cg01025283	0.0198767	0.419485	0.0111245	0.962255	0.998246	TRUE
Peptoniphilus	cg01025283	-0.109262	0.472822	-0.0611512	0.817691	0.998246	TRUE
Porphyromonas	cg01025283	0.0630231	0.452478	0.0352726	0.889426	0.998246	TRUE
Prevotella	cg01025283	-0.112064	0.454614	-0.06272	0.805663	0.998246	TRUE
Propionibacterium	cg01025283	-0.407549	0.3797	-0.228096	0.283906	0.998246	TRUE
Pseudomonas	cg01025283	-0.275138	0.43872	-0.153988	0.531436	0.998246	TRUE
Rothia	cg01025283	0.113537	0.459117	0.0635438	0.805081	0.998246	TRUE
Saccharibacteria_genera_incertae_sedis	cg01025283	-0.0231543	0.486802	-0.0129589	0.96219	0.998246	TRUE
Soonwooa	cg01025283	0.374719	0.506118	0.209722	0.46362	0.998246	TRUE
Staphylococcus	cg01025283	0.0389807	0.336015	0.0218166	0.907713	0.998246	TRUE
Streptococcus	cg01025283	0.156431	0.377748	0.087551	0.679109	0.998246	TRUE
unclassified_Actinomycetales	cg01025283	-0.00105754	0.480007	-0.000591882	0.998246	0.998246	TRUE
unclassified_Clostridiales	cg01025283	-0.185745	0.506991	-0.103957	0.716177	0.998246	TRUE
unclassified_Lachnospiraceae	cg01025283	-0.355776	0.495637	-0.19912	0.475704	0.998246	TRUE
unclassified_Neisseriaceae	cg01025283	-0.00684066	0.453908	-0.00382856	0.987992	0.998246	TRUE
unclassified_Prevotellaceae	cg01025283	0.00287473	0.469119	0.00160892	0.995122	0.998246	TRUE
unclassified_Ruminococcaceae	cg01025283	0.0437003	0.483604	0.0244581	0.928213	0.998246	TRUE
Veillonella	cg01025283	-0.251477	0.439208	-0.140746	0.567689	0.998246	TRUE
Abiotrophia	cg01074955	0.0166037	0.469526	0.00807501	0.971854	0.98077	TRUE
Actinomyces	cg01074955	0.187041	0.463883	0.0909653	0.687453	0.893689	FALSE
Anaerococcus	cg01074955	-1.45418	0.460608	-0.707222	0.00185655	0.0144811	TRUE
Bacteroides	cg01074955	-1.20267	0.489517	-0.584906	0.0164271	0.0915223	FALSE
Campylobacter	cg01074955	0.286855	0.497168	0.139509	0.566397	0.818129	TRUE
Capnocytophaga	cg01074955	-0.136001	0.483323	-0.0661427	0.779121	0.92078	TRUE
Corynebacterium	cg01074955	-1.40121	0.407594	-0.681464	0.000658266	0.00648519	TRUE
Dialister	cg01074955	-1.13817	0.502856	-0.553536	0.0297369	0.12886	FALSE
Dolosigranulum	cg01074955	0.0578349	0.465647	0.0281273	0.901265	0.98077	TRUE
Faecalibacterium	cg01074955	-0.781072	0.485714	-0.379866	0.111659	0.362891	FALSE
Finegoldia	cg01074955	-1.08406	0.476222	-0.527219	0.0248144	0.12097	FALSE
Fusobacterium	cg01074955	-0.152774	0.459413	-0.0742998	0.739986	0.918705	TRUE
Gemella	cg01074955	0.0572008	0.441483	0.027819	0.897061	0.98077	TRUE
Granulicatella	cg01074955	0.0493265	0.445214	0.0239894	0.911917	0.98077	TRUE
Haemophilus	cg01074955	-0.196647	0.470078	-0.0956373	0.676366	0.893689	TRUE
Kingella	cg01074955	0.0121888	0.502373	0.00592786	0.98077	0.98077	TRUE
Lactobacillus	cg01074955	-0.973676	0.495472	-0.473537	0.0534241	0.208354	FALSE
Lautropia	cg01074955	0.467167	0.486545	0.227201	0.340095	0.736873	TRUE
Leptotrichia	cg01074955	0.295455	0.476816	0.143691	0.536946	0.818129	TRUE
Micrococcus	cg01074955	0.155143	0.492532	0.0754522	0.753809	0.918705	TRUE
Moraxella	cg01074955	-0.796616	0.486292	-0.387425	0.103703	0.362891	TRUE
Neisseria	cg01074955	0.272841	0.437937	0.132693	0.533982	0.818129	TRUE
Peptoniphilus	cg01074955	-1.69863	0.484445	-0.82611	0.000665147	0.00648519	TRUE
Porphyromonas	cg01074955	-0.459922	0.460228	-0.223678	0.319357	0.732642	TRUE
Prevotella	cg01074955	-0.372062	0.459027	-0.180948	0.419043	0.818129	FALSE
Propionibacterium	cg01074955	-2.81416	0.414158	-1.36864	5.11706e-11	1.99565e-09	TRUE
Pseudomonas	cg01074955	-0.32031	0.44657	-0.155779	0.474224	0.818129	TRUE
Rothia	cg01074955	0.514532	0.4655	0.250237	0.271106	0.66082	FALSE
Saccharibacteria_genera_incertae_sedis	cg01074955	0.306464	0.485886	0.149045	0.530133	0.818129	TRUE
Soonwooa	cg01074955	-0.234327	0.502862	-0.113962	0.643886	0.893689	FALSE
Staphylococcus	cg01074955	-0.471212	0.400684	-0.229169	0.240395	0.625028	FALSE
Streptococcus	cg01074955	0.320738	0.423432	0.155987	0.449409	0.818129	FALSE
unclassified_Actinomycetales	cg01074955	-2.07841	0.49337	-1.01081	5.45655e-05	0.00106403	TRUE
unclassified_Clostridiales	cg01074955	-1.49629	0.504025	-0.727703	0.00522205	0.0339433	FALSE
unclassified_Lachnospiraceae	cg01074955	-0.655388	0.493403	-0.318741	0.189193	0.527039	FALSE
unclassified_Neisseriaceae	cg01074955	-0.328384	0.489222	-0.159706	0.502916	0.818129	TRUE
unclassified_Prevotellaceae	cg01074955	-0.271379	0.471547	-0.131982	0.566103	0.818129	TRUE
unclassified_Ruminococcaceae	cg01074955	-0.673642	0.484729	-0.327618	0.168284	0.504851	FALSE
Veillonella	cg01074955	-0.0150083	0.450377	-0.00729911	0.973455	0.98077	TRUE
Abiotrophia	cg01392841	0.0862328	0.159942	0.0696868	0.590852	0.902093	TRUE
Actinomyces	cg01392841	-0.155759	0.160126	-0.125873	0.33248	0.902093	TRUE
Anaerococcus	cg01392841	-0.286527	0.164194	-0.23155	0.0826105	0.402726	FALSE
Bacteroides	cg01392841	0.4456	0.166949	0.360101	0.00939275	0.0915793	TRUE
Campylobacter	cg01392841	-0.19297	0.167914	-0.155944	0.255626	0.830783	TRUE
Capnocytophaga	cg01392841	-0.0517765	0.164025	-0.0418419	0.753061	0.902093	TRUE
Corynebacterium	cg01392841	0.0734678	0.172119	0.0593711	0.669761	0.902093	TRUE
Dialister	cg01392841	0.518693	0.16984	0.419168	0.00423161	0.0906776	TRUE
Dolosigranulum	cg01392841	0.053468	0.179056	0.0432088	0.765513	0.902093	TRUE
Faecalibacterium	cg01392841	0.163531	0.168312	0.132153	0.33411	0.902093	TRUE
Finegoldia	cg01392841	-0.151361	0.162567	-0.122318	0.353914	0.902093	TRUE
Fusobacterium	cg01392841	0.0232527	0.159893	0.0187911	0.884586	0.927783	TRUE
Gemella	cg01392841	0.0468092	0.1535	0.0378276	0.760774	0.902093	TRUE
Granulicatella	cg01392841	0.0724483	0.154335	0.0585472	0.639395	0.902093	TRUE
Haemophilus	cg01392841	0.0248446	0.161307	0.0200775	0.877822	0.927783	TRUE
Kingella	cg01392841	-0.338102	0.169234	-0.273229	0.0529284	0.294887	TRUE
Lactobacillus	cg01392841	-0.346446	0.169173	-0.279972	0.0443802	0.288471	TRUE
Lautropia	cg01392841	-0.102073	0.165258	-0.0824879	0.538697	0.902093	TRUE
Leptotrichia	cg01392841	-0.0198166	0.163864	-0.0160143	0.903994	0.927783	TRUE
Micrococcus	cg01392841	0.0452095	0.167179	0.0365349	0.787716	0.902093	TRUE
Moraxella	cg01392841	0.457177	0.180733	0.369456	0.0125609	0.097975	TRUE
Neisseria	cg01392841	0.00305343	0.155481	0.00246755	0.984351	0.984351	TRUE
Peptoniphilus	cg01392841	-0.227134	0.166678	-0.183553	0.175835	0.623415	TRUE
Porphyromonas	cg01392841	0.0742019	0.160489	0.0599644	0.644548	0.902093	TRUE
Prevotella	cg01392841	-0.0616847	0.159821	-0.0498489	0.700129	0.902093	TRUE
Propionibacterium	cg01392841	-0.108079	0.168885	-0.0873415	0.522648	0.902093	TRUE
Pseudomonas	cg01392841	-0.0853417	0.157087	-0.0689667	0.587672	0.902093	TRUE
Rothia	cg01392841	0.0387674	0.160539	0.0313289	0.809571	0.902093	TRUE
Saccharibacteria_genera_incertae_sedis	cg01392841	0.0854014	0.165733	0.0690149	0.607863	0.902093	TRUE
Soonwooa	cg01392841	-0.236151	0.169566	-0.19084	0.171813	0.623415	TRUE
Staphylococcus	cg01392841	-0.059142	0.151011	-0.0477941	0.695566	0.902093	TRUE
Streptococcus	cg01392841	0.0579885	0.149508	0.0468619	0.698414	0.902093	TRUE
unclassified_Actinomycetales	cg01392841	-0.465096	0.168891	-0.375855	0.0069752	0.0906776	TRUE
unclassified_Clostridiales	cg01392841	-0.0662328	0.170518	-0.0535243	0.699931	0.902093	TRUE
unclassified_Lachnospiraceae	cg01392841	0.232686	0.168774	0.18804	0.173197	0.623415	TRUE
unclassified_Neisseriaceae	cg01392841	0.511125	0.18713	0.413053	0.00692413	0.0906776	TRUE
unclassified_Prevotellaceae	cg01392841	0.0457861	0.164833	0.0370009	0.781699	0.902093	TRUE
unclassified_Ruminococcaceae	cg01392841	0.0992472	0.169567	0.0802041	0.559916	0.902093	TRUE
Veillonella	cg01392841	-0.0443302	0.156706	-0.0358243	0.777604	0.902093	TRUE
Abiotrophia	cg02701084	-0.193005	1.1483	-0.0595902	0.866825	0.994143	TRUE
Actinomyces	cg02701084	-0.264782	1.11718	-0.0817512	0.81302	0.994143	TRUE
Anaerococcus	cg02701084	0.125372	1.02061	0.0387085	0.902365	0.994143	TRUE
Bacteroides	cg02701084	-0.176244	1.21564	-0.0544151	0.885132	0.994143	TRUE
Campylobacter	cg02701084	-0.488937	1.24717	-0.150959	0.696603	0.994143	TRUE
Capnocytophaga	cg02701084	-0.151478	1.19894	-0.0467688	0.899769	0.994143	TRUE
Corynebacterium	cg02701084	-0.00704732	0.667302	-0.00217585	0.99158	0.994143	TRUE
Dialister	cg02701084	0.263985	1.27026	0.0815053	0.83654	0.994143	TRUE
Dolosigranulum	cg02701084	0.0510104	0.961132	0.0157494	0.957721	0.994143	TRUE
Faecalibacterium	cg02701084	-0.482104	1.19887	-0.148849	0.688634	0.994143	TRUE
Finegoldia	cg02701084	-0.0633782	1.15946	-0.019568	0.95651	0.994143	TRUE
Fusobacterium	cg02701084	0.107353	1.10414	0.0331452	0.922687	0.994143	TRUE
Gemella	cg02701084	0.0141378	1.03742	0.00436504	0.989143	0.994143	TRUE
Granulicatella	cg02701084	0.0218809	1.05753	0.00675572	0.983518	0.994143	TRUE
Haemophilus	cg02701084	0.436183	1.10973	0.134671	0.694896	0.994143	TRUE
Kingella	cg02701084	0.0093657	1.26757	0.00289165	0.994143	0.994143	TRUE
Lactobacillus	cg02701084	0.666001	1.22182	0.205627	0.587449	0.994143	TRUE
Lautropia	cg02701084	0.21166	1.21259	0.0653497	0.861909	0.994143	TRUE
Leptotrichia	cg02701084	-0.459968	1.17364	-0.142015	0.69598	0.994143	TRUE
Micrococcus	cg02701084	0.011042	1.23039	0.00340921	0.992868	0.994143	TRUE
Moraxella	cg02701084	1.07751	1.13536	0.332682	0.344277	0.994143	FALSE
Neisseria	cg02701084	-0.247902	0.986058	-0.0765395	0.801757	0.994143	TRUE
Peptoniphilus	cg02701084	-0.0778809	1.16031	-0.0240457	0.946611	0.994143	TRUE
Porphyromonas	cg02701084	0.135435	1.1001	0.0418156	0.902195	0.994143	TRUE
Prevotella	cg02701084	-0.185923	1.10739	-0.0574037	0.866917	0.994143	TRUE
Propionibacterium	cg02701084	-0.194721	0.744748	-0.06012	0.793903	0.994143	TRUE
Pseudomonas	cg02701084	-0.249513	1.0559	-0.0770369	0.81349	0.994143	TRUE
Rothia	cg02701084	-0.0481918	1.12379	-0.0148792	0.965862	0.994143	TRUE
Saccharibacteria_genera_incertae_sedis	cg02701084	0.0362256	1.20909	0.0111846	0.976178	0.994143	TRUE
Soonwooa	cg02701084	0.373853	1.26892	0.115427	0.769885	0.994143	TRUE
Staphylococcus	cg02701084	0.0705441	0.617591	0.0217804	0.909126	0.994143	TRUE
Streptococcus	cg02701084	0.176165	0.831859	0.0543909	0.832439	0.994143	TRUE
unclassified_Actinomycetales	cg02701084	-0.341366	1.17053	-0.105397	0.771159	0.994143	TRUE
unclassified_Clostridiales	cg02701084	-0.609026	1.27002	-0.188036	0.634378	0.994143	TRUE
unclassified_Lachnospiraceae	cg02701084	-0.323604	1.2354	-0.0999126	0.794278	0.994143	TRUE
unclassified_Neisseriaceae	cg02701084	-0.0924273	1.04325	-0.0285369	0.929501	0.994143	TRUE
unclassified_Prevotellaceae	cg02701084	0.225127	1.15171	0.0695077	0.845378	0.994143	TRUE
unclassified_Ruminococcaceae	cg02701084	0.327766	1.19639	0.101197	0.784786	0.994143	TRUE
Veillonella	cg02701084	-0.316539	1.04964	-0.0977311	0.763347	0.994143	TRUE
Abiotrophia	cg04202853	0.240349	2.02634	0.0669613	0.905795	0.997022	TRUE
Actinomyces	cg04202853	0.295926	1.96438	0.0824451	0.880487	0.997022	TRUE
Anaerococcus	cg04202853	-0.536988	1.76573	-0.149605	0.761375	0.997022	TRUE
Bacteroides	cg04202853	-0.0844541	2.15543	-0.0235289	0.968854	0.997022	TRUE
Campylobacter	cg04202853	-0.299495	2.21436	-0.0834394	0.892926	0.997022	TRUE
Capnocytophaga	cg04202853	0.14624	2.12299	0.0407426	0.94525	0.997022	TRUE
Corynebacterium	cg04202853	0.107536	0.975139	0.0299595	0.912253	0.997022	TRUE
Dialister	cg04202853	0.756674	2.26126	0.210809	0.73985	0.997022	TRUE
Dolosigranulum	cg04202853	0.749021	1.64	0.208677	0.648313	0.997022	TRUE
Faecalibacterium	cg04202853	-0.00795219	2.12398	-0.00221548	0.997022	0.997022	TRUE
Finegoldia	cg04202853	-0.086773	2.04571	-0.024175	0.966245	0.997022	TRUE
Fusobacterium	cg04202853	0.45207	1.94178	0.125947	0.816252	0.997022	TRUE
Gemella	cg04202853	0.0766244	1.81297	0.0213476	0.966336	0.997022	TRUE
Granulicatella	cg04202853	0.305681	1.8499	0.0851627	0.868958	0.997022	TRUE
Haemophilus	cg04202853	0.555054	1.95331	0.154638	0.776719	0.997022	TRUE
Kingella	cg04202853	0.287332	2.25516	0.0800508	0.899287	0.997022	TRUE
Lactobacillus	cg04202853	1.56123	2.16804	0.434959	0.473887	0.997022	TRUE
Lautropia	cg04202853	0.582705	2.15011	0.162342	0.787136	0.997022	TRUE
Leptotrichia	cg04202853	-0.0244788	2.0757	-0.0068198	0.990615	0.997022	TRUE
Micrococcus	cg04202853	0.1145	2.18444	0.0318996	0.958363	0.997022	TRUE
Moraxella	cg04202853	1.89568	1.97264	0.528136	0.338264	0.997022	FALSE
Neisseria	cg04202853	0.261566	1.71219	0.0728722	0.878735	0.997022	TRUE
Peptoniphilus	cg04202853	-0.0883581	2.04716	-0.0246166	0.965653	0.997022	TRUE
Porphyromonas	cg04202853	0.323541	1.93372	0.0901387	0.867363	0.997022	TRUE
Prevotella	cg04202853	-0.0231935	1.94967	-0.00646172	0.990526	0.997022	TRUE
Propionibacterium	cg04202853	-0.397777	1.11376	-0.110821	0.72121	0.997022	TRUE
Pseudomonas	cg04202853	-0.261117	1.84597	-0.0727472	0.887685	0.997022	TRUE
Rothia	cg04202853	0.348594	1.98013	0.0971182	0.860538	0.997022	TRUE
Saccharibacteria_genera_incertae_sedis	cg04202853	0.300636	2.14539	0.0837573	0.888932	0.997022	TRUE
Soonwooa	cg04202853	0.351711	2.258	0.0979868	0.877045	0.997022	TRUE
Staphylococcus	cg04202853	-0.381607	0.953077	-0.106316	0.689113	0.997022	TRUE
Streptococcus	cg04202853	0.120198	1.37722	0.0334871	0.930515	0.997022	TRUE
unclassified_Actinomycetales	cg04202853	-0.876183	2.06577	-0.244105	0.672354	0.997022	TRUE
unclassified_Clostridiales	cg04202853	-0.114682	2.25955	-0.0319504	0.959794	0.997022	TRUE
unclassified_Lachnospiraceae	cg04202853	-0.196121	2.19403	-0.0546393	0.929076	0.997022	TRUE
unclassified_Neisseriaceae	cg04202853	0.658163	1.80798	0.183364	0.716253	0.997022	FALSE
unclassified_Prevotellaceae	cg04202853	0.376525	2.03059	0.1049	0.85323	0.997022	TRUE
unclassified_Ruminococcaceae	cg04202853	0.177737	2.1169	0.0495176	0.933287	0.997022	TRUE
Veillonella	cg04202853	0.0448421	1.82482	0.012493	0.980424	0.997022	TRUE
Abiotrophia	cg04229722	0.298019	0.489684	0.178677	0.544025	0.922477	FALSE
Actinomyces	cg04229722	0.218481	0.48155	0.130989	0.650793	0.927476	FALSE
Anaerococcus	cg04229722	-0.0794136	0.466215	-0.0476122	0.864928	0.974268	FALSE
Bacteroides	cg04229722	0.750622	0.514008	0.450033	0.148549	0.689179	TRUE
Campylobacter	cg04229722	0.627559	0.522167	0.376251	0.23477	0.780582	TRUE
Capnocytophaga	cg04229722	0.0381486	0.506001	0.0228719	0.940086	0.974268	FALSE
Corynebacterium	cg04229722	-0.160081	0.378488	-0.095976	0.672596	0.927476	TRUE
Dialister	cg04229722	-0.075411	0.529717	-0.0452124	0.887589	0.974268	TRUE
Dolosigranulum	cg04229722	0.975254	0.477103	0.58471	0.0421066	0.689179	TRUE
Faecalibacterium	cg04229722	0.566728	0.508137	0.33978	0.267978	0.803934	TRUE
Finegoldia	cg04229722	0.0387487	0.4962	0.0232317	0.937902	0.974268	TRUE
Fusobacterium	cg04229722	0.306007	0.475218	0.183466	0.520689	0.922477	TRUE
Gemella	cg04229722	0.534032	0.45311	0.320177	0.240179	0.780582	FALSE
Granulicatella	cg04229722	0.327894	0.460654	0.196588	0.477605	0.922477	FALSE
Haemophilus	cg04229722	-0.0223186	0.480138	-0.013381	0.962993	0.974268	FALSE
Kingella	cg04229722	0.25899	0.528579	0.155276	0.62697	0.927476	TRUE
Lactobacillus	cg04229722	-0.220768	0.516591	-0.13236	0.670452	0.927476	TRUE
Lautropia	cg04229722	0.330404	0.510031	0.198093	0.519111	0.922477	TRUE
Leptotrichia	cg04229722	0.0332153	0.498701	0.0199141	0.947034	0.974268	TRUE
Micrococcus	cg04229722	0.295795	0.517604	0.177343	0.569715	0.925787	TRUE
Moraxella	cg04229722	-0.0165056	0.510768	-0.00989586	0.974268	0.974268	TRUE
Neisseria	cg04229722	0.672195	0.442651	0.403012	0.130443	0.689179	FALSE
Peptoniphilus	cg04229722	-0.429084	0.500977	-0.257256	0.393638	0.922477	FALSE
Porphyromonas	cg04229722	0.175732	0.477558	0.10536	0.713443	0.927476	TRUE
Prevotella	cg04229722	0.333022	0.476463	0.199662	0.48578	0.922477	TRUE
Propionibacterium	cg04229722	-1.80525	0.407565	-1.08233	1.28951e-05	0.000502907	TRUE
Pseudomonas	cg04229722	0.169769	0.460413	0.101784	0.7128	0.927476	FALSE
Rothia	cg04229722	0.628733	0.483177	0.376954	0.195529	0.762564	FALSE
Saccharibacteria_genera_incertae_sedis	cg04229722	0.442642	0.510559	0.265385	0.388721	0.922477	TRUE
Soonwooa	cg04229722	0.967838	0.528892	0.580264	0.0751128	0.689179	FALSE
Staphylococcus	cg04229722	0.611952	0.369089	0.366894	0.0982222	0.689179	FALSE
Streptococcus	cg04229722	0.567539	0.401914	0.340266	0.159041	0.689179	FALSE
unclassified_Actinomycetales	cg04229722	-0.419651	0.512439	-0.2516	0.414736	0.922477	FALSE
unclassified_Clostridiales	cg04229722	-0.818819	0.530915	-0.49092	0.131516	0.689179	TRUE
unclassified_Lachnospiraceae	cg04229722	0.0766118	0.517918	0.0459323	0.882908	0.974268	TRUE
unclassified_Neisseriaceae	cg04229722	0.398202	0.4793	0.23874	0.40717	0.922477	TRUE
unclassified_Prevotellaceae	cg04229722	0.368578	0.49329	0.22098	0.456518	0.922477	TRUE
unclassified_Ruminococcaceae	cg04229722	0.883623	0.506816	0.529773	0.0849086	0.689179	TRUE
Veillonella	cg04229722	-0.0729153	0.458294	-0.0437161	0.873776	0.974268	TRUE
Abiotrophia	cg04892170	0.178846	0.287315	0.110979	0.534895	0.903849	TRUE
Actinomyces	cg04892170	0.0571417	0.282666	0.035458	0.840111	0.903849	TRUE
Anaerococcus	cg04892170	-0.411041	0.276536	-0.255062	0.13885	0.903849	TRUE
Bacteroides	cg04892170	0.0522074	0.301548	0.0323961	0.863034	0.903849	TRUE
Campylobacter	cg04892170	-0.170021	0.30597	-0.105503	0.580769	0.903849	TRUE
Capnocytophaga	cg04892170	0.0761417	0.29719	0.047248	0.798434	0.903849	TRUE
Corynebacterium	cg04892170	0.0834174	0.253233	0.0517628	0.742045	0.903849	TRUE
Dialister	cg04892170	0.281891	0.309649	0.174921	0.368689	0.903849	TRUE
Dolosigranulum	cg04892170	0.17902	0.287344	0.111087	0.533904	0.903849	TRUE
Faecalibacterium	cg04892170	-0.0693412	0.298673	-0.0430281	0.816989	0.903849	TRUE
Finegoldia	cg04892170	-0.131379	0.291381	-0.0815243	0.652986	0.903849	TRUE
Fusobacterium	cg04892170	0.222732	0.281406	0.138212	0.430011	0.903849	TRUE
Gemella	cg04892170	0.0400673	0.270156	0.0248628	0.882269	0.903849	TRUE
Granulicatella	cg04892170	0.155613	0.271961	0.0965623	0.567982	0.903849	TRUE
Haemophilus	cg04892170	-0.0476364	0.285295	-0.0295597	0.86764	0.903849	TRUE
Kingella	cg04892170	0.122196	0.309167	0.075826	0.694874	0.903849	TRUE
Lactobacillus	cg04892170	0.513834	0.304588	0.318848	0.096124	0.903849	TRUE
Lautropia	cg04892170	0.10639	0.29935	0.0660178	0.723299	0.903849	TRUE
Leptotrichia	cg04892170	-0.0354674	0.292836	-0.0220085	0.903849	0.903849	TRUE
Micrococcus	cg04892170	0.0588898	0.302457	0.0365428	0.846251	0.903849	TRUE
Moraxella	cg04892170	1.03339	0.299611	0.641247	0.000749233	0.0292201	TRUE
Neisseria	cg04892170	-0.0507803	0.263706	-0.0315106	0.847495	0.903849	TRUE
Peptoniphilus	cg04892170	-0.0984071	0.293169	-0.0610643	0.73778	0.903849	TRUE
Porphyromonas	cg04892170	0.0496947	0.280657	0.030837	0.859713	0.903849	TRUE
Prevotella	cg04892170	-0.107317	0.282004	-0.0665932	0.704129	0.903849	TRUE
Propionibacterium	cg04892170	-0.0415618	0.271719	-0.0257903	0.878525	0.903849	TRUE
Pseudomonas	cg04892170	-0.123145	0.273559	-0.0764149	0.653187	0.903849	TRUE
Rothia	cg04892170	0.0862519	0.284993	0.0535217	0.762655	0.903849	TRUE
Saccharibacteria_genera_incertae_sedis	cg04892170	0.0603375	0.298688	0.0374411	0.840457	0.903849	TRUE
Soonwooa	cg04892170	-0.170206	0.309454	-0.105617	0.585525	0.903849	TRUE
Staphylococcus	cg04892170	-0.0642988	0.222312	-0.0398992	0.77258	0.903849	TRUE
Streptococcus	cg04892170	-0.173383	0.252974	-0.107589	0.493676	0.903849	TRUE
unclassified_Actinomycetales	cg04892170	0.126876	0.298964	0.0787301	0.672179	0.903849	TRUE
unclassified_Clostridiales	cg04892170	-0.25196	0.310287	-0.156348	0.421972	0.903849	TRUE
unclassified_Lachnospiraceae	cg04892170	0.143631	0.303862	0.0891273	0.638181	0.903849	TRUE
unclassified_Neisseriaceae	cg04892170	-0.123474	0.295204	-0.0766193	0.676242	0.903849	TRUE
unclassified_Prevotellaceae	cg04892170	-0.0588841	0.291566	-0.0365392	0.840316	0.903849	TRUE
unclassified_Ruminococcaceae	cg04892170	0.0361765	0.298285	0.0224485	0.903758	0.903849	TRUE
Veillonella	cg04892170	-0.073499	0.276571	-0.0456082	0.790751	0.903849	TRUE
Abiotrophia	cg05256656	0.590865	0.713671	0.196805	0.409474	0.950474	FALSE
Actinomyces	cg05256656	0.600193	0.707313	0.199912	0.397678	0.950474	FALSE
Anaerococcus	cg05256656	-1.662	0.695854	-0.553577	0.0179108	0.139704	FALSE
Bacteroides	cg05256656	-1.01592	0.75232	-0.338383	0.181122	0.6934	TRUE
Campylobacter	cg05256656	0.0786447	0.756743	0.0261949	0.917621	0.950474	TRUE
Capnocytophaga	cg05256656	-0.0682515	0.733617	-0.0227332	0.926103	0.950474	TRUE
Corynebacterium	cg05256656	-0.868193	0.669501	-0.289177	0.195574	0.6934	FALSE
Dialister	cg05256656	-1.4003	0.76386	-0.466412	0.0750534	0.418154	FALSE
Dolosigranulum	cg05256656	0.519291	0.733709	0.172965	0.479826	0.950474	TRUE
Faecalibacterium	cg05256656	-0.174601	0.74651	-0.058156	0.815654	0.950474	TRUE
Finegoldia	cg05256656	-0.274761	0.724103	-0.0915171	0.705106	0.950474	FALSE
Fusobacterium	cg05256656	0.242354	0.698145	0.0807233	0.729014	0.950474	TRUE
Gemella	cg05256656	-0.199123	0.678806	-0.0663237	0.769612	0.950474	FALSE
Granulicatella	cg05256656	0.0261247	0.683904	0.0087016	0.969575	0.969575	TRUE
Haemophilus	cg05256656	-0.471129	0.716588	-0.156923	0.511995	0.950474	TRUE
Kingella	cg05256656	-1.64298	0.759564	-0.547242	0.0368941	0.239811	TRUE
Lactobacillus	cg05256656	-1.15588	0.754543	-0.385	0.130121	0.622902	TRUE
Lautropia	cg05256656	0.156727	0.737836	0.0522025	0.832368	0.950474	TRUE
Leptotrichia	cg05256656	0.37531	0.728163	0.125008	0.607432	0.950474	TRUE
Micrococcus	cg05256656	-0.106469	0.746962	-0.0354626	0.887112	0.950474	TRUE
Moraxella	cg05256656	-1.1511	0.782813	-0.383407	0.143747	0.622902	TRUE
Neisseria	cg05256656	0.09165	0.678433	0.0305267	0.892675	0.950474	FALSE
Peptoniphilus	cg05256656	-2.43922	0.730179	-0.812453	0.0011519	0.022462	TRUE
Porphyromonas	cg05256656	0.40664	0.706132	0.135444	0.565627	0.950474	TRUE
Prevotella	cg05256656	-0.819284	0.707335	-0.272887	0.248785	0.80855	TRUE
Propionibacterium	cg05256656	-3.51448	0.663741	-1.1706	2.18535e-07	8.52288e-06	TRUE
Pseudomonas	cg05256656	-0.0702014	0.684322	-0.0233827	0.918417	0.950474	TRUE
Rothia	cg05256656	0.525093	0.710101	0.174898	0.460991	0.950474	TRUE
Saccharibacteria_genera_incertae_sedis	cg05256656	0.333045	0.736589	0.11093	0.65247	0.950474	TRUE
Soonwooa	cg05256656	0.309925	0.760039	0.10323	0.685727	0.950474	FALSE
Staphylococcus	cg05256656	-0.0807883	0.632247	-0.0269089	0.898398	0.950474	TRUE
Streptococcus	cg05256656	0.322885	0.642318	0.107546	0.615582	0.950474	FALSE
unclassified_Actinomycetales	cg05256656	-2.0937	0.753914	-0.697368	0.0065278	0.0636461	TRUE
unclassified_Clostridiales	cg05256656	-2.37836	0.764212	-0.792184	0.00357108	0.046424	FALSE
unclassified_Lachnospiraceae	cg05256656	-0.701204	0.754255	-0.233557	0.356333	0.950474	TRUE
unclassified_Neisseriaceae	cg05256656	-0.439079	0.726423	-0.146248	0.5463	0.950474	TRUE
unclassified_Prevotellaceae	cg05256656	-0.636314	0.718252	-0.211943	0.377559	0.950474	TRUE
unclassified_Ruminococcaceae	cg05256656	-0.565675	0.747051	-0.188415	0.451042	0.950474	TRUE
Veillonella	cg05256656	0.231151	0.698102	0.0769915	0.740965	0.950474	TRUE
Abiotrophia	cg05483076	-0.0579373	0.402715	-0.0378841	0.885864	0.97959	TRUE
Actinomyces	cg05483076	-0.0716674	0.397678	-0.046862	0.857263	0.97959	TRUE
Anaerococcus	cg05483076	0.131073	0.390741	0.085706	0.737662	0.97959	TRUE
Bacteroides	cg05483076	-0.758493	0.419467	-0.495964	0.0747468	0.97959	TRUE
Campylobacter	cg05483076	0.20324	0.425912	0.132895	0.635191	0.97959	TRUE
Capnocytophaga	cg05483076	-0.419692	0.413569	-0.274428	0.313184	0.97959	TRUE
Corynebacterium	cg05483076	-0.190728	0.367345	-0.124714	0.603949	0.97959	TRUE
Dialister	cg05483076	-0.185697	0.429675	-0.121424	0.668188	0.97959	TRUE
Dolosigranulum	cg05483076	-0.16572	0.418407	-0.108361	0.692426	0.97959	TRUE
Faecalibacterium	cg05483076	-0.34011	0.414996	-0.222391	0.414848	0.97959	TRUE
Finegoldia	cg05483076	-0.234777	0.408524	-0.153516	0.566704	0.97959	FALSE
Fusobacterium	cg05483076	0.103155	0.399999	0.0674512	0.796877	0.97959	TRUE
Gemella	cg05483076	0.152134	0.378933	0.0994774	0.688563	0.97959	TRUE
Granulicatella	cg05483076	0.163926	0.384942	0.107188	0.670782	0.97959	TRUE
Haemophilus	cg05483076	-0.342919	0.40384	-0.224229	0.397292	0.97959	TRUE
Kingella	cg05483076	-0.0661546	0.429097	-0.0432573	0.87829	0.97959	TRUE
Lactobacillus	cg05483076	0.723803	0.421931	0.473281	0.09075	0.97959	TRUE
Lautropia	cg05483076	0.234635	0.415982	0.153423	0.574425	0.97959	TRUE
Leptotrichia	cg05483076	0.0496532	0.410314	0.0324673	0.903931	0.97959	TRUE
Micrococcus	cg05483076	0.223149	0.421605	0.145913	0.598468	0.97959	TRUE
Moraxella	cg05483076	-1.44167	0.443489	-0.942678	0.00145108	0.0565921	FALSE
Neisseria	cg05483076	0.184836	0.374578	0.12086	0.622233	0.97959	TRUE
Peptoniphilus	cg05483076	0.120029	0.41361	0.0784845	0.772226	0.97959	TRUE
Porphyromonas	cg05483076	0.145024	0.399425	0.0948282	0.717092	0.97959	TRUE
Prevotella	cg05483076	0.131135	0.396605	0.0857465	0.741423	0.97959	TRUE
Propionibacterium	cg05483076	-0.164362	0.401172	-0.107473	0.68229	0.97959	TRUE
Pseudomonas	cg05483076	0.139297	0.387576	0.0910836	0.719751	0.97959	TRUE
Rothia	cg05483076	-0.00181626	0.397113	-0.00118762	0.996358	0.996358	TRUE
Saccharibacteria_genera_incertae_sedis	cg05483076	0.123013	0.415674	0.0804358	0.768097	0.97959	TRUE
Soonwooa	cg05483076	-0.00554898	0.430106	-0.00362838	0.989774	0.996358	TRUE
Staphylococcus	cg05483076	-0.0443396	0.368271	-0.0289929	0.904237	0.97959	TRUE
Streptococcus	cg05483076	0.020107	0.362076	0.0131476	0.955754	0.996358	TRUE
unclassified_Actinomycetales	cg05483076	-0.187015	0.422556	-0.122285	0.659007	0.97959	TRUE
unclassified_Clostridiales	cg05483076	-0.268508	0.432293	-0.175572	0.538326	0.97959	TRUE
unclassified_Lachnospiraceae	cg05483076	0.426275	0.425861	0.278733	0.320928	0.97959	TRUE
unclassified_Neisseriaceae	cg05483076	0.138176	0.420033	0.0903506	0.742559	0.97959	TRUE
unclassified_Prevotellaceae	cg05483076	0.108872	0.40627	0.0711897	0.789207	0.97959	FALSE
unclassified_Ruminococcaceae	cg05483076	-0.337185	0.415221	-0.220479	0.419052	0.97959	TRUE
Veillonella	cg05483076	0.0952173	0.38483	0.0622608	0.804875	0.97959	TRUE
Abiotrophia	cg05579187	0.323555	1.14148	0.296916	0.777354	0.980817	FALSE
Actinomyces	cg05579187	-0.583998	1.11657	-0.535917	0.601837	0.980817	FALSE
Anaerococcus	cg05579187	0.698651	1.05972	0.641131	0.510523	0.980817	TRUE
Bacteroides	cg05579187	-0.692751	1.19568	-0.635717	0.564141	0.980817	TRUE
Campylobacter	cg05579187	0.626469	1.21591	0.574891	0.608536	0.980817	TRUE
Capnocytophaga	cg05579187	-0.610936	1.17856	-0.560637	0.605593	0.980817	TRUE
Corynebacterium	cg05579187	0.0535047	0.896047	0.0490996	0.95242	0.980817	TRUE
Dialister	cg05579187	-0.344502	1.23471	-0.316139	0.781831	0.980817	TRUE
Dolosigranulum	cg05579187	-0.135333	1.10229	-0.124191	0.902396	0.980817	TRUE
Faecalibacterium	cg05579187	-0.226262	1.18521	-0.207634	0.849071	0.980817	TRUE
Finegoldia	cg05579187	-0.248049	1.14706	-0.227627	0.829206	0.980817	TRUE
Fusobacterium	cg05579187	-0.390266	1.10693	-0.358135	0.724953	0.980817	TRUE
Gemella	cg05579187	0.592237	1.06305	0.543478	0.578171	0.980817	TRUE
Granulicatella	cg05579187	-0.150971	1.07681	-0.138542	0.888673	0.980817	FALSE
Haemophilus	cg05579187	0.443258	1.11975	0.406764	0.692833	0.980817	TRUE
Kingella	cg05579187	-0.0911392	1.23174	-0.0836356	0.941404	0.980817	TRUE
Lactobacillus	cg05579187	-0.31999	1.2057	-0.293645	0.791494	0.980817	TRUE
Lautropia	cg05579187	0.0287615	1.19216	0.0263936	0.980817	0.980817	FALSE
Leptotrichia	cg05579187	-0.425389	1.15937	-0.390367	0.714483	0.980817	TRUE
Micrococcus	cg05579187	1.39384	1.20188	1.27908	0.250539	0.980817	TRUE
Moraxella	cg05579187	-2.14734	1.23532	-1.97055	0.0844224	0.980817	FALSE
Neisseria	cg05579187	0.361936	1.02645	0.332138	0.72475	0.980817	FALSE
Peptoniphilus	cg05579187	-1.04487	1.15941	-0.95885	0.369501	0.980817	TRUE
Porphyromonas	cg05579187	-0.745164	1.11224	-0.683815	0.503983	0.980817	TRUE
Prevotella	cg05579187	0.56032	1.11256	0.514189	0.615335	0.980817	TRUE
Propionibacterium	cg05579187	-0.158928	0.942431	-0.145844	0.866186	0.980817	TRUE
Pseudomonas	cg05579187	0.977565	1.07579	0.897081	0.364835	0.980817	TRUE
Rothia	cg05579187	-0.259229	1.12065	-0.237886	0.817439	0.980817	TRUE
Saccharibacteria_genera_incertae_sedis	cg05579187	-0.557568	1.18858	-0.511664	0.640356	0.980817	TRUE
Soonwooa	cg05579187	-0.327373	1.23215	-0.30042	0.791912	0.980817	TRUE
Staphylococcus	cg05579187	0.0728912	0.848519	0.06689	0.931592	0.980817	TRUE
Streptococcus	cg05579187	1.27344	0.94614	1.1686	0.17942	0.980817	TRUE
unclassified_Actinomycetales	cg05579187	-0.764753	1.17083	-0.701791	0.515114	0.980817	TRUE
unclassified_Clostridiales	cg05579187	-0.777397	1.23714	-0.713393	0.533613	0.980817	TRUE
unclassified_Lachnospiraceae	cg05579187	-1.35439	1.21019	-1.24288	0.267611	0.980817	TRUE
unclassified_Neisseriaceae	cg05579187	1.04284	1.10824	0.956985	0.347952	0.980817	TRUE
unclassified_Prevotellaceae	cg05579187	0.56467	1.14462	0.51818	0.622748	0.980817	TRUE
unclassified_Ruminococcaceae	cg05579187	-0.237809	1.18201	-0.21823	0.841036	0.980817	TRUE
Veillonella	cg05579187	0.0262324	1.06502	0.0240727	0.980378	0.980817	FALSE
Abiotrophia	cg05629953	0.086573	1.93856	0.021955	0.964459	0.999044	FALSE
Actinomyces	cg05629953	0.0951967	1.88031	0.024142	0.959699	0.999044	TRUE
Anaerococcus	cg05629953	-0.433657	1.6975	-0.109976	0.798641	0.999044	TRUE
Bacteroides	cg05629953	0.442473	2.06171	0.112212	0.830675	0.999044	TRUE
Campylobacter	cg05629953	-0.222646	2.1171	-0.0564633	0.916641	0.999044	TRUE
Capnocytophaga	cg05629953	-0.00421284	2.03029	-0.00106838	0.998349	0.999044	TRUE
Corynebacterium	cg05629953	-0.325337	0.967029	-0.082506	0.736752	0.999044	TRUE
Dialister	cg05629953	0.815884	2.16073	0.206909	0.707948	0.999044	TRUE
Dolosigranulum	cg05629953	0.317816	1.6045	0.0805986	0.843163	0.999044	TRUE
Faecalibacterium	cg05629953	0.213211	2.03279	0.0540707	0.916722	0.999044	TRUE
Finegoldia	cg05629953	0.0886298	1.95606	0.0224766	0.963944	0.999044	TRUE
Fusobacterium	cg05629953	0.283447	1.85698	0.0718825	0.878906	0.999044	TRUE
Gemella	cg05629953	0.0584038	1.73603	0.0148113	0.973201	0.999044	TRUE
Granulicatella	cg05629953	0.129282	1.77203	0.0327862	0.94193	0.999044	TRUE
Haemophilus	cg05629953	0.502489	1.87002	0.127432	0.788562	0.999044	TRUE
Kingella	cg05629953	0.316139	2.15509	0.0801734	0.884149	0.999044	TRUE
Lactobacillus	cg05629953	1.60633	2.07285	0.407368	0.441023	0.999044	TRUE
Lautropia	cg05629953	-0.0596768	2.05574	-0.0151341	0.976919	0.999044	TRUE
Leptotrichia	cg05629953	-0.183854	1.98727	-0.0466258	0.926479	0.999044	TRUE
Micrococcus	cg05629953	0.139679	2.08802	0.0354228	0.946877	0.999044	TRUE
Moraxella	cg05629953	2.60997	1.88495	0.661893	0.16843	0.999044	FALSE
Neisseria	cg05629953	-0.110944	1.64055	-0.0281355	0.946151	0.999044	TRUE
Peptoniphilus	cg05629953	0.431294	1.95835	0.109377	0.82611	0.999044	TRUE
Porphyromonas	cg05629953	-0.054076	1.85163	-0.0137138	0.976743	0.999044	TRUE
Prevotella	cg05629953	0.0623286	1.86359	0.0158066	0.973368	0.999044	TRUE
Propionibacterium	cg05629953	-0.457924	1.09923	-0.11613	0.677255	0.999044	TRUE
Pseudomonas	cg05629953	-0.0818387	1.76889	-0.0207544	0.963155	0.999044	TRUE
Rothia	cg05629953	0.0577866	1.89478	0.0146548	0.975718	0.999044	TRUE
Saccharibacteria_genera_incertae_sedis	cg05629953	0.185121	2.05021	0.046947	0.928295	0.999044	TRUE
Soonwooa	cg05629953	0.313385	2.15787	0.0794749	0.885298	0.999044	TRUE
Staphylococcus	cg05629953	0.00108001	0.900722	0.000273893	0.999044	0.999044	TRUE
Streptococcus	cg05629953	0.492222	1.32288	0.124828	0.710115	0.999044	TRUE
unclassified_Actinomycetales	cg05629953	-0.382815	1.97608	-0.0970824	0.846777	0.999044	TRUE
unclassified_Clostridiales	cg05629953	0.376246	2.15929	0.0954165	0.862623	0.999044	TRUE
unclassified_Lachnospiraceae	cg05629953	0.51027	2.09656	0.129405	0.808552	0.999044	TRUE
unclassified_Neisseriaceae	cg05629953	-0.989385	1.73058	-0.250909	0.568223	0.999044	TRUE
unclassified_Prevotellaceae	cg05629953	0.0474044	1.94127	0.0120218	0.980562	0.999044	TRUE
unclassified_Ruminococcaceae	cg05629953	0.0577888	2.02721	0.0146553	0.977326	0.999044	TRUE
Veillonella	cg05629953	0.0634554	1.75242	0.0160924	0.971157	0.999044	TRUE
Abiotrophia	cg06431905	0.0620347	1.46241	0.0163015	0.96624	0.990829	TRUE
Actinomyces	cg06431905	0.162768	1.41859	0.0427724	0.908828	0.990829	TRUE
Anaerococcus	cg06431905	-0.219292	1.28508	-0.0576257	0.864687	0.990829	TRUE
Bacteroides	cg06431905	-1.01833	1.55271	-0.267596	0.514018	0.990829	TRUE
Campylobacter	cg06431905	-0.0761995	1.5958	-0.0200238	0.962095	0.990829	TRUE
Capnocytophaga	cg06431905	0.415136	1.53124	0.10909	0.786987	0.990829	TRUE
Corynebacterium	cg06431905	0.279737	0.760234	0.0735094	0.713128	0.990829	TRUE
Dialister	cg06431905	0.805304	1.6278	0.211618	0.623805	0.990829	TRUE
Dolosigranulum	cg06431905	0.640405	1.20157	0.168286	0.594576	0.990829	TRUE
Faecalibacterium	cg06431905	-0.652166	1.53124	-0.171377	0.671291	0.990829	TRUE
Finegoldia	cg06431905	0.19144	1.477	0.0503068	0.897115	0.990829	TRUE
Fusobacterium	cg06431905	0.184597	1.40285	0.0485086	0.895503	0.990829	TRUE
Gemella	cg06431905	0.0151157	1.31312	0.00397211	0.990829	0.990829	TRUE
Granulicatella	cg06431905	0.148352	1.33913	0.0389839	0.911925	0.990829	TRUE
Haemophilus	cg06431905	0.458985	1.41013	0.120612	0.74531	0.990829	TRUE
Kingella	cg06431905	0.57752	1.6236	0.151761	0.724031	0.990829	TRUE
Lactobacillus	cg06431905	1.86232	1.56248	0.489381	0.237385	0.990829	TRUE
Lautropia	cg06431905	0.307524	1.54957	0.0808115	0.843231	0.990829	TRUE
Leptotrichia	cg06431905	-0.0382855	1.49717	-0.0100607	0.979651	0.990829	TRUE
Micrococcus	cg06431905	-0.143798	1.57367	-0.0377874	0.927483	0.990829	TRUE
Moraxella	cg06431905	2.00128	1.42119	0.525897	0.161363	0.990829	FALSE
Neisseria	cg06431905	-0.0751343	1.24115	-0.0197438	0.951789	0.990829	TRUE
Peptoniphilus	cg06431905	0.424981	1.47606	0.111677	0.773968	0.990829	TRUE
Porphyromonas	cg06431905	-0.10216	1.39669	-0.0268458	0.941795	0.990829	TRUE
Prevotella	cg06431905	-0.0300933	1.40744	-0.00790794	0.982973	0.990829	TRUE
Propionibacterium	cg06431905	-0.19789	0.854337	-0.0520017	0.81697	0.990829	TRUE
Pseudomonas	cg06431905	0.0653809	1.33821	0.0171808	0.961092	0.990829	FALSE
Rothia	cg06431905	-0.048116	1.43031	-0.012644	0.973217	0.990829	TRUE
Saccharibacteria_genera_incertae_sedis	cg06431905	-0.131863	1.54547	-0.0346511	0.932232	0.990829	TRUE
Soonwooa	cg06431905	0.427087	1.62578	0.11223	0.794203	0.990829	TRUE
Staphylococcus	cg06431905	-0.439488	0.711858	-0.115489	0.537389	0.990829	TRUE
Streptococcus	cg06431905	0.135754	1.00879	0.0356736	0.893048	0.990829	TRUE
unclassified_Actinomycetales	cg06431905	-0.549663	1.48953	-0.144441	0.712879	0.990829	TRUE
unclassified_Clostridiales	cg06431905	0.565794	1.62585	0.14868	0.729813	0.990829	FALSE
unclassified_Lachnospiraceae	cg06431905	0.295397	1.58017	0.0776247	0.852349	0.990829	TRUE
unclassified_Neisseriaceae	cg06431905	0.0903379	1.31736	0.0237391	0.945403	0.990829	TRUE
unclassified_Prevotellaceae	cg06431905	0.26264	1.4667	0.0690168	0.858208	0.990829	TRUE
unclassified_Ruminococcaceae	cg06431905	-0.610151	1.52694	-0.160336	0.690473	0.990829	TRUE
Veillonella	cg06431905	-0.148104	1.32548	-0.0389188	0.911164	0.990829	TRUE
Abiotrophia	cg07850967	0.191821	2.11706	0.047618	0.927967	0.997361	TRUE
Actinomyces	cg07850967	0.143301	2.05249	0.0355732	0.944445	0.997361	TRUE
Anaerococcus	cg07850967	-0.276005	1.85109	-0.0685161	0.881631	0.997361	TRUE
Bacteroides	cg07850967	1.03287	2.25051	0.256402	0.647653	0.997361	TRUE
Campylobacter	cg07850967	-0.663401	2.312	-0.164684	0.775279	0.997361	TRUE
Capnocytophaga	cg07850967	0.00226177	2.21674	0.000561468	0.999188	0.999188	TRUE
Corynebacterium	cg07850967	-0.234823	1.03067	-0.0582929	0.819909	0.997361	TRUE
Dialister	cg07850967	0.993914	2.36009	0.246731	0.676161	0.997361	TRUE
Dolosigranulum	cg07850967	0.157129	1.72822	0.039006	0.927638	0.997361	TRUE
Faecalibacterium	cg07850967	-0.110155	2.21878	-0.027345	0.960525	0.997361	TRUE
Finegoldia	cg07850967	0.303946	2.13586	0.0754523	0.887105	0.997361	TRUE
Fusobacterium	cg07850967	0.696785	2.02749	0.172971	0.731619	0.997361	TRUE
Gemella	cg07850967	0.381015	1.89621	0.0945839	0.840986	0.997361	TRUE
Granulicatella	cg07850967	0.477261	1.93491	0.118476	0.805483	0.997361	TRUE
Haemophilus	cg07850967	0.807353	2.03975	0.200419	0.692866	0.997361	TRUE
Kingella	cg07850967	0.140183	2.35419	0.0347994	0.952829	0.997361	TRUE
Lactobacillus	cg07850967	1.11001	2.26452	0.275551	0.625565	0.997361	TRUE
Lautropia	cg07850967	1.01026	2.24508	0.250789	0.654035	0.997361	TRUE
Leptotrichia	cg07850967	-0.106472	2.16783	-0.0264308	0.960929	0.997361	TRUE
Micrococcus	cg07850967	0.134938	2.28052	0.0334972	0.953004	0.997361	TRUE
Moraxella	cg07850967	2.41459	2.06073	0.599404	0.243358	0.997361	FALSE
Neisseria	cg07850967	0.186019	1.78952	0.0461779	0.917313	0.997361	TRUE
Peptoniphilus	cg07850967	-0.553936	2.13713	-0.13751	0.795982	0.997361	TRUE
Porphyromonas	cg07850967	0.662751	2.02098	0.164523	0.743451	0.997361	TRUE
Prevotella	cg07850967	0.227399	2.03472	0.0564499	0.911179	0.997361	TRUE
Propionibacterium	cg07850967	-0.200695	1.2115	-0.0498209	0.868528	0.997361	TRUE
Pseudomonas	cg07850967	-0.490147	1.93077	-0.121675	0.799919	0.997361	TRUE
Rothia	cg07850967	0.421267	2.06959	0.104576	0.83903	0.997361	TRUE
Saccharibacteria_genera_incertae_sedis	cg07850967	0.446558	2.23896	0.110855	0.842451	0.997361	TRUE
Soonwooa	cg07850967	0.504719	2.35708	0.125293	0.831591	0.997361	FALSE
Staphylococcus	cg07850967	-0.192787	0.989185	-0.0478579	0.845589	0.997361	TRUE
Streptococcus	cg07850967	0.051045	1.44202	0.0126715	0.971788	0.997361	TRUE
unclassified_Actinomycetales	cg07850967	0.28414	2.15691	0.0705356	0.895454	0.997361	TRUE
unclassified_Clostridiales	cg07850967	-1.40862	2.35766	-0.349678	0.553836	0.997361	TRUE
unclassified_Lachnospiraceae	cg07850967	0.55902	2.29095	0.138772	0.808068	0.997361	TRUE
unclassified_Neisseriaceae	cg07850967	-0.119338	1.89104	-0.0296248	0.94975	0.997361	TRUE
unclassified_Prevotellaceae	cg07850967	0.51697	2.11934	0.128334	0.807732	0.997361	TRUE
unclassified_Ruminococcaceae	cg07850967	1.041	2.21295	0.25842	0.639279	0.997361	TRUE
Veillonella	cg07850967	-0.150838	1.91133	-0.0374442	0.937191	0.997361	TRUE
Abiotrophia	cg08197824	0.150444	0.581274	0.072188	0.796251	0.997695	TRUE
Actinomyces	cg08197824	-0.0377129	0.573117	-0.0180959	0.947635	0.997695	TRUE
Anaerococcus	cg08197824	-0.451401	0.539931	-0.216597	0.404197	0.997695	FALSE
Bacteroides	cg08197824	-0.0490693	0.608495	-0.0235451	0.935952	0.997695	TRUE
Campylobacter	cg08197824	-0.58044	0.619181	-0.278514	0.352788	0.997695	TRUE
Capnocytophaga	cg08197824	-0.0886741	0.601369	-0.0425488	0.883136	0.997695	FALSE
Corynebacterium	cg08197824	-0.619155	0.430832	-0.297091	0.151592	0.997695	FALSE
Dialister	cg08197824	-0.0466453	0.629241	-0.022382	0.941318	0.997695	TRUE
Dolosigranulum	cg08197824	0.0362297	0.558874	0.0173842	0.94837	0.997695	TRUE
Faecalibacterium	cg08197824	0.133847	0.603281	0.0642243	0.82497	0.997695	TRUE
Finegoldia	cg08197824	0.00375713	0.587996	0.0018028	0.994914	0.997695	FALSE
Fusobacterium	cg08197824	-0.278543	0.567712	-0.133654	0.62446	0.997695	TRUE
Gemella	cg08197824	0.128836	0.541035	0.0618195	0.812064	0.997695	TRUE
Granulicatella	cg08197824	0.00157977	0.546002	0.000758025	0.997695	0.997695	TRUE
Haemophilus	cg08197824	-0.598122	0.57256	-0.286999	0.29804	0.997695	FALSE
Kingella	cg08197824	-0.0819992	0.627769	-0.0393459	0.896765	0.997695	TRUE
Lactobacillus	cg08197824	0.345645	0.612461	0.165852	0.574343	0.997695	TRUE
Lautropia	cg08197824	-0.0637653	0.606217	-0.0305967	0.916513	0.997695	TRUE
Leptotrichia	cg08197824	-0.0820698	0.591301	-0.0393798	0.8899	0.997695	FALSE
Micrococcus	cg08197824	0.623073	0.614621	0.298971	0.314579	0.997695	FALSE
Moraxella	cg08197824	-0.165478	0.607533	-0.0794016	0.785746	0.997695	TRUE
Neisseria	cg08197824	0.118846	0.526021	0.057026	0.821483	0.997695	FALSE
Peptoniphilus	cg08197824	-0.633277	0.58928	-0.303867	0.284943	0.997695	FALSE
Porphyromonas	cg08197824	-0.271158	0.567516	-0.130111	0.633539	0.997695	TRUE
Prevotella	cg08197824	-0.086701	0.567947	-0.041602	0.878895	0.997695	TRUE
Propionibacterium	cg08197824	-1.82587	0.551739	-0.876114	0.00103927	0.0405316	TRUE
Pseudomonas	cg08197824	0.112437	0.546226	0.0539509	0.837167	0.997695	FALSE
Rothia	cg08197824	-0.106425	0.573598	-0.0510663	0.853102	0.997695	FALSE
Saccharibacteria_genera_incertae_sedis	cg08197824	-0.469392	0.605291	-0.22523	0.440493	0.997695	FALSE
Soonwooa	cg08197824	0.530063	0.62832	0.254342	0.404162	0.997695	FALSE
Staphylococcus	cg08197824	0.241134	0.41743	0.115704	0.563867	0.997695	TRUE
Streptococcus	cg08197824	0.426193	0.487214	0.204501	0.382462	0.997695	FALSE
unclassified_Actinomycetales	cg08197824	-0.276217	0.603791	-0.132538	0.648306	0.997695	TRUE
unclassified_Clostridiales	cg08197824	0.115291	0.630337	0.0553205	0.855872	0.997695	TRUE
unclassified_Lachnospiraceae	cg08197824	0.0848681	0.615984	0.0407225	0.890886	0.997695	TRUE
unclassified_Neisseriaceae	cg08197824	0.18829	0.562139	0.0903477	0.738044	0.997695	TRUE
unclassified_Prevotellaceae	cg08197824	-0.0679822	0.584212	-0.0326201	0.907571	0.997695	TRUE
unclassified_Ruminococcaceae	cg08197824	0.21485	0.60142	0.103092	0.721809	0.997695	TRUE
Veillonella	cg08197824	0.0716949	0.544678	0.0344016	0.895433	0.997695	TRUE
Abiotrophia	cg11510557	-0.0877041	1.21679	-0.0267452	0.942668	0.969258	TRUE
Actinomyces	cg11510557	-0.119933	1.18273	-0.0365734	0.919385	0.969258	TRUE
Anaerococcus	cg11510557	-0.0500704	1.08253	-0.0152689	0.963158	0.969258	TRUE
Bacteroides	cg11510557	-0.0958675	1.29071	-0.0292347	0.940997	0.969258	TRUE
Campylobacter	cg11510557	-0.212703	1.32354	-0.0648635	0.872935	0.969258	TRUE
Capnocytophaga	cg11510557	-0.187739	1.27238	-0.0572508	0.883061	0.969258	TRUE
Corynebacterium	cg11510557	-0.156935	0.701208	-0.0478571	0.82304	0.969258	TRUE
Dialister	cg11510557	0.881276	1.34887	0.268744	0.517687	0.969258	TRUE
Dolosigranulum	cg11510557	0.13319	1.01492	0.040616	0.895709	0.969258	TRUE
Faecalibacterium	cg11510557	-0.0492476	1.27396	-0.015018	0.969258	0.969258	TRUE
Finegoldia	cg11510557	0.237067	1.23216	0.0722933	0.847794	0.969258	TRUE
Fusobacterium	cg11510557	0.190081	1.17114	0.0579648	0.871304	0.969258	TRUE
Gemella	cg11510557	-0.374615	1.09856	-0.114238	0.733512	0.969258	TRUE
Granulicatella	cg11510557	-0.188334	1.12044	-0.0574321	0.866721	0.969258	TRUE
Haemophilus	cg11510557	-0.106135	1.17994	-0.0323657	0.92846	0.969258	TRUE
Kingella	cg11510557	0.448038	1.3457	0.136628	0.74101	0.969258	TRUE
Lactobacillus	cg11510557	1.35901	1.29739	0.414429	0.298526	0.969258	TRUE
Lautropia	cg11510557	0.0702658	1.28682	0.0214274	0.956601	0.969258	TRUE
Leptotrichia	cg11510557	-0.591429	1.24595	-0.180355	0.636082	0.969258	TRUE
Micrococcus	cg11510557	-0.162444	1.30563	-0.049537	0.90138	0.969258	TRUE
Moraxella	cg11510557	1.58324	1.19994	0.482807	0.18924	0.969258	FALSE
Neisseria	cg11510557	-0.234949	1.04587	-0.0716473	0.822484	0.969258	TRUE
Peptoniphilus	cg11510557	0.697706	1.23181	0.212764	0.572302	0.969258	TRUE
Porphyromonas	cg11510557	0.149911	1.16865	0.0457152	0.898113	0.969258	TRUE
Prevotella	cg11510557	-0.467763	1.17615	-0.142644	0.691469	0.969258	TRUE
Propionibacterium	cg11510557	-0.268749	0.759835	-0.0819546	0.723795	0.969258	TRUE
Pseudomonas	cg11510557	-0.353646	1.11759	-0.107844	0.752071	0.969258	TRUE
Rothia	cg11510557	-0.361959	1.19174	-0.110379	0.761836	0.969258	TRUE
Saccharibacteria_genera_incertae_sedis	cg11510557	-0.0951786	1.2837	-0.0290246	0.941093	0.969258	TRUE
Soonwooa	cg11510557	-0.345334	1.34738	-0.105309	0.799101	0.969258	TRUE
Staphylococcus	cg11510557	0.189055	0.635011	0.0576519	0.766097	0.969258	TRUE
Streptococcus	cg11510557	-0.504438	0.879108	-0.153828	0.566562	0.969258	TRUE
unclassified_Actinomycetales	cg11510557	-0.156849	1.24628	-0.047831	0.900095	0.969258	TRUE
unclassified_Clostridiales	cg11510557	-0.235577	1.34762	-0.0718389	0.862182	0.969258	TRUE
unclassified_Lachnospiraceae	cg11510557	0.396707	1.31095	0.120975	0.76325	0.969258	TRUE
unclassified_Neisseriaceae	cg11510557	0.103525	1.10571	0.0315699	0.925507	0.969258	TRUE
unclassified_Prevotellaceae	cg11510557	0.200029	1.22203	0.0609985	0.870274	0.969258	TRUE
unclassified_Ruminococcaceae	cg11510557	-0.0698665	1.26931	-0.0213057	0.956235	0.969258	TRUE
Veillonella	cg11510557	-0.463637	1.11183	-0.141385	0.6772	0.969258	TRUE
Abiotrophia	cg12221475	-0.118466	0.849983	-0.0503329	0.889404	0.988455	TRUE
Actinomyces	cg12221475	0.296351	0.828476	0.125911	0.721139	0.988455	TRUE
Anaerococcus	cg12221475	-0.352659	0.76408	-0.149835	0.644939	0.988455	TRUE
Bacteroides	cg12221475	-0.169981	0.897109	-0.07222	0.850253	0.988455	TRUE
Campylobacter	cg12221475	-0.231832	0.918618	-0.0984989	0.801731	0.988455	TRUE
Capnocytophaga	cg12221475	0.225395	0.885276	0.095764	0.799666	0.988455	TRUE
Corynebacterium	cg12221475	-0.291597	0.540389	-0.123891	0.589817	0.988455	TRUE
Dialister	cg12221475	-0.320367	0.935053	-0.136115	0.733878	0.988455	TRUE
Dolosigranulum	cg12221475	0.569563	0.730226	0.241991	0.436221	0.988455	FALSE
Faecalibacterium	cg12221475	-0.0297025	0.886125	-0.0126198	0.973342	0.988455	TRUE
Finegoldia	cg12221475	-0.0321837	0.858501	-0.0136739	0.970166	0.988455	TRUE
Fusobacterium	cg12221475	0.0225873	0.823015	0.0095967	0.978145	0.988455	TRUE
Gemella	cg12221475	0.0534087	0.773112	0.0226918	0.945004	0.988455	TRUE
Granulicatella	cg12221475	0.0357886	0.788006	0.0152056	0.963831	0.988455	TRUE
Haemophilus	cg12221475	0.328228	0.825241	0.139455	0.691449	0.988455	TRUE
Kingella	cg12221475	0.261172	0.9328	0.110965	0.781006	0.988455	TRUE
Lactobacillus	cg12221475	0.833863	0.901785	0.354285	0.358355	0.988455	TRUE
Lautropia	cg12221475	0.32157	0.894298	0.136626	0.720187	0.988455	TRUE
Leptotrichia	cg12221475	0.012604	0.868773	0.00535508	0.988455	0.988455	TRUE
Micrococcus	cg12221475	-0.0967322	0.907047	-0.0410988	0.915409	0.988455	TRUE
Moraxella	cg12221475	1.41599	0.844036	0.601613	0.0957147	0.988455	TRUE
Neisseria	cg12221475	-0.153352	0.740755	-0.0651552	0.836202	0.988455	TRUE
Peptoniphilus	cg12221475	-0.339039	0.863613	-0.144048	0.695409	0.988455	TRUE
Porphyromonas	cg12221475	0.0519075	0.817575	0.0220541	0.949467	0.988455	TRUE
Prevotella	cg12221475	-0.113468	0.824101	-0.0482093	0.890691	0.988455	TRUE
Propionibacterium	cg12221475	-0.262476	0.592173	-0.111519	0.657883	0.988455	TRUE
Pseudomonas	cg12221475	-0.180869	0.787171	-0.0768463	0.818554	0.988455	TRUE
Rothia	cg12221475	0.0624371	0.833047	0.0265278	0.940372	0.988455	TRUE
Saccharibacteria_genera_incertae_sedis	cg12221475	0.105677	0.892515	0.044899	0.906065	0.988455	TRUE
Soonwooa	cg12221475	0.0746731	0.933984	0.0317265	0.936696	0.988455	TRUE
Staphylococcus	cg12221475	0.0998952	0.510386	0.0424427	0.84494	0.988455	TRUE
Streptococcus	cg12221475	0.037931	0.63549	0.0161158	0.952447	0.988455	TRUE
unclassified_Actinomycetales	cg12221475	-0.307418	0.867598	-0.130613	0.723822	0.988455	TRUE
unclassified_Clostridiales	cg12221475	0.222169	0.934696	0.0943935	0.813432	0.988455	TRUE
unclassified_Lachnospiraceae	cg12221475	-0.0899277	0.910326	-0.0382078	0.921643	0.988455	TRUE
unclassified_Neisseriaceae	cg12221475	-0.638923	0.789705	-0.271461	0.419528	0.988455	TRUE
unclassified_Prevotellaceae	cg12221475	-0.0459324	0.852344	-0.0195154	0.957119	0.988455	TRUE
unclassified_Ruminococcaceae	cg12221475	0.286291	0.883781	0.121637	0.74679	0.988455	TRUE
Veillonella	cg12221475	-0.0413426	0.782606	-0.0175653	0.957932	0.988455	TRUE
Abiotrophia	cg12665973	0.0436809	0.657174	0.017371	0.947124	0.981181	TRUE
Actinomyces	cg12665973	-0.0354668	0.641918	-0.0141044	0.956022	0.981181	TRUE
Anaerococcus	cg12665973	-0.0920758	0.595081	-0.0366166	0.877202	0.981181	TRUE
Bacteroides	cg12665973	-0.091837	0.693369	-0.0365216	0.894998	0.981181	TRUE
Campylobacter	cg12665973	-0.303187	0.710341	-0.120571	0.671241	0.981181	TRUE
Capnocytophaga	cg12665973	-0.119276	0.684088	-0.0474335	0.862014	0.981181	TRUE
Corynebacterium	cg12665973	0.0947749	0.429764	0.03769	0.82559	0.981181	TRUE
Dialister	cg12665973	0.0557983	0.722352	0.0221898	0.938856	0.981181	TRUE
Dolosigranulum	cg12665973	0.303055	0.572215	0.120519	0.596899	0.981181	TRUE
Faecalibacterium	cg12665973	-0.0548944	0.685107	-0.0218303	0.936333	0.981181	TRUE
Finegoldia	cg12665973	0.0047197	0.664914	0.00187693	0.99435	0.99435	TRUE
Fusobacterium	cg12665973	0.173862	0.634756	0.0691412	0.784568	0.981181	TRUE
Gemella	cg12665973	-0.0668368	0.600101	-0.0265796	0.911447	0.981181	TRUE
Granulicatella	cg12665973	0.0521226	0.609476	0.0207281	0.931953	0.981181	TRUE
Haemophilus	cg12665973	0.257617	0.640163	0.102449	0.688003	0.981181	TRUE
Kingella	cg12665973	-0.0473461	0.720906	-0.0188285	0.94798	0.981181	TRUE
Lactobacillus	cg12665973	0.778485	0.698529	0.309587	0.268948	0.981181	TRUE
Lautropia	cg12665973	-0.139017	0.692118	-0.0552841	0.841361	0.981181	TRUE
Leptotrichia	cg12665973	-0.0475287	0.670871	-0.0189012	0.943666	0.981181	TRUE
Micrococcus	cg12665973	-0.0871903	0.701335	-0.0346737	0.901457	0.981181	TRUE
Moraxella	cg12665973	1.22203	0.653479	0.485977	0.0636277	0.981181	FALSE
Neisseria	cg12665973	-0.0933566	0.57498	-0.0371259	0.871182	0.981181	TRUE
Peptoniphilus	cg12665973	-0.0760141	0.664054	-0.0302292	0.90908	0.981181	TRUE
Porphyromonas	cg12665973	0.156583	0.6325	0.0622699	0.804835	0.981181	TRUE
Prevotella	cg12665973	-0.0847006	0.636671	-0.0336836	0.894361	0.981181	TRUE
Propionibacterium	cg12665973	0.0757674	0.47041	0.0301311	0.87214	0.981181	TRUE
Pseudomonas	cg12665973	-0.236787	0.61053	-0.0941651	0.698635	0.981181	TRUE
Rothia	cg12665973	-0.0984222	0.645352	-0.0391404	0.879027	0.981181	TRUE
Saccharibacteria_genera_incertae_sedis	cg12665973	0.071753	0.689983	0.0285346	0.917453	0.981181	TRUE
Soonwooa	cg12665973	0.297789	0.721401	0.118424	0.682079	0.981181	TRUE
Staphylococcus	cg12665973	-0.224803	0.396301	-0.0893992	0.57091	0.981181	TRUE
Streptococcus	cg12665973	0.0621003	0.495741	0.024696	0.900402	0.981181	TRUE
unclassified_Actinomycetales	cg12665973	0.361528	0.672379	0.143772	0.591966	0.981181	TRUE
unclassified_Clostridiales	cg12665973	-0.209367	0.722546	-0.0832609	0.773615	0.981181	TRUE
unclassified_Lachnospiraceae	cg12665973	-0.330692	0.705364	-0.131509	0.640922	0.981181	TRUE
unclassified_Neisseriaceae	cg12665973	-0.136541	0.612492	-0.0542993	0.823841	0.981181	FALSE
unclassified_Prevotellaceae	cg12665973	0.0965136	0.661019	0.0383814	0.884178	0.981181	TRUE
unclassified_Ruminococcaceae	cg12665973	0.0662948	0.682668	0.026364	0.922869	0.981181	TRUE
Veillonella	cg12665973	-0.174707	0.608297	-0.0694774	0.774301	0.981181	TRUE
Abiotrophia	cg13474619	0.153847	0.501164	0.0675508	0.759429	0.992399	TRUE
Actinomyces	cg13474619	-0.00584273	0.491736	-0.00256541	0.990538	0.992399	TRUE
Anaerococcus	cg13474619	-0.117067	0.46398	-0.0514015	0.801077	0.992399	TRUE
Bacteroides	cg13474619	-0.474863	0.525605	-0.208502	0.369295	0.992399	TRUE
Campylobacter	cg13474619	-0.246457	0.538249	-0.108214	0.648906	0.992399	TRUE
Capnocytophaga	cg13474619	0.137054	0.521357	0.0601774	0.793303	0.992399	TRUE
Corynebacterium	cg13474619	0.352405	0.384499	0.154733	0.360029	0.992399	TRUE
Dialister	cg13474619	-0.229527	0.54616	-0.10078	0.676796	0.992399	TRUE
Dolosigranulum	cg13474619	0.909514	0.453582	0.399347	0.0461417	0.599842	FALSE
Faecalibacterium	cg13474619	-0.0720734	0.520794	-0.0316458	0.89027	0.992399	TRUE
Finegoldia	cg13474619	-0.202116	0.505606	-0.0887446	0.690138	0.992399	TRUE
Fusobacterium	cg13474619	0.125429	0.487186	0.055073	0.797211	0.992399	TRUE
Gemella	cg13474619	0.0300733	0.461768	0.0132045	0.948149	0.992399	TRUE
Granulicatella	cg13474619	0.0450195	0.469236	0.0197671	0.923684	0.992399	TRUE
Haemophilus	cg13474619	0.0627418	0.490852	0.0275485	0.898478	0.992399	TRUE
Kingella	cg13474619	0.183851	0.545203	0.080725	0.73781	0.992399	TRUE
Lactobacillus	cg13474619	1.2521	0.530464	0.549771	0.0210878	0.411212	TRUE
Lautropia	cg13474619	0.111671	0.524974	0.0490324	0.832132	0.992399	TRUE
Leptotrichia	cg13474619	-0.15564	0.510783	-0.068338	0.761241	0.992399	TRUE
Micrococcus	cg13474619	-0.00508615	0.531743	-0.00223321	0.992399	0.992399	TRUE
Moraxella	cg13474619	1.1959	0.504566	0.525091	0.0191854	0.411212	FALSE
Neisseria	cg13474619	-0.0659082	0.446168	-0.0289388	0.882711	0.992399	TRUE
Peptoniphilus	cg13474619	0.363874	0.506162	0.159769	0.473777	0.992399	TRUE
Porphyromonas	cg13474619	0.106921	0.485142	0.0469465	0.825888	0.992399	TRUE
Prevotella	cg13474619	0.0439648	0.487877	0.019304	0.928329	0.992399	TRUE
Propionibacterium	cg13474619	-0.212879	0.40013	-0.0934705	0.595069	0.992399	TRUE
Pseudomonas	cg13474619	0.0069302	0.471107	0.0030429	0.988281	0.992399	TRUE
Rothia	cg13474619	-0.00744401	0.492781	-0.0032685	0.987971	0.992399	TRUE
Saccharibacteria_genera_incertae_sedis	cg13474619	0.126493	0.52416	0.0555401	0.809962	0.992399	TRUE
Soonwooa	cg13474619	0.372657	0.545883	0.163625	0.498958	0.992399	TRUE
Staphylococcus	cg13474619	-0.0823523	0.341244	-0.0361591	0.809443	0.992399	TRUE
Streptococcus	cg13474619	0.0595374	0.398136	0.0261416	0.881236	0.992399	TRUE
unclassified_Actinomycetales	cg13474619	0.0211524	0.513015	0.00928753	0.967192	0.992399	TRUE
unclassified_Clostridiales	cg13474619	-0.0627784	0.546312	-0.0275646	0.909135	0.992399	TRUE
unclassified_Lachnospiraceae	cg13474619	-0.136709	0.533574	-0.0600259	0.798677	0.992399	TRUE
unclassified_Neisseriaceae	cg13474619	-0.238345	0.478453	-0.104652	0.618971	0.992399	TRUE
unclassified_Prevotellaceae	cg13474619	-0.0994609	0.506247	-0.0436711	0.844601	0.992399	TRUE
unclassified_Ruminococcaceae	cg13474619	-0.15518	0.518442	-0.068136	0.765435	0.992399	TRUE
Veillonella	cg13474619	-0.0911155	0.47225	-0.0400068	0.847236	0.992399	TRUE
Abiotrophia	cg13801271	0.0318202	0.0475123	0.0326361	0.504411	0.734036	TRUE
Actinomyces	cg13801271	-0.108119	0.0498001	-0.110891	0.031729	0.112494	TRUE
Anaerococcus	cg13801271	-0.16831	0.0590703	-0.172626	0.00486981	0.0237403	TRUE
Bacteroides	cg13801271	0.208777	0.0492481	0.214131	6.55671e-05	0.000511423	FALSE
Campylobacter	cg13801271	-0.123388	0.0480389	-0.126552	0.0130672	0.0566247	TRUE
Capnocytophaga	cg13801271	-0.0833845	0.0473745	-0.0855226	0.0821175	0.228756	TRUE
Corynebacterium	cg13801271	-0.0190873	0.0770026	-0.0195767	0.804376	0.887026	TRUE
Dialister	cg13801271	0.261061	0.0481932	0.267756	4.18137e-06	8.65759e-05	FALSE
Dolosigranulum	cg13801271	-0.0553852	0.0722379	-0.0568053	0.444061	0.734036	TRUE
Faecalibacterium	cg13801271	0.0984929	0.0502492	0.101018	0.0533816	0.160145	TRUE
Finegoldia	cg13801271	-0.103521	0.0508866	-0.106176	0.0443893	0.144265	TRUE
Fusobacterium	cg13801271	0.00358296	0.0504051	0.00367483	0.943434	0.968262	TRUE
Gemella	cg13801271	0.00184011	0.0487149	0.00188729	0.969912	0.969912	TRUE
Granulicatella	cg13801271	0.0331554	0.0478096	0.0340056	0.48899	0.734036	TRUE
Haemophilus	cg13801271	-0.0109893	0.0517974	-0.0112711	0.8323	0.887026	TRUE
Kingella	cg13801271	-0.152088	0.0479354	-0.155988	0.00298675	0.0194139	FALSE
Lactobacillus	cg13801271	-0.254203	0.0520066	-0.260722	6.37855e-06	8.65759e-05	FALSE
Lautropia	cg13801271	-0.060888	0.0480107	-0.0624493	0.208696	0.478774	TRUE
Leptotrichia	cg13801271	-0.02005	0.0499453	-0.0205642	0.688979	0.887026	TRUE
Micrococcus	cg13801271	-0.0297317	0.048869	-0.0304941	0.545112	0.759263	TRUE
Moraxella	cg13801271	0.160532	0.0671287	0.164648	0.0181526	0.070795	TRUE
Neisseria	cg13801271	-0.0138945	0.0544788	-0.0142508	0.798949	0.887026	TRUE
Peptoniphilus	cg13801271	-0.080693	0.0533212	-0.0827621	0.133142	0.346169	TRUE
Porphyromonas	cg13801271	0.0520263	0.0521255	0.0533604	0.319954	0.623911	TRUE
Prevotella	cg13801271	-0.0254968	0.0499297	-0.0261506	0.610421	0.820911	TRUE
Propionibacterium	cg13801271	-0.0873448	0.0751579	-0.0895845	0.246019	0.522996	TRUE
Pseudomonas	cg13801271	-0.0650854	0.0515228	-0.0667543	0.208287	0.478774	TRUE
Rothia	cg13801271	-0.014261	0.0497707	-0.0146267	0.774936	0.887026	TRUE
Saccharibacteria_genera_incertae_sedis	cg13801271	0.0325472	0.0489533	0.0333817	0.508179	0.734036	TRUE
Soonwooa	cg13801271	-0.146947	0.0479665	-0.150715	0.0040085	0.0223331	FALSE
Staphylococcus	cg13801271	-0.0464853	0.0631539	-0.0476773	0.462191	0.734036	TRUE
Streptococcus	cg13801271	0.0204171	0.0585373	0.0209406	0.727513	0.887026	TRUE
unclassified_Actinomycetales	cg13801271	-0.271857	0.0572276	-0.278828	6.65968e-06	8.65759e-05	FALSE
unclassified_Clostridiales	cg13801271	-0.0341057	0.0490911	-0.0349802	0.491557	0.734036	FALSE
unclassified_Lachnospiraceae	cg13801271	0.0572435	0.0497779	0.0587114	0.254793	0.522996	TRUE
unclassified_Neisseriaceae	cg13801271	0.301712	0.0721714	0.309449	4.50347e-05	0.000439088	FALSE
unclassified_Prevotellaceae	cg13801271	0.010292	0.0513595	0.010556	0.841537	0.887026	TRUE
unclassified_Ruminococcaceae	cg13801271	0.0148961	0.0523234	0.0152781	0.77658	0.887026	TRUE
Veillonella	cg13801271	-0.0355001	0.0510639	-0.0364104	0.487868	0.734036	TRUE
Abiotrophia	cg14815005	0.0158905	0.447592	0.00732057	0.971743	0.983534	TRUE
Actinomyces	cg14815005	0.0417711	0.438243	0.0192435	0.92421	0.983534	TRUE
Anaerococcus	cg14815005	-0.358121	0.413711	-0.164983	0.387795	0.983534	TRUE
Bacteroides	cg14815005	-0.330861	0.471127	-0.152424	0.484772	0.983534	TRUE
Campylobacter	cg14815005	-0.278463	0.481585	-0.128285	0.565563	0.983534	TRUE
Capnocytophaga	cg14815005	0.125188	0.464882	0.0576728	0.788383	0.983534	TRUE
Corynebacterium	cg14815005	-0.00696127	0.337056	-0.00320698	0.983534	0.983534	TRUE
Dialister	cg14815005	-0.359809	0.487864	-0.16576	0.465587	0.983534	TRUE
Dolosigranulum	cg14815005	0.200024	0.407825	0.0921489	0.624282	0.983534	TRUE
Faecalibacterium	cg14815005	-0.230755	0.465681	-0.106306	0.621557	0.983534	TRUE
Finegoldia	cg14815005	-0.0535496	0.453056	-0.0246697	0.906134	0.983534	TRUE
Fusobacterium	cg14815005	0.154662	0.435526	0.0712509	0.723046	0.983534	TRUE
Gemella	cg14815005	0.115964	0.412734	0.0534232	0.779073	0.983534	TRUE
Granulicatella	cg14815005	0.161131	0.41872	0.0742311	0.700875	0.983534	TRUE
Haemophilus	cg14815005	0.360626	0.437605	0.166136	0.411331	0.983534	FALSE
Kingella	cg14815005	0.0632736	0.486927	0.0291495	0.897296	0.983534	TRUE
Lactobacillus	cg14815005	1.16591	0.473805	0.537122	0.0163716	0.638491	TRUE
Lautropia	cg14815005	0.402459	0.468407	0.185408	0.393	0.983534	TRUE
Leptotrichia	cg14815005	-0.107235	0.456415	-0.0494019	0.814742	0.983534	TRUE
Micrococcus	cg14815005	0.229974	0.475046	0.105946	0.629988	0.983534	FALSE
Moraxella	cg14815005	0.96042	0.452498	0.442455	0.0356094	0.694384	FALSE
Neisseria	cg14815005	0.0261677	0.399779	0.0120552	0.947877	0.983534	TRUE
Peptoniphilus	cg14815005	-0.244742	0.454156	-0.11275	0.591078	0.983534	TRUE
Porphyromonas	cg14815005	-0.0361175	0.432562	-0.0166389	0.933576	0.983534	TRUE
Prevotella	cg14815005	-0.11862	0.436037	-0.0546469	0.786003	0.983534	TRUE
Propionibacterium	cg14815005	-0.202913	0.353509	-0.0934799	0.566363	0.983534	TRUE
Pseudomonas	cg14815005	0.0322635	0.421122	0.0148634	0.939024	0.983534	TRUE
Rothia	cg14815005	0.10044	0.44122	0.0462715	0.820292	0.983534	TRUE
Saccharibacteria_genera_incertae_sedis	cg14815005	-0.0475677	0.467674	-0.0219139	0.919257	0.983534	TRUE
Soonwooa	cg14815005	0.347955	0.487564	0.160299	0.479797	0.983534	TRUE
Staphylococcus	cg14815005	-0.130517	0.307711	-0.0601278	0.671717	0.983534	TRUE
Streptococcus	cg14815005	0.329322	0.35968	0.151715	0.360672	0.983534	TRUE
unclassified_Actinomycetales	cg14815005	-0.188778	0.459657	-0.0869681	0.682159	0.983534	TRUE
unclassified_Clostridiales	cg14815005	-0.062026	0.487763	-0.0285747	0.899499	0.983534	TRUE
unclassified_Lachnospiraceae	cg14815005	0.229558	0.476506	0.105755	0.631764	0.983534	TRUE
unclassified_Neisseriaceae	cg14815005	-0.117738	0.431535	-0.0542404	0.785288	0.983534	TRUE
unclassified_Prevotellaceae	cg14815005	0.175826	0.452512	0.0810011	0.698342	0.983534	TRUE
unclassified_Ruminococcaceae	cg14815005	-0.178789	0.464549	-0.0823663	0.701309	0.983534	TRUE
Veillonella	cg14815005	0.0144353	0.423924	0.00665017	0.972876	0.983534	TRUE
Abiotrophia	cg15346917	0.0459866	1.10856	0.0169904	0.966985	0.984271	TRUE
Actinomyces	cg15346917	-0.0231222	1.07873	-0.00854281	0.982932	0.984271	TRUE
Anaerococcus	cg15346917	-0.309123	0.987351	-0.114209	0.754565	0.984271	TRUE
Bacteroides	cg15346917	-1.08205	1.17312	-0.399778	0.359414	0.984271	TRUE
Campylobacter	cg15346917	0.0305912	1.20314	0.0113023	0.979811	0.984271	TRUE
Capnocytophaga	cg15346917	0.23471	1.15741	0.0867168	0.839802	0.984271	TRUE
Corynebacterium	cg15346917	0.0132495	0.671569	0.00489521	0.984271	0.984271	TRUE
Dialister	cg15346917	-1.15287	1.22567	-0.425941	0.353179	0.984271	TRUE
Dolosigranulum	cg15346917	0.779195	0.931326	0.287884	0.403677	0.984271	TRUE
Faecalibacterium	cg15346917	-0.306421	1.15809	-0.113211	0.791989	0.984271	TRUE
Finegoldia	cg15346917	-0.311792	1.11964	-0.115196	0.781185	0.984271	TRUE
Fusobacterium	cg15346917	0.204217	1.06667	0.0754507	0.848452	0.984271	TRUE
Gemella	cg15346917	-0.164996	1.00343	-0.06096	0.869583	0.984271	TRUE
Granulicatella	cg15346917	-0.0610294	1.02296	-0.0225481	0.9525	0.984271	TRUE
Haemophilus	cg15346917	0.603116	1.07184	0.222829	0.574572	0.984271	TRUE
Kingella	cg15346917	0.539746	1.22272	0.199416	0.661402	0.984271	TRUE
Lactobacillus	cg15346917	0.878863	1.18046	0.324707	0.459096	0.984271	TRUE
Lautropia	cg15346917	0.191452	1.1701	0.0707345	0.870477	0.984271	TRUE
Leptotrichia	cg15346917	0.0971499	1.13341	0.0358933	0.93187	0.984271	TRUE
Micrococcus	cg15346917	-0.543944	1.18764	-0.200967	0.648524	0.984271	TRUE
Moraxella	cg15346917	1.90746	1.09212	0.704737	0.0829703	0.984271	FALSE
Neisseria	cg15346917	-0.185885	0.955182	-0.0686777	0.845897	0.984271	TRUE
Peptoniphilus	cg15346917	-0.621091	1.1212	-0.22947	0.580768	0.984271	TRUE
Porphyromonas	cg15346917	0.181571	1.06417	0.0670837	0.864767	0.984271	TRUE
Prevotella	cg15346917	-0.315116	1.07084	-0.116424	0.769	0.984271	TRUE
Propionibacterium	cg15346917	-0.0629138	0.719727	-0.0232443	0.930396	0.984271	TRUE
Pseudomonas	cg15346917	-0.182685	1.02223	-0.0674955	0.858383	0.984271	TRUE
Rothia	cg15346917	-0.0257833	1.08508	-0.00952597	0.98108	0.984271	TRUE
Saccharibacteria_genera_incertae_sedis	cg15346917	0.0771446	1.16758	0.0285021	0.947496	0.984271	TRUE
Soonwooa	cg15346917	-0.0615321	1.22433	-0.0227339	0.96018	0.984271	TRUE
Staphylococcus	cg15346917	0.0332649	0.608655	0.0122901	0.956446	0.984271	TRUE
Streptococcus	cg15346917	0.0334333	0.801693	0.0123524	0.966765	0.984271	TRUE
unclassified_Actinomycetales	cg15346917	-0.0386946	1.13117	-0.0142962	0.972778	0.984271	TRUE
unclassified_Clostridiales	cg15346917	-0.584941	1.22501	-0.216114	0.635815	0.984271	TRUE
unclassified_Lachnospiraceae	cg15346917	-0.861601	1.1922	-0.31833	0.472721	0.984271	TRUE
unclassified_Neisseriaceae	cg15346917	0.435256	1.01524	0.160811	0.668631	0.984271	TRUE
unclassified_Prevotellaceae	cg15346917	0.134165	1.11219	0.0495691	0.904199	0.984271	TRUE
unclassified_Ruminococcaceae	cg15346917	-0.695337	1.15457	-0.256901	0.548633	0.984271	TRUE
Veillonella	cg15346917	-0.23271	1.01562	-0.0859777	0.81904	0.984271	TRUE
Abiotrophia	cg15620146	-0.106765	0.160223	-0.0842389	0.506557	0.895326	TRUE
Actinomyces	cg15620146	-0.05941	0.160067	-0.0468753	0.71112	0.895326	TRUE
Anaerococcus	cg15620146	-0.0617157	0.158976	-0.0486946	0.698302	0.895326	TRUE
Bacteroides	cg15620146	0.223088	0.166901	0.17602	0.185545	0.895326	TRUE
Campylobacter	cg15620146	0.229943	0.16941	0.181428	0.180433	0.895326	TRUE
Capnocytophaga	cg15620146	-0.111558	0.165224	-0.0880207	0.501453	0.895326	TRUE
Corynebacterium	cg15620146	0.0708986	0.155814	0.05594	0.649379	0.895326	TRUE
Dialister	cg15620146	0.49319	0.170035	0.389134	0.00631518	0.246292	TRUE
Dolosigranulum	cg15620146	0.0460931	0.176509	0.0363681	0.794226	0.895326	FALSE
Faecalibacterium	cg15620146	0.199247	0.164994	0.157208	0.230672	0.895326	TRUE
Finegoldia	cg15620146	0.130345	0.163053	0.102844	0.42583	0.895326	TRUE
Fusobacterium	cg15620146	0.0334919	0.157406	0.0264256	0.831817	0.895326	TRUE
Gemella	cg15620146	-0.0494622	0.151435	-0.0390263	0.744348	0.895326	TRUE
Granulicatella	cg15620146	-0.142011	0.153306	-0.112049	0.355645	0.895326	TRUE
Haemophilus	cg15620146	-0.0188735	0.162089	-0.0148914	0.907476	0.907476	TRUE
Kingella	cg15620146	0.0609664	0.17048	0.0481033	0.72261	0.895326	TRUE
Lactobacillus	cg15620146	0.0386643	0.172282	0.0305066	0.82309	0.895326	FALSE
Lautropia	cg15620146	-0.10494	0.165312	-0.0827993	0.527515	0.895326	TRUE
Leptotrichia	cg15620146	-0.0453226	0.162875	-0.0357601	0.781401	0.895326	TRUE
Micrococcus	cg15620146	0.0391056	0.168247	0.0308549	0.816958	0.895326	TRUE
Moraxella	cg15620146	0.231767	0.177111	0.182867	0.19288	0.895326	TRUE
Neisseria	cg15620146	0.0341676	0.150897	0.0269587	0.821097	0.895326	TRUE
Peptoniphilus	cg15620146	-0.0360268	0.164912	-0.0284257	0.827486	0.895326	TRUE
Porphyromonas	cg15620146	-0.11299	0.158109	-0.0891504	0.476027	0.895326	TRUE
Prevotella	cg15620146	-0.036511	0.158957	-0.0288077	0.818676	0.895326	TRUE
Propionibacterium	cg15620146	-0.107059	0.15703	-0.0844712	0.495861	0.895326	TRUE
Pseudomonas	cg15620146	0.0666798	0.159903	0.0526113	0.67722	0.895326	TRUE
Rothia	cg15620146	0.0341651	0.158086	0.0269567	0.829243	0.895326	TRUE
Saccharibacteria_genera_incertae_sedis	cg15620146	0.0265726	0.164842	0.0209662	0.872369	0.895326	TRUE
Soonwooa	cg15620146	0.0282752	0.170244	0.0223095	0.86897	0.895326	TRUE
Staphylococcus	cg15620146	-0.137781	0.155402	-0.108711	0.375905	0.895326	TRUE
Streptococcus	cg15620146	0.0675836	0.147869	0.0533244	0.647992	0.895326	TRUE
unclassified_Actinomycetales	cg15620146	-0.388549	0.167102	-0.306571	0.0220407	0.429794	TRUE
unclassified_Clostridiales	cg15620146	0.105122	0.171013	0.0829424	0.542516	0.895326	TRUE
unclassified_Lachnospiraceae	cg15620146	0.157802	0.169376	0.124508	0.355306	0.895326	TRUE
unclassified_Neisseriaceae	cg15620146	-0.191224	0.173026	-0.150878	0.270534	0.895326	TRUE
unclassified_Prevotellaceae	cg15620146	-0.135471	0.162348	-0.106888	0.405805	0.895326	TRUE
unclassified_Ruminococcaceae	cg15620146	0.0940198	0.165624	0.0741829	0.571773	0.895326	TRUE
Veillonella	cg15620146	-0.158981	0.154312	-0.125438	0.304345	0.895326	TRUE
Abiotrophia	cg15641348	0.335159	1.86454	0.0960004	0.85767	0.992294	TRUE
Actinomyces	cg15641348	0.117496	1.80858	0.0336548	0.9483	0.992294	TRUE
Anaerococcus	cg15641348	-0.538283	1.63262	-0.154182	0.74199	0.992294	TRUE
Bacteroides	cg15641348	-0.805611	1.98048	-0.230753	0.68538	0.992294	TRUE
Campylobacter	cg15641348	0.376879	2.03373	0.107951	0.85369	0.992294	TRUE
Capnocytophaga	cg15641348	0.241287	1.9511	0.0691125	0.901882	0.992294	TRUE
Corynebacterium	cg15641348	0.101644	0.9404	0.0291142	0.91399	0.992294	TRUE
Dialister	cg15641348	-0.256136	2.07548	-0.0733656	0.902469	0.992294	FALSE
Dolosigranulum	cg15641348	0.489724	1.54176	0.140273	0.751052	0.992294	TRUE
Faecalibacterium	cg15641348	-1.07107	1.95313	-0.306788	0.584919	0.992294	TRUE
Finegoldia	cg15641348	-0.106662	1.88094	-0.0305514	0.954885	0.992294	TRUE
Fusobacterium	cg15641348	-0.0668147	1.78766	-0.0191379	0.97024	0.992294	TRUE
Gemella	cg15641348	0.36222	1.67337	0.103752	0.828884	0.992294	TRUE
Granulicatella	cg15641348	0.1043	1.7066	0.0298749	0.951342	0.992294	TRUE
Haemophilus	cg15641348	0.166234	1.7981	0.0476148	0.926477	0.992294	TRUE
Kingella	cg15641348	0.800198	2.06967	0.229203	0.701187	0.992294	TRUE
Lactobacillus	cg15641348	0.892567	1.99266	0.25566	0.655609	0.992294	TRUE
Lautropia	cg15641348	0.313698	1.97525	0.0898534	0.874248	0.992294	TRUE
Leptotrichia	cg15641348	-0.25869	1.90811	-0.0740971	0.892439	0.992294	TRUE
Micrococcus	cg15641348	-0.35277	2.00682	-0.101045	0.861026	0.992294	TRUE
Moraxella	cg15641348	2.23565	1.82004	0.640364	0.221437	0.992294	FALSE
Neisseria	cg15641348	0.205655	1.58065	0.0589064	0.896611	0.992294	TRUE
Peptoniphilus	cg15641348	0.167281	1.88155	0.0479147	0.929323	0.992294	TRUE
Porphyromonas	cg15641348	0.357518	1.78166	0.102405	0.841251	0.992294	TRUE
Prevotella	cg15641348	-0.0173482	1.79295	-0.00496908	0.992294	0.992294	TRUE
Propionibacterium	cg15641348	-0.0257883	1.09299	-0.00738662	0.981191	0.992294	TRUE
Pseudomonas	cg15641348	-0.143035	1.70251	-0.04097	0.933147	0.992294	TRUE
Rothia	cg15641348	-0.108186	1.82267	-0.0309879	0.952762	0.992294	TRUE
Saccharibacteria_genera_incertae_sedis	cg15641348	-0.160597	1.96963	-0.0460002	0.935232	0.992294	TRUE
Soonwooa	cg15641348	0.479542	2.07228	0.137357	0.818239	0.992294	TRUE
Staphylococcus	cg15641348	-0.799502	0.902993	-0.229004	0.37656	0.992294	FALSE
Streptococcus	cg15641348	-0.10181	1.28349	-0.0291617	0.936833	0.992294	TRUE
unclassified_Actinomycetales	cg15641348	-0.492004	1.89891	-0.140926	0.796082	0.992294	TRUE
unclassified_Clostridiales	cg15641348	0.621364	2.07349	0.177979	0.766105	0.992294	TRUE
unclassified_Lachnospiraceae	cg15641348	0.124591	2.0148	0.0356868	0.950901	0.992294	TRUE
unclassified_Neisseriaceae	cg15641348	-1.02285	1.66123	-0.292979	0.538843	0.992294	TRUE
unclassified_Prevotellaceae	cg15641348	0.249987	1.86583	0.0716045	0.893658	0.992294	TRUE
unclassified_Ruminococcaceae	cg15641348	-0.884033	1.94726	-0.253216	0.651008	0.992294	TRUE
Veillonella	cg15641348	0.148721	1.6856	0.0425985	0.929797	0.992294	TRUE
Abiotrophia	cg15700020	0.0367207	0.545012	0.0176282	0.946403	0.973799	TRUE
Actinomyces	cg15700020	0.0236595	0.531974	0.011358	0.964594	0.973799	TRUE
Anaerococcus	cg15700020	-0.177211	0.501571	-0.0850721	0.724251	0.973799	TRUE
Bacteroides	cg15700020	-0.0249403	0.572769	-0.0119729	0.965389	0.973799	FALSE
Campylobacter	cg15700020	-0.0468372	0.582388	-0.0224847	0.936204	0.973799	TRUE
Capnocytophaga	cg15700020	0.237128	0.564278	0.113836	0.675415	0.973799	TRUE
Corynebacterium	cg15700020	-0.0667346	0.404816	-0.0320367	0.869157	0.973799	TRUE
Dialister	cg15700020	0.554193	0.590957	0.266046	0.354603	0.973799	TRUE
Dolosigranulum	cg15700020	-0.147304	0.513071	-0.0707147	0.774299	0.973799	TRUE
Faecalibacterium	cg15700020	0.13777	0.564894	0.0661379	0.807928	0.973799	TRUE
Finegoldia	cg15700020	-0.151452	0.550681	-0.072706	0.783826	0.973799	TRUE
Fusobacterium	cg15700020	0.294484	0.527917	0.14137	0.577869	0.973799	TRUE
Gemella	cg15700020	-0.0422154	0.501335	-0.020266	0.93299	0.973799	TRUE
Granulicatella	cg15700020	-0.0811795	0.507572	-0.0389711	0.873129	0.973799	TRUE
Haemophilus	cg15700020	-0.0379604	0.532218	-0.0182233	0.943244	0.973799	TRUE
Kingella	cg15700020	0.384058	0.589752	0.184371	0.518824	0.973799	TRUE
Lactobacillus	cg15700020	0.195372	0.576921	0.0937907	0.735904	0.973799	TRUE
Lautropia	cg15700020	0.0187235	0.56814	0.00898843	0.973799	0.973799	TRUE
Leptotrichia	cg15700020	0.0770245	0.554847	0.0369764	0.889879	0.973799	TRUE
Micrococcus	cg15700020	-0.100255	0.576493	-0.0481287	0.862497	0.973799	TRUE
Moraxella	cg15700020	1.49374	0.555304	0.717084	0.00804191	0.313634	TRUE
Neisseria	cg15700020	0.0254535	0.487058	0.0122192	0.958374	0.973799	TRUE
Peptoniphilus	cg15700020	0.254649	0.550778	0.122247	0.644773	0.973799	TRUE
Porphyromonas	cg15700020	-0.0535598	0.527656	-0.025712	0.919295	0.973799	TRUE
Prevotella	cg15700020	-0.449327	0.528961	-0.215704	0.397122	0.973799	TRUE
Propionibacterium	cg15700020	-0.146187	0.42825	-0.0701787	0.733052	0.973799	TRUE
Pseudomonas	cg15700020	-0.134058	0.511593	-0.0643562	0.793616	0.973799	TRUE
Rothia	cg15700020	0.126544	0.534799	0.0607488	0.813333	0.973799	TRUE
Saccharibacteria_genera_incertae_sedis	cg15700020	0.22003	0.567563	0.105628	0.699355	0.973799	TRUE
Soonwooa	cg15700020	0.119443	0.590425	0.05734	0.840761	0.973799	TRUE
Staphylococcus	cg15700020	-0.0388718	0.382152	-0.0186608	0.919039	0.973799	TRUE
Streptococcus	cg15700020	-0.0312801	0.434741	-0.0150164	0.942692	0.973799	TRUE
unclassified_Actinomycetales	cg15700020	-0.204724	0.559587	-0.0982801	0.715236	0.973799	TRUE
unclassified_Clostridiales	cg15700020	0.0673969	0.59259	0.0323546	0.910064	0.973799	FALSE
unclassified_Lachnospiraceae	cg15700020	0.173379	0.577995	0.0832323	0.765258	0.973799	TRUE
unclassified_Neisseriaceae	cg15700020	-0.0209189	0.525029	-0.0100423	0.968261	0.973799	TRUE
unclassified_Prevotellaceae	cg15700020	-0.227963	0.547147	-0.109436	0.67774	0.973799	TRUE
unclassified_Ruminococcaceae	cg15700020	0.188253	0.563701	0.0903731	0.739242	0.973799	TRUE
Veillonella	cg15700020	0.0841661	0.511633	0.0404049	0.869528	0.973799	TRUE
Abiotrophia	cg16424683	0.0503867	0.625193	0.0239943	0.935909	0.992715	TRUE
Actinomyces	cg16424683	0.10436	0.609772	0.0496964	0.864374	0.992715	TRUE
Anaerococcus	cg16424683	-0.499945	0.566635	-0.238075	0.378739	0.992715	TRUE
Bacteroides	cg16424683	-0.106241	0.659475	-0.0505924	0.872466	0.992715	TRUE
Campylobacter	cg16424683	-0.249091	0.673648	-0.118618	0.713032	0.992715	TRUE
Capnocytophaga	cg16424683	0.111906	0.65011	0.0532902	0.863756	0.992715	TRUE
Corynebacterium	cg16424683	-0.00407583	0.426144	-0.00194092	0.992374	0.992715	TRUE
Dialister	cg16424683	0.579596	0.685073	0.276006	0.403121	0.992715	TRUE
Dolosigranulum	cg16424683	0.131399	0.554344	0.0625727	0.812845	0.992715	TRUE
Faecalibacterium	cg16424683	-0.00867423	0.65153	-0.00413069	0.98941	0.992715	TRUE
Finegoldia	cg16424683	-0.206461	0.632307	-0.0983173	0.744669	0.992715	TRUE
Fusobacterium	cg16424683	0.171365	0.603893	0.0816047	0.777013	0.992715	TRUE
Gemella	cg16424683	-0.00523223	0.572187	-0.0024916	0.992715	0.992715	TRUE
Granulicatella	cg16424683	0.26384	0.581357	0.125641	0.650552	0.992715	TRUE
Haemophilus	cg16424683	0.112482	0.609612	0.0535644	0.853885	0.992715	TRUE
Kingella	cg16424683	0.59661	0.683456	0.284108	0.388183	0.992715	TRUE
Lactobacillus	cg16424683	0.883458	0.663029	0.420705	0.187094	0.992715	TRUE
Lautropia	cg16424683	0.0299198	0.6565	0.0142479	0.963772	0.992715	TRUE
Leptotrichia	cg16424683	-0.40696	0.638143	-0.193796	0.525155	0.992715	TRUE
Micrococcus	cg16424683	-0.238961	0.665324	-0.113794	0.720673	0.992715	TRUE
Moraxella	cg16424683	1.16805	0.627883	0.55623	0.0650028	0.992715	TRUE
Neisseria	cg16424683	0.076486	0.550074	0.0364229	0.889552	0.992715	TRUE
Peptoniphilus	cg16424683	0.0336114	0.633871	0.0160059	0.95781	0.992715	TRUE
Porphyromonas	cg16424683	0.327488	0.604217	0.155951	0.588678	0.992715	TRUE
Prevotella	cg16424683	-0.113995	0.606712	-0.054285	0.851242	0.992715	TRUE
Propionibacterium	cg16424683	-0.296392	0.458607	-0.141143	0.518545	0.992715	TRUE
Pseudomonas	cg16424683	-0.275737	0.582009	-0.131307	0.636292	0.992715	TRUE
Rothia	cg16424683	-0.0646328	0.614267	-0.0307784	0.916368	0.992715	TRUE
Saccharibacteria_genera_incertae_sedis	cg16424683	0.175762	0.655278	0.0836985	0.789262	0.992715	TRUE
Soonwooa	cg16424683	0.109575	0.684302	0.0521798	0.87363	0.992715	TRUE
Staphylococcus	cg16424683	-0.0230115	0.403546	-0.0109582	0.95456	0.992715	TRUE
Streptococcus	cg16424683	-0.0682655	0.477123	-0.0325082	0.886333	0.992715	TRUE
unclassified_Actinomycetales	cg16424683	-0.0761784	0.640112	-0.0362764	0.905503	0.992715	TRUE
unclassified_Clostridiales	cg16424683	-0.371748	0.684769	-0.177027	0.590467	0.992715	TRUE
unclassified_Lachnospiraceae	cg16424683	-0.0524367	0.668888	-0.0249705	0.93778	0.992715	TRUE
unclassified_Neisseriaceae	cg16424683	-0.332517	0.585031	-0.158345	0.570477	0.992715	FALSE
unclassified_Prevotellaceae	cg16424683	-0.223096	0.628348	-0.106239	0.723218	0.992715	TRUE
unclassified_Ruminococcaceae	cg16424683	-0.0534138	0.65026	-0.0254358	0.934729	0.992715	TRUE
Veillonella	cg16424683	0.0306653	0.580734	0.0146029	0.957949	0.992715	TRUE
Abiotrophia	cg16728516	0.157238	1.75995	0.0398537	0.928969	0.988321	TRUE
Actinomyces	cg16728516	0.32743	1.70741	0.0829905	0.84822	0.988321	TRUE
Anaerococcus	cg16728516	-0.0586167	1.5453	-0.014857	0.969782	0.988321	TRUE
Bacteroides	cg16728516	-0.707512	1.869	-0.179326	0.706136	0.988321	TRUE
Campylobacter	cg16728516	-0.150761	1.92145	-0.038212	0.937756	0.988321	TRUE
Capnocytophaga	cg16728516	0.311729	1.84274	0.0790109	0.866083	0.988321	TRUE
Corynebacterium	cg16728516	-0.0701376	0.916448	-0.0177771	0.93904	0.988321	TRUE
Dialister	cg16728516	0.0989597	1.96006	0.0250824	0.960012	0.988321	TRUE
Dolosigranulum	cg16728516	0.541277	1.43678	0.137192	0.706729	0.988321	TRUE
Faecalibacterium	cg16728516	-0.263547	1.84281	-0.0667987	0.88663	0.988321	TRUE
Finegoldia	cg16728516	0.436601	1.77702	0.110661	0.806391	0.988321	TRUE
Fusobacterium	cg16728516	0.289007	1.68841	0.073252	0.86434	0.988321	TRUE
Gemella	cg16728516	0.339906	1.57925	0.0861527	0.829839	0.988321	TRUE
Granulicatella	cg16728516	0.486094	1.6111	0.123206	0.763253	0.988321	TRUE
Haemophilus	cg16728516	0.358321	1.69899	0.0908202	0.833279	0.988321	TRUE
Kingella	cg16728516	0.507027	1.9548	0.128511	0.796746	0.988321	TRUE
Lactobacillus	cg16728516	1.21296	1.88088	0.307437	0.521137	0.988321	TRUE
Lautropia	cg16728516	0.509385	1.86543	0.129109	0.785564	0.988321	TRUE
Leptotrichia	cg16728516	-0.353839	1.80209	-0.0896843	0.844747	0.988321	TRUE
Micrococcus	cg16728516	0.442222	1.8946	0.112086	0.816198	0.988321	TRUE
Moraxella	cg16728516	2.24138	1.72102	0.5681	0.194997	0.988321	FALSE
Neisseria	cg16728516	-0.213271	1.49347	-0.0540558	0.886589	0.988321	TRUE
Peptoniphilus	cg16728516	0.376447	1.7778	0.0954143	0.832706	0.988321	TRUE
Porphyromonas	cg16728516	0.0999033	1.68198	0.0253215	0.952721	0.988321	TRUE
Prevotella	cg16728516	-0.233794	1.69455	-0.0592575	0.89047	0.988321	TRUE
Propionibacterium	cg16728516	-0.328744	1.02048	-0.0833237	0.747547	0.988321	TRUE
Pseudomonas	cg16728516	-0.217804	1.61051	-0.0552046	0.892588	0.988321	TRUE
Rothia	cg16728516	0.231754	1.72146	0.0587405	0.893121	0.988321	TRUE
Saccharibacteria_genera_incertae_sedis	cg16728516	0.0571843	1.86031	0.014494	0.975559	0.988321	TRUE
Soonwooa	cg16728516	0.394123	1.95743	0.0998947	0.841501	0.988321	FALSE
Staphylococcus	cg16728516	-0.194773	0.838581	-0.0493673	0.816469	0.988321	TRUE
Streptococcus	cg16728516	0.246778	1.21708	0.0625484	0.839469	0.988321	TRUE
unclassified_Actinomycetales	cg16728516	-0.183443	1.79319	-0.0464957	0.91872	0.988321	TRUE
unclassified_Clostridiales	cg16728516	0.0288563	1.95799	0.00731394	0.988321	0.988321	TRUE
unclassified_Lachnospiraceae	cg16728516	-0.106907	1.90214	-0.0270966	0.95537	0.988321	TRUE
unclassified_Neisseriaceae	cg16728516	-0.232254	1.58203	-0.0588673	0.883445	0.988321	TRUE
unclassified_Prevotellaceae	cg16728516	0.294127	1.76554	0.0745496	0.867991	0.988321	TRUE
unclassified_Ruminococcaceae	cg16728516	0.356382	1.8379	0.0903289	0.846717	0.988321	TRUE
Veillonella	cg16728516	-0.0882029	1.59777	-0.022356	0.956041	0.988321	TRUE
Abiotrophia	cg16797691	0.185663	0.489344	0.0933201	0.7051	0.997818	TRUE
Actinomyces	cg16797691	0.120193	0.47816	0.0604127	0.801925	0.997818	TRUE
Anaerococcus	cg16797691	-0.278532	0.445838	-0.139999	0.532901	0.997818	TRUE
Bacteroides	cg16797691	-0.0639522	0.513819	-0.0321444	0.901294	0.997818	TRUE
Campylobacter	cg16797691	-0.0245149	0.525957	-0.0123219	0.962999	0.997818	TRUE
Capnocytophaga	cg16797691	0.298062	0.508783	0.149815	0.559598	0.997818	TRUE
Corynebacterium	cg16797691	-0.0392839	0.3674	-0.0197453	0.914912	0.997818	TRUE
Dialister	cg16797691	-0.741458	0.534186	-0.37268	0.173664	0.997818	TRUE
Dolosigranulum	cg16797691	0.0711307	0.443952	0.0357525	0.87285	0.997818	TRUE
Faecalibacterium	cg16797691	-0.0676873	0.508096	-0.0340218	0.894348	0.997818	TRUE
Finegoldia	cg16797691	-0.117391	0.492856	-0.0590043	0.812193	0.997818	TRUE
Fusobacterium	cg16797691	0.26382	0.474081	0.132604	0.578779	0.997818	TRUE
Gemella	cg16797691	0.084817	0.448775	0.0426317	0.850317	0.997818	TRUE
Granulicatella	cg16797691	0.182631	0.455957	0.0917961	0.68928	0.997818	TRUE
Haemophilus	cg16797691	0.307162	0.478705	0.154389	0.52218	0.997818	TRUE
Kingella	cg16797691	0.142638	0.533097	0.0716946	0.790481	0.997818	TRUE
Lactobacillus	cg16797691	0.741257	0.517004	0.372579	0.156158	0.997818	TRUE
Lautropia	cg16797691	0.0816408	0.513277	0.0410352	0.874056	0.997818	TRUE
Leptotrichia	cg16797691	0.0790143	0.498712	0.0397151	0.874442	0.997818	TRUE
Micrococcus	cg16797691	0.00142795	0.520179	0.000717734	0.997818	0.997818	TRUE
Moraxella	cg16797691	1.18007	0.492759	0.593138	0.0179918	0.701681	FALSE
Neisseria	cg16797691	0.128605	0.43231	0.0646407	0.766406	0.997818	TRUE
Peptoniphilus	cg16797691	-0.111807	0.494157	-0.0561978	0.821432	0.997818	TRUE
Porphyromonas	cg16797691	0.287047	0.473876	0.144279	0.545666	0.997818	TRUE
Prevotella	cg16797691	-0.0449935	0.476067	-0.0226152	0.924842	0.997818	TRUE
Propionibacterium	cg16797691	-0.420705	0.367366	-0.21146	0.252964	0.997818	TRUE
Pseudomonas	cg16797691	0.0447804	0.456559	0.022508	0.921986	0.997818	TRUE
Rothia	cg16797691	0.140874	0.480418	0.0708075	0.769824	0.997818	TRUE
Saccharibacteria_genera_incertae_sedis	cg16797691	0.193742	0.51158	0.0973806	0.705972	0.997818	TRUE
Soonwooa	cg16797691	0.17277	0.533629	0.0868394	0.747892	0.997818	TRUE
Staphylococcus	cg16797691	-0.214669	0.336229	-0.1079	0.523595	0.997818	TRUE
Streptococcus	cg16797691	0.153461	0.38763	0.0771344	0.692485	0.997818	TRUE
unclassified_Actinomycetales	cg16797691	-0.160541	0.502485	-0.0806931	0.750005	0.997818	TRUE
unclassified_Clostridiales	cg16797691	-0.276192	0.534769	-0.138823	0.6086	0.997818	TRUE
unclassified_Lachnospiraceae	cg16797691	-0.329755	0.521722	-0.165745	0.529795	0.997818	TRUE
unclassified_Neisseriaceae	cg16797691	0.186966	0.46853	0.093975	0.690323	0.997818	TRUE
unclassified_Prevotellaceae	cg16797691	0.0441006	0.492755	0.0221664	0.928846	0.997818	TRUE
unclassified_Ruminococcaceae	cg16797691	0.15599	0.506202	0.0784055	0.758725	0.997818	TRUE
Veillonella	cg16797691	-0.00966018	0.458709	-0.00485551	0.983223	0.997818	TRUE
Abiotrophia	cg18104979	0.562971	0.445751	0.363925	0.209222	0.509979	FALSE
Actinomyces	cg18104979	0.691421	0.435867	0.446961	0.11508	0.44881	FALSE
Anaerococcus	cg18104979	-1.13846	0.414198	-0.735942	0.00656866	0.0853926	FALSE
Bacteroides	cg18104979	-0.214001	0.469806	-0.138338	0.650114	0.949111	TRUE
Campylobacter	cg18104979	-0.387167	0.477716	-0.250279	0.421303	0.71189	TRUE
Capnocytophaga	cg18104979	0.830447	0.461496	0.536832	0.0756231	0.3277	FALSE
Corynebacterium	cg18104979	-0.71842	0.336261	-0.464414	0.0333422	0.185764	FALSE
Dialister	cg18104979	-0.204551	0.485374	-0.13223	0.675947	0.949111	FALSE
Dolosigranulum	cg18104979	0.540796	0.4168	0.349591	0.195789	0.509979	TRUE
Faecalibacterium	cg18104979	-0.0672159	0.464179	-0.0434509	0.885219	0.949111	TRUE
Finegoldia	cg18104979	-0.481749	0.450314	-0.311421	0.287113	0.589338	FALSE
Fusobacterium	cg18104979	0.147878	0.433378	0.0955942	0.733455	0.949111	FALSE
Gemella	cg18104979	0.354098	0.410666	0.228902	0.389742	0.71189	FALSE
Granulicatella	cg18104979	0.503244	0.416449	0.325316	0.228637	0.52452	FALSE
Haemophilus	cg18104979	-0.0775757	0.435534	-0.0501478	0.858897	0.949111	FALSE
Kingella	cg18104979	0.184114	0.483908	0.119018	0.705712	0.949111	TRUE
Lactobacillus	cg18104979	-0.0206675	0.473729	-0.0133602	0.965328	0.965328	TRUE
Lautropia	cg18104979	0.664641	0.465844	0.429649	0.157859	0.48332	FALSE
Leptotrichia	cg18104979	0.676601	0.454008	0.43738	0.139394	0.48332	FALSE
Micrococcus	cg18104979	0.36896	0.472792	0.23851	0.438086	0.71189	FALSE
Moraxella	cg18104979	-0.365199	0.455921	-0.236079	0.42452	0.71189	TRUE
Neisseria	cg18104979	0.878089	0.400255	0.567629	0.0293946	0.185764	FALSE
Peptoniphilus	cg18104979	-1.21082	0.454304	-0.782722	0.00888537	0.0866324	FALSE
Porphyromonas	cg18104979	0.550303	0.43226	0.355737	0.205098	0.509979	FALSE
Prevotella	cg18104979	-0.142096	0.433534	-0.0918561	0.743596	0.949111	FALSE
Propionibacterium	cg18104979	-2.51222	0.333712	-1.62399	5.01873e-13	1.9573e-11	TRUE
Pseudomonas	cg18104979	0.0585046	0.417249	0.0378196	0.888661	0.949111	FALSE
Rothia	cg18104979	0.841938	0.439276	0.54426	0.0575291	0.280454	FALSE
Saccharibacteria_genera_incertae_sedis	cg18104979	0.432837	0.465326	0.279802	0.355262	0.69276	FALSE
Soonwooa	cg18104979	0.567453	0.484957	0.366823	0.249243	0.540027	TRUE
Staphylococcus	cg18104979	-0.0797315	0.318697	-0.0515414	0.802597	0.949111	TRUE
Streptococcus	cg18104979	0.853749	0.354385	0.551895	0.0166422	0.129809	FALSE
unclassified_Actinomycetales	cg18104979	-1.30072	0.462249	-0.840831	0.00587384	0.0853926	FALSE
unclassified_Clostridiales	cg18104979	-0.694993	0.486008	-0.44927	0.161107	0.48332	TRUE
unclassified_Lachnospiraceae	cg18104979	0.0837319	0.47365	0.0541274	0.860286	0.949111	TRUE
unclassified_Neisseriaceae	cg18104979	-0.0536235	0.428027	-0.0346642	0.900439	0.949111	TRUE
unclassified_Prevotellaceae	cg18104979	0.0200837	0.447659	0.0129828	0.964296	0.965328	TRUE
unclassified_Ruminococcaceae	cg18104979	0.0867933	0.463252	0.0561064	0.851833	0.949111	TRUE
Veillonella	cg18104979	0.299371	0.415636	0.193525	0.472341	0.736851	FALSE
Abiotrophia	cg18238734	0.166249	0.585533	0.0777079	0.77699	0.991933	TRUE
Actinomyces	cg18238734	0.192017	0.571048	0.0897524	0.737217	0.991933	TRUE
Anaerococcus	cg18238734	-0.150631	0.530519	-0.0704075	0.776776	0.991933	TRUE
Bacteroides	cg18238734	-0.209804	0.617425	-0.098066	0.734993	0.991933	TRUE
Campylobacter	cg18238734	-0.396634	0.632591	-0.185394	0.533352	0.991933	TRUE
Capnocytophaga	cg18238734	0.346661	0.609974	0.162036	0.57137	0.991933	TRUE
Corynebacterium	cg18238734	0.0255099	0.398116	0.0119238	0.948946	0.991933	TRUE
Dialister	cg18238734	0.326216	0.642058	0.152479	0.614497	0.991933	TRUE
Dolosigranulum	cg18238734	0.0278322	0.516488	0.0130093	0.957073	0.991933	TRUE
Faecalibacterium	cg18238734	-0.0741625	0.609996	-0.0346649	0.90353	0.991933	TRUE
Finegoldia	cg18238734	-0.132068	0.592249	-0.0617312	0.823965	0.991933	TRUE
Fusobacterium	cg18238734	0.130921	0.566564	0.0611946	0.817596	0.991933	TRUE
Gemella	cg18238734	0.0444175	0.536354	0.0207616	0.934095	0.991933	TRUE
Granulicatella	cg18238734	0.216272	0.544373	0.10109	0.691676	0.991933	TRUE
Haemophilus	cg18238734	0.0175019	0.571988	0.00818072	0.975635	0.991933	TRUE
Kingella	cg18238734	0.467755	0.640737	0.218637	0.469851	0.991933	TRUE
Lactobacillus	cg18238734	1.14121	0.621465	0.53342	0.0706189	0.991933	TRUE
Lautropia	cg18238734	-0.0270345	0.615398	-0.0126364	0.965078	0.991933	TRUE
Leptotrichia	cg18238734	-0.108071	0.59815	-0.0505145	0.856999	0.991933	TRUE
Micrococcus	cg18238734	0.0849679	0.623512	0.0397155	0.89204	0.991933	TRUE
Moraxella	cg18238734	1.33238	0.582737	0.622777	0.0237754	0.927242	FALSE
Neisseria	cg18238734	0.102886	0.51661	0.0480909	0.842342	0.991933	TRUE
Peptoniphilus	cg18238734	-0.119059	0.593419	-0.0556506	0.841366	0.991933	TRUE
Porphyromonas	cg18238734	0.111196	0.563956	0.0519752	0.843979	0.991933	TRUE
Prevotella	cg18238734	-0.160972	0.567794	-0.0752414	0.777221	0.991933	TRUE
Propionibacterium	cg18238734	-0.15021	0.430677	-0.0702107	0.727482	0.991933	TRUE
Pseudomonas	cg18238734	-0.264583	0.54645	-0.123671	0.628896	0.991933	TRUE
Rothia	cg18238734	0.00583193	0.575656	0.00272595	0.991933	0.991933	FALSE
Saccharibacteria_genera_incertae_sedis	cg18238734	0.0392642	0.61398	0.0183528	0.94918	0.991933	TRUE
Soonwooa	cg18238734	0.0778455	0.641473	0.0363864	0.90405	0.991933	TRUE
Staphylococcus	cg18238734	-0.183796	0.368302	-0.0859098	0.61807	0.991933	TRUE
Streptococcus	cg18238734	0.101162	0.451281	0.047285	0.822792	0.991933	TRUE
unclassified_Actinomycetales	cg18238734	-0.0521469	0.600908	-0.0243744	0.931016	0.991933	TRUE
unclassified_Clostridiales	cg18238734	-0.272121	0.64192	-0.127194	0.67408	0.991933	TRUE
unclassified_Lachnospiraceae	cg18238734	-0.0368022	0.626325	-0.017202	0.953343	0.991933	TRUE
unclassified_Neisseriaceae	cg18238734	0.198893	0.556018	0.0929664	0.720972	0.991933	TRUE
unclassified_Prevotellaceae	cg18238734	0.013294	0.589138	0.00621383	0.982037	0.991933	TRUE
unclassified_Ruminococcaceae	cg18238734	0.0777501	0.608394	0.0363418	0.898616	0.991933	TRUE
Veillonella	cg18238734	0.0159723	0.546131	0.00746572	0.976702	0.991933	TRUE
Abiotrophia	cg18567954	0.210613	0.68491	0.0976351	0.759031	0.948225	TRUE
Actinomyces	cg18567954	0.382202	0.674922	0.17718	0.572165	0.948225	FALSE
Anaerococcus	cg18567954	-1.02957	0.655354	-0.477286	0.117859	0.948225	FALSE
Bacteroides	cg18567954	-0.11356	0.718598	-0.0526439	0.874875	0.949431	TRUE
Campylobacter	cg18567954	-0.185502	0.7302	-0.0859942	0.800446	0.948225	TRUE
Capnocytophaga	cg18567954	0.591034	0.707676	0.27399	0.406045	0.948225	TRUE
Corynebacterium	cg18567954	-0.783532	0.572975	-0.363227	0.172365	0.948225	FALSE
Dialister	cg18567954	-0.355644	0.739986	-0.164868	0.633702	0.948225	TRUE
Dolosigranulum	cg18567954	-0.102519	0.658379	-0.0475253	0.876398	0.949431	TRUE
Faecalibacterium	cg18567954	0.0194283	0.711634	0.00900649	0.978286	0.978286	TRUE
Finegoldia	cg18567954	-0.446832	0.690737	-0.207141	0.519088	0.948225	TRUE
Fusobacterium	cg18567954	-0.268876	0.667612	-0.124644	0.687761	0.948225	FALSE
[truncated: 534 more rows]

## Sheet: Table S7
Table S7: Associations of Horvath pan-tissue epigenetic age deviation with microbiome clusters. Analyses adjusted for sine and cosine of season, age at sample collection, self-reported race and ethnicity, BMI z-score, maternal education, and 16S run. Cluster 1: Corynebacterium dominant; Cluster 2: Propionibacterium dominant; Cluster 3: Staphylococcus dominant; Cluster 4: Staphylococcus and Strept…
[truncated: 16 more rows]

[truncated: 3 more sheets: Table S8, Table S9, Table S10]
